# Supplementary material for: Analysis and forecast of the disease burden of trachoma in China and the Global Population over 15 years of age, 1990–2021
Source: PLoS Negl Trop Dis. 2025 May 27;19(5):e0013155. doi: 10.1371/journal.pntd.0013155 (PMC12140427; doi:10.1371/journal.pntd.0013155)
Supplement: S1 Data — (XLSX) [file pntd.0013155.s001.xlsx]

## Sheet: 沙眼
measure_id	measure_name	location_id	location_name	sex_id	sex_name	age_id	age_name	cause_id	cause_name	metric_id	metric_name	year	val	upper	lower
2	DALYs (Disability-Adjusted Life Years)	1	Global	1	Male	1	<5 years	356	Trachoma	1	Number	1990	0	0	0
2	DALYs (Disability-Adjusted Life Years)	1	Global	2	Female	1	<5 years	356	Trachoma	1	Number	1990	0	0	0
2	DALYs (Disability-Adjusted Life Years)	1	Global	3	Both	1	<5 years	356	Trachoma	1	Number	1990	0	0	0
2	DALYs (Disability-Adjusted Life Years)	1	Global	1	Male	1	<5 years	356	Trachoma	2	Percent	1990	0	0	0
2	DALYs (Disability-Adjusted Life Years)	1	Global	2	Female	1	<5 years	356	Trachoma	2	Percent	1990	0	0	0
2	DALYs (Disability-Adjusted Life Years)	1	Global	3	Both	1	<5 years	356	Trachoma	2	Percent	1990	0	0	0
2	DALYs (Disability-Adjusted Life Years)	1	Global	1	Male	1	<5 years	356	Trachoma	3	Rate	1990	0	0	0
2	DALYs (Disability-Adjusted Life Years)	1	Global	2	Female	1	<5 years	356	Trachoma	3	Rate	1990	0	0	0
2	DALYs (Disability-Adjusted Life Years)	1	Global	3	Both	1	<5 years	356	Trachoma	3	Rate	1990	0	0	0
2	DALYs (Disability-Adjusted Life Years)	1	Global	1	Male	6	5-9 years	356	Trachoma	1	Number	1990	0	0	0
2	DALYs (Disability-Adjusted Life Years)	1	Global	2	Female	6	5-9 years	356	Trachoma	1	Number	1990	0	0	0
2	DALYs (Disability-Adjusted Life Years)	1	Global	3	Both	6	5-9 years	356	Trachoma	1	Number	1990	0	0	0
2	DALYs (Disability-Adjusted Life Years)	1	Global	1	Male	6	5-9 years	356	Trachoma	2	Percent	1990	0	0	0
2	DALYs (Disability-Adjusted Life Years)	1	Global	2	Female	6	5-9 years	356	Trachoma	2	Percent	1990	0	0	0
2	DALYs (Disability-Adjusted Life Years)	1	Global	3	Both	6	5-9 years	356	Trachoma	2	Percent	1990	0	0	0
2	DALYs (Disability-Adjusted Life Years)	1	Global	1	Male	6	5-9 years	356	Trachoma	3	Rate	1990	0	0	0
2	DALYs (Disability-Adjusted Life Years)	1	Global	2	Female	6	5-9 years	356	Trachoma	3	Rate	1990	0	0	0
2	DALYs (Disability-Adjusted Life Years)	1	Global	3	Both	6	5-9 years	356	Trachoma	3	Rate	1990	0	0	0
2	DALYs (Disability-Adjusted Life Years)	1	Global	1	Male	7	10-14 years	356	Trachoma	1	Number	1990	0	0	0
2	DALYs (Disability-Adjusted Life Years)	1	Global	2	Female	7	10-14 years	356	Trachoma	1	Number	1990	0	0	0
2	DALYs (Disability-Adjusted Life Years)	1	Global	3	Both	7	10-14 years	356	Trachoma	1	Number	1990	0	0	0
2	DALYs (Disability-Adjusted Life Years)	1	Global	1	Male	7	10-14 years	356	Trachoma	2	Percent	1990	0	0	0
2	DALYs (Disability-Adjusted Life Years)	1	Global	2	Female	7	10-14 years	356	Trachoma	2	Percent	1990	0	0	0
2	DALYs (Disability-Adjusted Life Years)	1	Global	3	Both	7	10-14 years	356	Trachoma	2	Percent	1990	0	0	0
2	DALYs (Disability-Adjusted Life Years)	1	Global	1	Male	7	10-14 years	356	Trachoma	3	Rate	1990	0	0	0
2	DALYs (Disability-Adjusted Life Years)	1	Global	2	Female	7	10-14 years	356	Trachoma	3	Rate	1990	0	0	0
2	DALYs (Disability-Adjusted Life Years)	1	Global	3	Both	7	10-14 years	356	Trachoma	3	Rate	1990	0	0	0
2	DALYs (Disability-Adjusted Life Years)	1	Global	1	Male	8	15-19 years	356	Trachoma	1	Number	1990	346.9474851482466	555.6285594288663	200.3225499666794
2	DALYs (Disability-Adjusted Life Years)	1	Global	2	Female	8	15-19 years	356	Trachoma	1	Number	1990	473.1568213536874	734.80923843972	278.2995814532421
2	DALYs (Disability-Adjusted Life Years)	1	Global	3	Both	8	15-19 years	356	Trachoma	1	Number	1990	820.1043065019339	1266.5821874925623	473.7243076927867
2	DALYs (Disability-Adjusted Life Years)	1	Global	1	Male	8	15-19 years	356	Trachoma	2	Percent	1990	7.356768617638876e-06	1.1261264852704834e-05	4.521024971461108e-06
2	DALYs (Disability-Adjusted Life Years)	1	Global	2	Female	8	15-19 years	356	Trachoma	2	Percent	1990	1.1306482509795438e-05	1.6490686343815874e-05	7.146734691271891e-06
2	DALYs (Disability-Adjusted Life Years)	1	Global	3	Both	8	15-19 years	356	Trachoma	2	Percent	1990	9.211580008126033e-06	1.36569003168503e-05	5.736633284402773e-06
2	DALYs (Disability-Adjusted Life Years)	1	Global	1	Male	8	15-19 years	356	Trachoma	3	Rate	1990	0.13147696835602965	0.21055739457088404	0.07591293406180592
2	DALYs (Disability-Adjusted Life Years)	1	Global	2	Female	8	15-19 years	356	Trachoma	3	Rate	1990	0.1851604320936928	0.28755285764808225	0.10890695944306628
2	DALYs (Disability-Adjusted Life Years)	1	Global	3	Both	8	15-19 years	356	Trachoma	3	Rate	1990	0.15788742415432017	0.24384385922313556	0.09120194846913206
2	DALYs (Disability-Adjusted Life Years)	1	Global	1	Male	9	20-24 years	356	Trachoma	1	Number	1990	354.45695565986205	540.6908404476949	195.707973179934
2	DALYs (Disability-Adjusted Life Years)	1	Global	2	Female	9	20-24 years	356	Trachoma	1	Number	1990	499.40236909375164	786.685379763414	286.51269725902876
2	DALYs (Disability-Adjusted Life Years)	1	Global	3	Both	9	20-24 years	356	Trachoma	1	Number	1990	853.8593247536138	1314.7516852657925	490.0367942310095
2	DALYs (Disability-Adjusted Life Years)	1	Global	1	Male	9	20-24 years	356	Trachoma	2	Percent	1990	6.929625941469572e-06	1.0165117640366913e-05	4.027361799297209e-06
2	DALYs (Disability-Adjusted Life Years)	1	Global	2	Female	9	20-24 years	356	Trachoma	2	Percent	1990	1.032214745233653e-05	1.547315553236066e-05	6.364401517437376e-06
2	DALYs (Disability-Adjusted Life Years)	1	Global	3	Both	9	20-24 years	356	Trachoma	2	Percent	1990	8.576782502292708e-06	1.267477355393619e-05	5.303035662716419e-06
2	DALYs (Disability-Adjusted Life Years)	1	Global	1	Male	9	20-24 years	356	Trachoma	3	Rate	1990	0.14295332230127386	0.21806188521812261	0.07892948500569727
2	DALYs (Disability-Adjusted Life Years)	1	Global	2	Female	9	20-24 years	356	Trachoma	3	Rate	1990	0.20455994717905163	0.3222337932095915	0.11735831835117301
2	DALYs (Disability-Adjusted Life Years)	1	Global	3	Both	9	20-24 years	356	Trachoma	3	Rate	1990	0.17351764114016582	0.26717821601141045	0.0995831820790732
2	DALYs (Disability-Adjusted Life Years)	1	Global	1	Male	10	25-29 years	356	Trachoma	1	Number	1990	529.4301257495858	838.8274711273168	301.3117044494468
2	DALYs (Disability-Adjusted Life Years)	1	Global	2	Female	10	25-29 years	356	Trachoma	1	Number	1990	816.6815656985017	1280.262994460432	491.41698123279593
2	DALYs (Disability-Adjusted Life Years)	1	Global	3	Both	10	25-29 years	356	Trachoma	1	Number	1990	1346.1116914480879	2106.0894693711416	795.1905803135887
2	DALYs (Disability-Adjusted Life Years)	1	Global	1	Male	10	25-29 years	356	Trachoma	2	Percent	1990	1.0822669018839714e-05	1.65796731039693e-05	6.711260868925261e-06
2	DALYs (Disability-Adjusted Life Years)	1	Global	2	Female	10	25-29 years	356	Trachoma	2	Percent	1990	1.7225176276994305e-05	2.5673064112673832e-05	1.1106146932964919e-05
2	DALYs (Disability-Adjusted Life Years)	1	Global	3	Both	10	25-29 years	356	Trachoma	2	Percent	1990	1.3970863756970549e-05	2.0926050022894527e-05	9.034133576499298e-06
2	DALYs (Disability-Adjusted Life Years)	1	Global	1	Male	10	25-29 years	356	Trachoma	3	Rate	1990	0.23792465466492013	0.3769670947773244	0.1354087720756965
2	DALYs (Disability-Adjusted Life Years)	1	Global	2	Female	10	25-29 years	356	Trachoma	3	Rate	1990	0.37105095002544375	0.5816744497846744	0.22327029946991617
2	DALYs (Disability-Adjusted Life Years)	1	Global	3	Both	10	25-29 years	356	Trachoma	3	Rate	1990	0.30412379629867664	0.4758237587854112	0.1796555067475562
2	DALYs (Disability-Adjusted Life Years)	1	Global	1	Male	11	30-34 years	356	Trachoma	1	Number	1990	860.5648593854039	1346.1946589182141	499.4845110368051
2	DALYs (Disability-Adjusted Life Years)	1	Global	2	Female	11	30-34 years	356	Trachoma	1	Number	1990	1341.0929589231773	2103.1097852204484	781.4167188555551
2	DALYs (Disability-Adjusted Life Years)	1	Global	3	Both	11	30-34 years	356	Trachoma	1	Number	1990	2201.6578183085826	3426.5264321550458	1276.3313328979707
2	DALYs (Disability-Adjusted Life Years)	1	Global	1	Male	11	30-34 years	356	Trachoma	2	Percent	1990	1.7660476695773184e-05	2.6711624048710238e-05	1.0897029029593102e-05
2	DALYs (Disability-Adjusted Life Years)	1	Global	2	Female	11	30-34 years	356	Trachoma	2	Percent	1990	3.0432083163439252e-05	4.516480667275652e-05	1.983047143863929e-05
2	DALYs (Disability-Adjusted Life Years)	1	Global	3	Both	11	30-34 years	356	Trachoma	2	Percent	1990	2.3719914311993586e-05	3.461713067111207e-05	1.5361463864890574e-05
2	DALYs (Disability-Adjusted Life Years)	1	Global	1	Male	11	30-34 years	356	Trachoma	3	Rate	1990	0.44060707761074	0.6892483327575687	0.25573483313846873
2	DALYs (Disability-Adjusted Life Years)	1	Global	2	Female	11	30-34 years	356	Trachoma	3	Rate	1990	0.7054335449502789	1.1062649918011143	0.41103606010153304
2	DALYs (Disability-Adjusted Life Years)	1	Global	3	Both	11	30-34 years	356	Trachoma	3	Rate	1990	0.5712323210058959	0.8890312702324027	0.331151236854768
2	DALYs (Disability-Adjusted Life Years)	1	Global	1	Male	12	35-39 years	356	Trachoma	1	Number	1990	1382.1602034901366	2085.6943058318793	818.6868983614502
2	DALYs (Disability-Adjusted Life Years)	1	Global	2	Female	12	35-39 years	356	Trachoma	1	Number	1990	2146.7626568935566	3230.863091368536	1314.0147524391314
2	DALYs (Disability-Adjusted Life Years)	1	Global	3	Both	12	35-39 years	356	Trachoma	1	Number	1990	3528.922860383697	5228.653760315599	2114.838550115118
2	DALYs (Disability-Adjusted Life Years)	1	Global	1	Male	12	35-39 years	356	Trachoma	2	Percent	1990	2.6632513056158706e-05	3.758814383094083e-05	1.6877694088782056e-05
2	DALYs (Disability-Adjusted Life Years)	1	Global	2	Female	12	35-39 years	356	Trachoma	2	Percent	1990	4.85241209622576e-05	6.737745398750113e-05	3.336721541353155e-05
2	DALYs (Disability-Adjusted Life Years)	1	Global	3	Both	12	35-39 years	356	Trachoma	2	Percent	1990	3.669673659657538e-05	5.123585444439798e-05	2.4519097030671557e-05
2	DALYs (Disability-Adjusted Life Years)	1	Global	1	Male	12	35-39 years	356	Trachoma	3	Rate	1990	0.7730584562524739	1.1665533533736065	0.4579012101515367
2	DALYs (Disability-Adjusted Life Years)	1	Global	2	Female	12	35-39 years	356	Trachoma	3	Rate	1990	1.2376602522213351	1.8626702005064975	0.7575610767702144
2	DALYs (Disability-Adjusted Life Years)	1	Global	3	Both	12	35-39 years	356	Trachoma	3	Rate	1990	1.0018391049956543	1.484382065239361	0.6003894230851141
2	DALYs (Disability-Adjusted Life Years)	1	Global	1	Male	13	40-44 years	356	Trachoma	1	Number	1990	2102.2625450215887	3184.8336238608827	1283.3053934614672
2	DALYs (Disability-Adjusted Life Years)	1	Global	2	Female	13	40-44 years	356	Trachoma	1	Number	1990	3135.998531248063	4758.639575617938	1895.471603235141
2	DALYs (Disability-Adjusted Life Years)	1	Global	3	Both	13	40-44 years	356	Trachoma	1	Number	1990	5238.261076269647	7858.133171836438	3198.8551353262665
2	DALYs (Disability-Adjusted Life Years)	1	Global	1	Male	13	40-44 years	356	Trachoma	2	Percent	1990	4.1039439917477634e-05	6.157216609083389e-05	2.5626623285611266e-05
2	DALYs (Disability-Adjusted Life Years)	1	Global	2	Female	13	40-44 years	356	Trachoma	2	Percent	1990	7.65133836302342e-05	0.00011030881394196843	5.062477822582445e-05
2	DALYs (Disability-Adjusted Life Years)	1	Global	3	Both	13	40-44 years	356	Trachoma	2	Percent	1990	5.679148211333973e-05	8.221949204203626e-05	3.616278037959002e-05
2	DALYs (Disability-Adjusted Life Years)	1	Global	1	Male	13	40-44 years	356	Trachoma	3	Rate	1990	1.4373837647202496	2.17757204261363	0.8774367131772792
2	DALYs (Disability-Adjusted Life Years)	1	Global	2	Female	13	40-44 years	356	Trachoma	3	Rate	1990	2.236397428601102	3.3935632317774127	1.3517314428634095
2	DALYs (Disability-Adjusted Life Years)	1	Global	3	Both	13	40-44 years	356	Trachoma	3	Rate	1990	1.8284805860208924	2.7429797289336286	1.1166004189700722
2	DALYs (Disability-Adjusted Life Years)	1	Global	1	Male	14	45-49 years	356	Trachoma	1	Number	1990	3634.060590218517	5815.066713752169	2198.331289382289
2	DALYs (Disability-Adjusted Life Years)	1	Global	2	Female	14	45-49 years	356	Trachoma	1	Number	1990	5473.088352085194	8473.238102066614	3358.947438965238
2	DALYs (Disability-Adjusted Life Years)	1	Global	3	Both	14	45-49 years	356	Trachoma	1	Number	1990	9107.14894230372	14364.748406150284	5594.491880313461
2	DALYs (Disability-Adjusted Life Years)	1	Global	1	Male	14	45-49 years	356	Trachoma	2	Percent	1990	7.150642260827928e-05	0.00011042763556928442	4.675703232484964e-05
2	DALYs (Disability-Adjusted Life Years)	1	Global	2	Female	14	45-49 years	356	Trachoma	2	Percent	1990	0.00014032624339295425	0.00020480860908271353	9.474722413005167e-05
2	DALYs (Disability-Adjusted Life Years)	1	Global	3	Both	14	45-49 years	356	Trachoma	2	Percent	1990	0.00010136036870495801	0.00015226289892299275	6.743044699783683e-05
2	DALYs (Disability-Adjusted Life Years)	1	Global	1	Male	14	45-49 years	356	Trachoma	3	Rate	1990	3.069442189156961	4.911588747858484	1.8567799401957905
2	DALYs (Disability-Adjusted Life Years)	1	Global	2	Female	14	45-49 years	356	Trachoma	3	Rate	1990	4.809363854707586	7.4456837600446555	2.9516059971272637
2	DALYs (Disability-Adjusted Life Years)	1	Global	3	Both	14	45-49 years	356	Trachoma	3	Rate	1990	3.9221902397809676	6.186488916833276	2.409388666915639
2	DALYs (Disability-Adjusted Life Years)	1	Global	1	Male	15	50-54 years	356	Trachoma	1	Number	1990	5550.623857018612	8512.57930817306	3386.5687538871816
2	DALYs (Disability-Adjusted Life Years)	1	Global	2	Female	15	50-54 years	356	Trachoma	1	Number	1990	8093.622721763697	12443.97289619136	4927.570108557593
2	DALYs (Disability-Adjusted Life Years)	1	Global	3	Both	15	50-54 years	356	Trachoma	1	Number	1990	13644.246578782304	20842.82264088555	8425.089979786488
2	DALYs (Disability-Adjusted Life Years)	1	Global	1	Male	15	50-54 years	356	Trachoma	2	Percent	1990	9.172676917949315e-05	0.0001370713159812829	5.703503226994989e-05
2	DALYs (Disability-Adjusted Life Years)	1	Global	2	Female	15	50-54 years	356	Trachoma	2	Percent	1990	0.00018227783970402127	0.0002712055042790047	0.00011645642768294927
2	DALYs (Disability-Adjusted Life Years)	1	Global	3	Both	15	50-54 years	356	Trachoma	2	Percent	1990	0.0001300183780345836	0.00019362424112491077	8.193019384127937e-05
2	DALYs (Disability-Adjusted Life Years)	1	Global	1	Male	15	50-54 years	356	Trachoma	3	Rate	1990	5.155953196761597	7.907302246965125	3.1457707173903713
2	DALYs (Disability-Adjusted Life Years)	1	Global	2	Female	15	50-54 years	356	Trachoma	3	Rate	1990	7.714324239920821	11.860800169974787	4.696645104316355
2	DALYs (Disability-Adjusted Life Years)	1	Global	3	Both	15	50-54 years	356	Trachoma	3	Rate	1990	6.418663221825446	9.805089518986275	3.96341526676307
2	DALYs (Disability-Adjusted Life Years)	1	Global	1	Male	16	55-59 years	356	Trachoma	1	Number	1990	8403.945829991037	13353.3696560114	5080.992913752314
2	DALYs (Disability-Adjusted Life Years)	1	Global	2	Female	16	55-59 years	356	Trachoma	1	Number	1990	11656.54252160127	18548.561112959545	7068.481349209022
2	DALYs (Disability-Adjusted Life Years)	1	Global	3	Both	16	55-59 years	356	Trachoma	1	Number	1990	20060.488351592314	31809.63613970067	12231.847395206902
2	DALYs (Disability-Adjusted Life Years)	1	Global	1	Male	16	55-59 years	356	Trachoma	2	Percent	1990	0.00012822360939543744	0.000199665175436331	8.013587299726693e-05
2	DALYs (Disability-Adjusted Life Years)	1	Global	2	Female	16	55-59 years	356	Trachoma	2	Percent	1990	0.0002443865485073368	0.0003822501171071781	0.00015537944517124202
2	DALYs (Disability-Adjusted Life Years)	1	Global	3	Both	16	55-59 years	356	Trachoma	2	Percent	1990	0.00017710838181764785	0.00027411647933219994	0.0001119000587595915
2	DALYs (Disability-Adjusted Life Years)	1	Global	1	Male	16	55-59 years	356	Trachoma	3	Rate	1990	9.047393296678973	14.375769377609462	5.470018745754462
2	DALYs (Disability-Adjusted Life Years)	1	Global	2	Female	16	55-59 years	356	Trachoma	3	Rate	1990	12.627342172260786	20.09335337149832	7.65717042333104
2	DALYs (Disability-Adjusted Life Years)	1	Global	3	Both	16	55-59 years	356	Trachoma	3	Rate	1990	10.83179957257911	17.17583326502405	6.604670687228723
2	DALYs (Disability-Adjusted Life Years)	1	Global	1	Male	17	60-64 years	356	Trachoma	1	Number	1990	11727.449295133963	18675.65882006292	6806.260099857955
2	DALYs (Disability-Adjusted Life Years)	1	Global	2	Female	17	60-64 years	356	Trachoma	1	Number	1990	16196.517711212984	25856.17031086553	9546.078404778847
2	DALYs (Disability-Adjusted Life Years)	1	Global	3	Both	17	60-64 years	356	Trachoma	1	Number	1990	27923.96700634698	44695.4084453422	16257.533485013755
2	DALYs (Disability-Adjusted Life Years)	1	Global	1	Male	17	60-64 years	356	Trachoma	2	Percent	1990	0.000167544790643189	0.000262487656755884	9.890297673667713e-05
2	DALYs (Disability-Adjusted Life Years)	1	Global	2	Female	17	60-64 years	356	Trachoma	2	Percent	1990	0.00031042281125563307	0.00047621269349000425	0.00018616293673915112
2	DALYs (Disability-Adjusted Life Years)	1	Global	3	Both	17	60-64 years	356	Trachoma	2	Percent	1990	0.00022852201521436958	0.0003508982075981489	0.0001371642297453498
2	DALYs (Disability-Adjusted Life Years)	1	Global	1	Male	17	60-64 years	356	Trachoma	3	Rate	1990	14.930655985391658	23.77668239065445	8.665305262947689
2	DALYs (Disability-Adjusted Life Years)	1	Global	2	Female	17	60-64 years	356	Trachoma	3	Rate	1990	19.73665653088642	31.507658728169698	11.632603628222858
2	DALYs (Disability-Adjusted Life Years)	1	Global	3	Both	17	60-64 years	356	Trachoma	3	Rate	1990	17.386277130093067	27.828666231298516	10.122415004930005
2	DALYs (Disability-Adjusted Life Years)	1	Global	1	Male	18	65-69 years	356	Trachoma	1	Number	1990	13008.717346142575	20709.870297847076	7452.925382023019
2	DALYs (Disability-Adjusted Life Years)	1	Global	2	Female	18	65-69 years	356	Trachoma	1	Number	1990	19188.65289994932	30252.095518502287	10679.84211938172
2	DALYs (Disability-Adjusted Life Years)	1	Global	3	Both	18	65-69 years	356	Trachoma	1	Number	1990	32197.370246091876	50941.53889558134	18122.08710642951
2	DALYs (Disability-Adjusted Life Years)	1	Global	1	Male	18	65-69 years	356	Trachoma	2	Percent	1990	0.000207619601703211	0.00032575419685717817	0.0001232880943929616
2	DALYs (Disability-Adjusted Life Years)	1	Global	2	Female	18	65-69 years	356	Trachoma	2	Percent	1990	0.0003692594761152473	0.0005689995374617282	0.00022325929900038498
2	DALYs (Disability-Adjusted Life Years)	1	Global	3	Both	18	65-69 years	356	Trachoma	2	Percent	1990	0.00028085162485608445	0.0004314934495800327	0.00016833483142888528
2	DALYs (Disability-Adjusted Life Years)	1	Global	1	Male	18	65-69 years	356	Trachoma	3	Rate	1990	22.69046109079229	36.12320059579105	12.999768454767562
2	DALYs (Disability-Adjusted Life Years)	1	Global	2	Female	18	65-69 years	356	Trachoma	3	Rate	1990	28.951662908569126	45.644083318210775	16.113647506641534
2	DALYs (Disability-Adjusted Life Years)	1	Global	3	Both	18	65-69 years	356	Trachoma	3	Rate	1990	26.047659250660697	41.211683957867365	14.660760995422086
2	DALYs (Disability-Adjusted Life Years)	1	Global	1	Male	19	70-74 years	356	Trachoma	1	Number	1990	12163.622089221373	18176.6863877096	7344.295050384482
2	DALYs (Disability-Adjusted Life Years)	1	Global	2	Female	19	70-74 years	356	Trachoma	1	Number	1990	17439.027781861285	26818.546390596024	10149.339674747938
2	DALYs (Disability-Adjusted Life Years)	1	Global	3	Both	19	70-74 years	356	Trachoma	1	Number	1990	29602.649871082653	44685.76159493474	17591.20416867837
2	DALYs (Disability-Adjusted Life Years)	1	Global	1	Male	19	70-74 years	356	Trachoma	2	Percent	1990	0.00023953226190588666	0.0003508449420818444	0.0001495094132001929
2	DALYs (Disability-Adjusted Life Years)	1	Global	2	Female	19	70-74 years	356	Trachoma	2	Percent	1990	0.0003696548358422452	0.0005478872070372569	0.0002233213308304045
2	DALYs (Disability-Adjusted Life Years)	1	Global	3	Both	19	70-74 years	356	Trachoma	2	Percent	1990	0.0003021448415048114	0.00044638444874555425	0.00018566465868731795
2	DALYs (Disability-Adjusted Life Years)	1	Global	1	Male	19	70-74 years	356	Trachoma	3	Rate	1990	32.33413884560252	48.3184611542628	19.523087295899746
2	DALYs (Disability-Adjusted Life Years)	1	Global	2	Female	19	70-74 years	356	Trachoma	3	Rate	1990	37.0706811060918	57.00901411538457	21.574765475821106
2	DALYs (Disability-Adjusted Life Years)	1	Global	3	Both	19	70-74 years	356	Trachoma	3	Rate	1990	34.96603611752803	52.78189488685087	20.778365551445866
2	DALYs (Disability-Adjusted Life Years)	1	Global	1	Male	20	75-79 years	356	Trachoma	1	Number	1990	8364.42678073715	12604.928257131272	5367.472847940613
2	DALYs (Disability-Adjusted Life Years)	1	Global	2	Female	20	75-79 years	356	Trachoma	1	Number	1990	12739.222117992555	19244.036750198524	7713.628862329275
2	DALYs (Disability-Adjusted Life Years)	1	Global	3	Both	20	75-79 years	356	Trachoma	1	Number	1990	21103.648898729687	31938.757224475667	13065.188639231454
2	DALYs (Disability-Adjusted Life Years)	1	Global	1	Male	20	75-79 years	356	Trachoma	2	Percent	1990	0.00020625992269424594	0.0003062842334773874	0.0001351020257187344
2	DALYs (Disability-Adjusted Life Years)	1	Global	2	Female	20	75-79 years	356	Trachoma	2	Percent	1990	0.00028736346438405335	0.00042499671644571224	0.00017713782667154253
2	DALYs (Disability-Adjusted Life Years)	1	Global	3	Both	20	75-79 years	356	Trachoma	2	Percent	1990	0.0002485862792588985	0.0003666356522130727	0.00015731300319652095
2	DALYs (Disability-Adjusted Life Years)	1	Global	1	Male	20	75-79 years	356	Trachoma	3	Rate	1990	33.14898255020242	49.95447480088691	21.27178208850171
2	DALYs (Disability-Adjusted Life Years)	1	Global	2	Female	20	75-79 years	356	Trachoma	3	Rate	1990	35.07235969443552	52.9807685763356	21.2363960297776
2	DALYs (Disability-Adjusted Life Years)	1	Global	3	Both	20	75-79 years	356	Trachoma	3	Rate	1990	34.28392910218473	51.88610242476716	21.22504990314934
2	DALYs (Disability-Adjusted Life Years)	1	Global	1	Male	22	All ages	356	Trachoma	1	Number	1990	75706.90295085128	106271.76872634265	50002.08439655721
2	DALYs (Disability-Adjusted Life Years)	1	Global	2	Female	22	All ages	356	Trachoma	1	Number	1990	112023.09735381595	156389.02335284307	73700.23593287656
2	DALYs (Disability-Adjusted Life Years)	1	Global	3	Both	22	All ages	356	Trachoma	1	Number	1990	187730.0003046674	261508.14893543738	123975.98482662553
2	DALYs (Disability-Adjusted Life Years)	1	Global	1	Male	22	All ages	356	Trachoma	2	Percent	1990	5.472997173497068e-05	7.546724517295717e-05	3.7441042373642656e-05
2	DALYs (Disability-Adjusted Life Years)	1	Global	2	Female	22	All ages	356	Trachoma	2	Percent	1990	9.24679257119626e-05	0.00012644652690837284	6.459844133503477e-05
2	DALYs (Disability-Adjusted Life Years)	1	Global	3	Both	22	All ages	356	Trachoma	2	Percent	1990	7.234573096224249e-05	0.00010029914881404972	5.0056135181285595e-05
2	DALYs (Disability-Adjusted Life Years)	1	Global	1	Male	22	All ages	356	Trachoma	3	Rate	1990	2.818843897514146	3.9568852386784568	1.861759825992695
2	DALYs (Disability-Adjusted Life Years)	1	Global	2	Female	22	All ages	356	Trachoma	3	Rate	1990	4.230670566086419	5.906196611116445	2.7833672362231336
2	DALYs (Disability-Adjusted Life Years)	1	Global	3	Both	22	All ages	356	Trachoma	3	Rate	1990	3.5197460586024616	4.903011106451523	2.3244232847530935
2	DALYs (Disability-Adjusted Life Years)	1	Global	1	Male	27	Age-standardized	356	Trachoma	3	Rate	1990	4.269695437975905	5.934975221654198	2.813916214860484
2	DALYs (Disability-Adjusted Life Years)	1	Global	2	Female	27	Age-standardized	356	Trachoma	3	Rate	1990	5.234357963668584	7.292514470425257	3.4366622041128148
2	DALYs (Disability-Adjusted Life Years)	1	Global	3	Both	27	Age-standardized	356	Trachoma	3	Rate	1990	4.759230790018198	6.612854239992123	3.1402200387581205
2	DALYs (Disability-Adjusted Life Years)	1	Global	1	Male	30	80-84 years	356	Trachoma	1	Number	1990	4706.6878386221815	7174.321851216748	2895.248893993831
2	DALYs (Disability-Adjusted Life Years)	1	Global	2	Female	30	80-84 years	356	Trachoma	1	Number	1990	8044.528268031842	12169.836404434174	4943.608111432762
2	DALYs (Disability-Adjusted Life Years)	1	Global	3	Both	30	80-84 years	356	Trachoma	1	Number	1990	12751.21610665403	19428.017409262662	7882.234774163708
2	DALYs (Disability-Adjusted Life Years)	1	Global	1	Male	30	80-84 years	356	Trachoma	2	Percent	1990	0.00018893239659885516	0.0002837285861253653	0.00012032242543176527
2	DALYs (Disability-Adjusted Life Years)	1	Global	2	Female	30	80-84 years	356	Trachoma	2	Percent	1990	0.00024337921221371034	0.000366454648794414	0.0001534606105062906
2	DALYs (Disability-Adjusted Life Years)	1	Global	3	Both	30	80-84 years	356	Trachoma	2	Percent	1990	0.0002199653294744194	0.00032915924636698376	0.0001402940915215385
2	DALYs (Disability-Adjusted Life Years)	1	Global	1	Male	30	80-84 years	356	Trachoma	3	Rate	1990	35.4327491338366	54.00951902388763	21.79592767956588
2	DALYs (Disability-Adjusted Life Years)	1	Global	2	Female	30	80-84 years	356	Trachoma	3	Rate	1990	36.41295823302141	55.08585835397688	22.376874029689773
2	DALYs (Disability-Adjusted Life Years)	1	Global	3	Both	30	80-84 years	356	Trachoma	3	Rate	1990	36.04489584074696	54.918751125522896	22.281351758973322
2	DALYs (Disability-Adjusted Life Years)	1	Global	1	Male	31	85-89 years	356	Trachoma	1	Number	1990	1975.163668724934	3084.815240404796	1134.4472822110647
2	DALYs (Disability-Adjusted Life Years)	1	Global	2	Female	31	85-89 years	356	Trachoma	1	Number	1990	3594.639366536235	5590.276491306264	2084.0112269854417
2	DALYs (Disability-Adjusted Life Years)	1	Global	3	Both	31	85-89 years	356	Trachoma	1	Number	1990	5569.803035261173	8621.84583886342	3211.404823950639
2	DALYs (Disability-Adjusted Life Years)	1	Global	1	Male	31	85-89 years	356	Trachoma	2	Percent	1990	0.00017404367329118038	0.00026365800467811386	0.00010260727189275073
2	DALYs (Disability-Adjusted Life Years)	1	Global	2	Female	31	85-89 years	356	Trachoma	2	Percent	1990	0.00019215620966289972	0.0002917279191815954	0.00011469289151555493
2	DALYs (Disability-Adjusted Life Years)	1	Global	3	Both	31	85-89 years	356	Trachoma	2	Percent	1990	0.00018531168658708126	0.0002811927128859552	0.00011060531794408637
2	DALYs (Disability-Adjusted Life Years)	1	Global	1	Male	31	85-89 years	356	Trachoma	3	Rate	1990	39.003554508046015	60.91584271294909	22.401929069902277
2	DALYs (Disability-Adjusted Life Years)	1	Global	2	Female	31	85-89 years	356	Trachoma	3	Rate	1990	35.7781938595985	55.64118556556047	20.742597540879952
2	DALYs (Disability-Adjusted Life Years)	1	Global	3	Both	31	85-89 years	356	Trachoma	3	Rate	1990	36.85908484487527	57.056478529352546	21.251997984106083
2	DALYs (Disability-Adjusted Life Years)	1	Global	1	Male	32	90-94 years	356	Trachoma	1	Number	1990	502.50934609189835	822.186969042865	273.92889371079866
2	DALYs (Disability-Adjusted Life Years)	1	Global	2	Female	32	90-94 years	356	Trachoma	1	Number	1990	957.4724472214073	1529.6556621689233	531.2751498264361
2	DALYs (Disability-Adjusted Life Years)	1	Global	3	Both	32	90-94 years	356	Trachoma	1	Number	1990	1459.981793313304	2349.8950268252174	808.6296556028506
2	DALYs (Disability-Adjusted Life Years)	1	Global	1	Male	32	90-94 years	356	Trachoma	2	Percent	1990	0.0001447075535066523	0.00023625190421546247	8.093842678130258e-05
2	DALYs (Disability-Adjusted Life Years)	1	Global	2	Female	32	90-94 years	356	Trachoma	2	Percent	1990	0.00013380526810909978	0.00021184536990959102	7.656574620873198e-05
2	DALYs (Disability-Adjusted Life Years)	1	Global	3	Both	32	90-94 years	356	Trachoma	2	Percent	1990	0.00013736517340922754	0.00021790369822670638	7.80289025971562e-05
2	DALYs (Disability-Adjusted Life Years)	1	Global	1	Male	32	90-94 years	356	Trachoma	3	Rate	1990	39.91462129817169	65.30680824319631	21.75833771078578
2	DALYs (Disability-Adjusted Life Years)	1	Global	2	Female	32	90-94 years	356	Trachoma	3	Rate	1990	31.63914851682077	50.54662702347925	17.555694074993955
2	DALYs (Disability-Adjusted Life Years)	1	Global	3	Both	32	90-94 years	356	Trachoma	3	Rate	1990	34.07042926071713	54.837623762324895	18.87034455190822
2	DALYs (Disability-Adjusted Life Years)	1	Global	1	Male	235	95+ years	356	Trachoma	1	Number	1990	93.87413449415303	161.83598307829257	47.81214058605729
2	DALYs (Disability-Adjusted Life Years)	1	Global	2	Female	235	95+ years	356	Trachoma	1	Number	1990	226.68826234941528	391.03177776519465	118.79247183536995
2	DALYs (Disability-Adjusted Life Years)	1	Global	3	Both	235	95+ years	356	Trachoma	1	Number	1990	320.562396843568	544.7433805449598	166.56746594652554
2	DALYs (Disability-Adjusted Life Years)	1	Global	1	Male	235	95+ years	356	Trachoma	2	Percent	1990	0.00011525321428393635	0.0001967518281126532	5.963533605691131e-05
2	DALYs (Disability-Adjusted Life Years)	1	Global	2	Female	235	95+ years	356	Trachoma	2	Percent	1990	9.871926783670454e-05	0.0001691861478122591	5.279474623233043e-05
2	DALYs (Disability-Adjusted Life Years)	1	Global	3	Both	235	95+ years	356	Trachoma	2	Percent	1990	0.00010304786172483014	0.00017360161556391593	5.466374565102757e-05
2	DALYs (Disability-Adjusted Life Years)	1	Global	1	Male	235	95+ years	356	Trachoma	3	Rate	1990	36.07335983185683	62.18931000305691	18.37294757481462
2	DALYs (Disability-Adjusted Life Years)	1	Global	2	Female	235	95+ years	356	Trachoma	3	Rate	1990	29.91181273957091	51.59715457038164	15.674822046733558
2	DALYs (Disability-Adjusted Life Years)	1	Global	3	Both	235	95+ years	356	Trachoma	3	Rate	1990	31.486754296756352	53.50659075079761	16.36083622325463
2	DALYs (Disability-Adjusted Life Years)	6	China	1	Male	1	<5 years	356	Trachoma	1	Number	1990	0	0	0
2	DALYs (Disability-Adjusted Life Years)	6	China	2	Female	1	<5 years	356	Trachoma	1	Number	1990	0	0	0
2	DALYs (Disability-Adjusted Life Years)	6	China	3	Both	1	<5 years	356	Trachoma	1	Number	1990	0	0	0
2	DALYs (Disability-Adjusted Life Years)	6	China	1	Male	1	<5 years	356	Trachoma	2	Percent	1990	0	0	0
2	DALYs (Disability-Adjusted Life Years)	6	China	2	Female	1	<5 years	356	Trachoma	2	Percent	1990	0	0	0
2	DALYs (Disability-Adjusted Life Years)	6	China	3	Both	1	<5 years	356	Trachoma	2	Percent	1990	0	0	0
2	DALYs (Disability-Adjusted Life Years)	6	China	1	Male	1	<5 years	356	Trachoma	3	Rate	1990	0	0	0
2	DALYs (Disability-Adjusted Life Years)	6	China	2	Female	1	<5 years	356	Trachoma	3	Rate	1990	0	0	0
2	DALYs (Disability-Adjusted Life Years)	6	China	3	Both	1	<5 years	356	Trachoma	3	Rate	1990	0	0	0
2	DALYs (Disability-Adjusted Life Years)	6	China	1	Male	6	5-9 years	356	Trachoma	1	Number	1990	0	0	0
2	DALYs (Disability-Adjusted Life Years)	6	China	2	Female	6	5-9 years	356	Trachoma	1	Number	1990	0	0	0
2	DALYs (Disability-Adjusted Life Years)	6	China	3	Both	6	5-9 years	356	Trachoma	1	Number	1990	0	0	0
2	DALYs (Disability-Adjusted Life Years)	6	China	1	Male	6	5-9 years	356	Trachoma	2	Percent	1990	0	0	0
2	DALYs (Disability-Adjusted Life Years)	6	China	2	Female	6	5-9 years	356	Trachoma	2	Percent	1990	0	0	0
2	DALYs (Disability-Adjusted Life Years)	6	China	3	Both	6	5-9 years	356	Trachoma	2	Percent	1990	0	0	0
2	DALYs (Disability-Adjusted Life Years)	6	China	1	Male	6	5-9 years	356	Trachoma	3	Rate	1990	0	0	0
2	DALYs (Disability-Adjusted Life Years)	6	China	2	Female	6	5-9 years	356	Trachoma	3	Rate	1990	0	0	0
2	DALYs (Disability-Adjusted Life Years)	6	China	3	Both	6	5-9 years	356	Trachoma	3	Rate	1990	0	0	0
2	DALYs (Disability-Adjusted Life Years)	6	China	1	Male	7	10-14 years	356	Trachoma	1	Number	1990	0	0	0
2	DALYs (Disability-Adjusted Life Years)	6	China	2	Female	7	10-14 years	356	Trachoma	1	Number	1990	0	0	0
2	DALYs (Disability-Adjusted Life Years)	6	China	3	Both	7	10-14 years	356	Trachoma	1	Number	1990	0	0	0
2	DALYs (Disability-Adjusted Life Years)	6	China	1	Male	7	10-14 years	356	Trachoma	2	Percent	1990	0	0	0
2	DALYs (Disability-Adjusted Life Years)	6	China	2	Female	7	10-14 years	356	Trachoma	2	Percent	1990	0	0	0
2	DALYs (Disability-Adjusted Life Years)	6	China	3	Both	7	10-14 years	356	Trachoma	2	Percent	1990	0	0	0
2	DALYs (Disability-Adjusted Life Years)	6	China	1	Male	7	10-14 years	356	Trachoma	3	Rate	1990	0	0	0
2	DALYs (Disability-Adjusted Life Years)	6	China	2	Female	7	10-14 years	356	Trachoma	3	Rate	1990	0	0	0
2	DALYs (Disability-Adjusted Life Years)	6	China	3	Both	7	10-14 years	356	Trachoma	3	Rate	1990	0	0	0
2	DALYs (Disability-Adjusted Life Years)	6	China	1	Male	8	15-19 years	356	Trachoma	1	Number	1990	7.731211888364784	15.66215813145179	3.5680089020995305
2	DALYs (Disability-Adjusted Life Years)	6	China	2	Female	8	15-19 years	356	Trachoma	1	Number	1990	7.2106380021126775	14.092411595865183	3.511675953540764
2	DALYs (Disability-Adjusted Life Years)	6	China	3	Both	8	15-19 years	356	Trachoma	1	Number	1990	14.941849890477458	29.4720178352554	7.117948531187819
2	DALYs (Disability-Adjusted Life Years)	6	China	1	Male	8	15-19 years	356	Trachoma	2	Percent	1990	9.031007033737916e-07	1.7266055286382227e-06	4.156723675971012e-07
2	DALYs (Disability-Adjusted Life Years)	6	China	2	Female	8	15-19 years	356	Trachoma	2	Percent	1990	1.083753519885531e-06	1.9787229714600717e-06	5.474944671947685e-07
2	DALYs (Disability-Adjusted Life Years)	6	China	3	Both	8	15-19 years	356	Trachoma	2	Percent	1990	9.809990048796357e-07	1.8194475780494374e-06	4.820383053233484e-07
2	DALYs (Disability-Adjusted Life Years)	6	China	1	Male	8	15-19 years	356	Trachoma	3	Rate	1990	0.01188842400356269	0.024083983127893397	0.005486591661067157
2	DALYs (Disability-Adjusted Life Years)	6	China	2	Female	8	15-19 years	356	Trachoma	3	Rate	1990	0.011699166148375186	0.022864754081817734	0.005697648450482463
2	DALYs (Disability-Adjusted Life Years)	6	China	3	Both	8	15-19 years	356	Trachoma	3	Rate	1990	0.011796333389799199	0.02326765096712341	0.0056194978895374205
2	DALYs (Disability-Adjusted Life Years)	6	China	1	Male	9	20-24 years	356	Trachoma	1	Number	1990	10.27606379725501	20.88774579239122	4.594289416316707
2	DALYs (Disability-Adjusted Life Years)	6	China	2	Female	9	20-24 years	356	Trachoma	1	Number	1990	9.228198250657833	18.61824493341748	4.206248281373956
2	DALYs (Disability-Adjusted Life Years)	6	China	3	Both	9	20-24 years	356	Trachoma	1	Number	1990	19.50426204791286	39.339932291565916	8.788028844780293
2	DALYs (Disability-Adjusted Life Years)	6	China	1	Male	9	20-24 years	356	Trachoma	2	Percent	1990	1.045416762481103e-06	2.0097974098242537e-06	4.865236209602169e-07
2	DALYs (Disability-Adjusted Life Years)	6	China	2	Female	9	20-24 years	356	Trachoma	2	Percent	1990	1.075790579156451e-06	2.027089667341519e-06	5.164947880856581e-07
2	DALYs (Disability-Adjusted Life Years)	6	China	3	Both	9	20-24 years	356	Trachoma	2	Percent	1990	1.0582432349663801e-06	2.003040891036157e-06	4.932152773973421e-07
2	DALYs (Disability-Adjusted Life Years)	6	China	1	Male	9	20-24 years	356	Trachoma	3	Rate	1990	0.015220646342454186	0.03093840188905771	0.006804945529757835
2	DALYs (Disability-Adjusted Life Years)	6	China	2	Female	9	20-24 years	356	Trachoma	3	Rate	1990	0.014310184125263962	0.028871346914060358	0.0065226370032466134
2	DALYs (Disability-Adjusted Life Years)	6	China	3	Both	9	20-24 years	356	Trachoma	3	Rate	1990	0.01477585460819623	0.02980277430689389	0.00665755188194899
2	DALYs (Disability-Adjusted Life Years)	6	China	1	Male	10	25-29 years	356	Trachoma	1	Number	1990	10.646206747713792	21.572522594271632	4.810435112566623
2	DALYs (Disability-Adjusted Life Years)	6	China	2	Female	10	25-29 years	356	Trachoma	1	Number	1990	10.24279301223908	20.112396517372552	4.883058591801314
2	DALYs (Disability-Adjusted Life Years)	6	China	3	Both	10	25-29 years	356	Trachoma	1	Number	1990	20.888999759952856	41.19421334987028	9.863922671350789
2	DALYs (Disability-Adjusted Life Years)	6	China	1	Male	10	25-29 years	356	Trachoma	2	Percent	1990	1.265678150348979e-06	2.4249939514568843e-06	5.918447355824401e-07
2	DALYs (Disability-Adjusted Life Years)	6	China	2	Female	10	25-29 years	356	Trachoma	2	Percent	1990	1.3013203258784535e-06	2.2899831542317548e-06	7.05861008862943e-07
2	DALYs (Disability-Adjusted Life Years)	6	China	3	Both	10	25-29 years	356	Trachoma	2	Percent	1990	1.2816956570458609e-06	2.344917212169962e-06	6.37073263135904e-07
2	DALYs (Disability-Adjusted Life Years)	6	China	1	Male	10	25-29 years	356	Trachoma	3	Rate	1990	0.01886738649303571	0.03823118703788771	0.008525133939180208
2	DALYs (Disability-Adjusted Life Years)	6	China	2	Female	10	25-29 years	356	Trachoma	3	Rate	1990	0.019158674310327146	0.03761931477245248	0.009133537023229896
2	DALYs (Disability-Adjusted Life Years)	6	China	3	Both	10	25-29 years	356	Trachoma	3	Rate	1990	0.019009102606409627	0.037486956644963855	0.008976222907564453
2	DALYs (Disability-Adjusted Life Years)	6	China	1	Male	11	30-34 years	356	Trachoma	1	Number	1990	17.181458603120852	31.13776064954243	7.424704397831917
2	DALYs (Disability-Adjusted Life Years)	6	China	2	Female	11	30-34 years	356	Trachoma	1	Number	1990	17.052340640947754	29.551094084736135	8.089588601320324
2	DALYs (Disability-Adjusted Life Years)	6	China	3	Both	11	30-34 years	356	Trachoma	1	Number	1990	34.2337992440686	59.504083976265235	15.820708900116795
2	DALYs (Disability-Adjusted Life Years)	6	China	1	Male	11	30-34 years	356	Trachoma	2	Percent	1990	2.0435179860727443e-06	3.6133738216854714e-06	9.058000726498165e-07
2	DALYs (Disability-Adjusted Life Years)	6	China	2	Female	11	30-34 years	356	Trachoma	2	Percent	1990	2.326101298666671e-06	3.879984864222119e-06	1.177898494292907e-06
2	DALYs (Disability-Adjusted Life Years)	6	China	3	Both	11	30-34 years	356	Trachoma	2	Percent	1990	2.172914741696594e-06	3.7619843015375985e-06	1.0204929099922087e-06
2	DALYs (Disability-Adjusted Life Years)	6	China	1	Male	11	30-34 years	356	Trachoma	3	Rate	1990	0.0373308957319909	0.06765435478944828	0.01613197529492472
2	DALYs (Disability-Adjusted Life Years)	6	China	2	Female	11	30-34 years	356	Trachoma	3	Rate	1990	0.04038967639277109	0.06999385904060192	0.019160763477442347
2	DALYs (Disability-Adjusted Life Years)	6	China	3	Both	11	30-34 years	356	Trachoma	3	Rate	1990	0.038794336645170374	0.06743106276577464	0.017928302455144915
2	DALYs (Disability-Adjusted Life Years)	6	China	1	Male	12	35-39 years	356	Trachoma	1	Number	1990	46.72144675386214	86.50336773876579	20.426979364338514
2	DALYs (Disability-Adjusted Life Years)	6	China	2	Female	12	35-39 years	356	Trachoma	1	Number	1990	48.30579766611916	82.4577079394162	24.536647093169073
2	DALYs (Disability-Adjusted Life Years)	6	China	3	Both	12	35-39 years	356	Trachoma	1	Number	1990	95.02724441998137	170.91546429089843	45.537739295167185
2	DALYs (Disability-Adjusted Life Years)	6	China	1	Male	12	35-39 years	356	Trachoma	2	Percent	1990	4.1887059266006505e-06	7.467533353955659e-06	1.959569759587109e-06
2	DALYs (Disability-Adjusted Life Years)	6	China	2	Female	12	35-39 years	356	Trachoma	2	Percent	1990	5.1907895610887666e-06	8.512880299975232e-06	2.73849845362717e-06
2	DALYs (Disability-Adjusted Life Years)	6	China	3	Both	12	35-39 years	356	Trachoma	2	Percent	1990	4.638635883808837e-06	8.062958675002987e-06	2.30005995026817e-06
2	DALYs (Disability-Adjusted Life Years)	6	China	1	Male	12	35-39 years	356	Trachoma	3	Rate	1990	0.09893140668124598	0.1831685542219172	0.043253579312497265
2	DALYs (Disability-Adjusted Life Years)	6	China	2	Female	12	35-39 years	356	Trachoma	3	Rate	1990	0.10950478858886187	0.18692401971784497	0.0556223162111558
2	DALYs (Disability-Adjusted Life Years)	6	China	3	Both	12	35-39 years	356	Trachoma	3	Rate	1990	0.10403790914359407	0.18712199489384276	0.049855714667014966
2	DALYs (Disability-Adjusted Life Years)	6	China	1	Male	13	40-44 years	356	Trachoma	1	Number	1990	78.10729933590778	154.09521777521826	26.474781771666414
2	DALYs (Disability-Adjusted Life Years)	6	China	2	Female	13	40-44 years	356	Trachoma	1	Number	1990	82.55104710724656	154.2169855230645	34.6237
2	DALYs (Disability-Adjusted Life Years)	6	China	3	Both	13	40-44 years	356	Trachoma	1	Number	1990	160.65834644315436	305.7906624105018	65.24474490057507
2	DALYs (Disability-Adjusted Life Years)	6	China	1	Male	13	40-44 years	356	Trachoma	2	Percent	1990	7.1193625806732575e-06	1.4230417292663048e-05	2.5040149469526168e-06
2	DALYs (Disability-Adjusted Life Years)	6	China	2	Female	13	40-44 years	356	Trachoma	2	Percent	1990	1.000303161092304e-05	1.9087147127694734e-05	4.2649034621643495e-06
2	DALYs (Disability-Adjusted Life Years)	6	China	3	Both	13	40-44 years	356	Trachoma	2	Percent	1990	8.336543451586066e-06	1.5595340805794666e-05	3.500890778259696e-06
2	DALYs (Disability-Adjusted Life Years)	6	China	1	Male	13	40-44 years	356	Trachoma	3	Rate	1990	0.22202154737561763	0.43801871252138536	0.07525509223022053
2	DALYs (Disability-Adjusted Life Years)	6	China	2	Female	13	40-44 years	356	Trachoma	3	Rate	1990	0.25866490555716387	0.4832224834629903	0.10848959540164471
2	DALYs (Disability-Adjusted Life Years)	6	China	3	Both	13	40-44 years	356	Trachoma	3	Rate	1990	0.2394514310477763	0.4557622640610844	0.09724329846951126
2	DALYs (Disability-Adjusted Life Years)	6	China	1	Male	14	45-49 years	356	Trachoma	1	Number	1990	124.5410434195272	236.54454209676868	49.73772239865879
2	DALYs (Disability-Adjusted Life Years)	6	China	2	Female	14	45-49 years	356	Trachoma	1	Number	1990	139.65472974762565	248.69640723424254	65.16145857761853
2	DALYs (Disability-Adjusted Life Years)	6	China	3	Both	14	45-49 years	356	Trachoma	1	Number	1990	264.19577316715265	468.15402174948315	120.3743067339942
2	DALYs (Disability-Adjusted Life Years)	6	China	1	Male	14	45-49 years	356	Trachoma	2	Percent	1990	1.2402829468225248e-05	2.358586455513567e-05	5.163134896970433e-06
2	DALYs (Disability-Adjusted Life Years)	6	China	2	Female	14	45-49 years	356	Trachoma	2	Percent	1990	1.918529611190517e-05	3.386192668912536e-05	9.145309952699931e-06
2	DALYs (Disability-Adjusted Life Years)	6	China	3	Both	14	45-49 years	356	Trachoma	2	Percent	1990	1.5223375855357555e-05	2.6633004813178458e-05	7.365001710250978e-06
2	DALYs (Disability-Adjusted Life Years)	6	China	1	Male	14	45-49 years	356	Trachoma	3	Rate	1990	0.4572187477128576	0.8684092917984854	0.18259859179595492
2	DALYs (Disability-Adjusted Life Years)	6	China	2	Female	14	45-49 years	356	Trachoma	3	Rate	1990	0.5728220512760076	1.0200784921093184	0.267272869554944
2	DALYs (Disability-Adjusted Life Years)	6	China	3	Both	14	45-49 years	356	Trachoma	3	Rate	1990	0.5118192892048706	0.9069420595863358	0.23319787206490353
2	DALYs (Disability-Adjusted Life Years)	6	China	1	Male	15	50-54 years	356	Trachoma	1	Number	1990	169.54641976394407	336.74463010740624	71.59345338145019
2	DALYs (Disability-Adjusted Life Years)	6	China	2	Female	15	50-54 years	356	Trachoma	1	Number	1990	207.6763785350276	390.431123091404	93.940014472998
2	DALYs (Disability-Adjusted Life Years)	6	China	3	Both	15	50-54 years	356	Trachoma	1	Number	1990	377.2227982989717	707.2251811051779	169.2042899442725
2	DALYs (Disability-Adjusted Life Years)	6	China	1	Male	15	50-54 years	356	Trachoma	2	Percent	1990	1.3193603388879438e-05	2.5055486496534928e-05	5.288290008434226e-06
2	DALYs (Disability-Adjusted Life Years)	6	China	2	Female	15	50-54 years	356	Trachoma	2	Percent	1990	2.2741882853192673e-05	4.129273022493135e-05	1.0157340353423197e-05
2	DALYs (Disability-Adjusted Life Years)	6	China	3	Both	15	50-54 years	356	Trachoma	2	Percent	1990	1.7117304397859003e-05	3.102820952942855e-05	7.845584496682447e-06
2	DALYs (Disability-Adjusted Life Years)	6	China	1	Male	15	50-54 years	356	Trachoma	3	Rate	1990	0.671322373184703	1.333346965129981	0.28347568232605325
2	DALYs (Disability-Adjusted Life Years)	6	China	2	Female	15	50-54 years	356	Trachoma	3	Rate	1990	0.9248440015387737	1.7387046362821128	0.41834251686531704
2	DALYs (Disability-Adjusted Life Years)	6	China	3	Both	15	50-54 years	356	Trachoma	3	Rate	1990	0.790643195822358	1.482314377276511	0.35464510934029897
2	DALYs (Disability-Adjusted Life Years)	6	China	1	Male	16	55-59 years	356	Trachoma	1	Number	1990	203.6205951750507	383.4638104162939	82.25554019875266
2	DALYs (Disability-Adjusted Life Years)	6	China	2	Female	16	55-59 years	356	Trachoma	1	Number	1990	282.3736314261918	485.09227030720547	137.56613897916208
2	DALYs (Disability-Adjusted Life Years)	6	China	3	Both	16	55-59 years	356	Trachoma	1	Number	1990	485.99422660124253	865.2724119493271	225.44804770944125
2	DALYs (Disability-Adjusted Life Years)	6	China	1	Male	16	55-59 years	356	Trachoma	2	Percent	1990	1.3724763586944969e-05	2.4728080858991545e-05	5.64653661274518e-06
2	DALYs (Disability-Adjusted Life Years)	6	China	2	Female	16	55-59 years	356	Trachoma	2	Percent	1990	2.64269138680505e-05	4.626613553220965e-05	1.322664207969583e-05
2	DALYs (Disability-Adjusted Life Years)	6	China	3	Both	16	55-59 years	356	Trachoma	2	Percent	1990	1.8983571033265118e-05	3.205637261400474e-05	9.375276871680951e-06
2	DALYs (Disability-Adjusted Life Years)	6	China	1	Male	16	55-59 years	356	Trachoma	3	Rate	1990	0.8958725325122976	1.687131376220206	0.3619009120745995
2	DALYs (Disability-Adjusted Life Years)	6	China	2	Female	16	55-59 years	356	Trachoma	3	Rate	1990	1.3680657103276317	2.350212723477104	0.666491119192018
2	DALYs (Disability-Adjusted Life Years)	6	China	3	Both	16	55-59 years	356	Trachoma	3	Rate	1990	1.1206001552818183	1.9951356335495392	0.5198356347522431
2	DALYs (Disability-Adjusted Life Years)	6	China	1	Male	17	60-64 years	356	Trachoma	1	Number	1990	272.60886078874387	549.026656131647	110.71798053566525
2	DALYs (Disability-Adjusted Life Years)	6	China	2	Female	17	60-64 years	356	Trachoma	1	Number	1990	381.4463025651173	685.2706941254568	168.18753514812636
2	DALYs (Disability-Adjusted Life Years)	6	China	3	Both	17	60-64 years	356	Trachoma	1	Number	1990	654.0551633538602	1206.1372422485379	285.9326214316058
2	DALYs (Disability-Adjusted Life Years)	6	China	1	Male	17	60-64 years	356	Trachoma	2	Percent	1990	1.828774778504277e-05	3.594392437623722e-05	7.502152348394495e-06
2	DALYs (Disability-Adjusted Life Years)	6	China	2	Female	17	60-64 years	356	Trachoma	2	Percent	1990	3.461971036046858e-05	6.25627258676271e-05	1.5975144143947187e-05
2	DALYs (Disability-Adjusted Life Years)	6	China	3	Both	17	60-64 years	356	Trachoma	2	Percent	1990	2.5170675279398494e-05	4.493560499898608e-05	1.1205835058890648e-05
2	DALYs (Disability-Adjusted Life Years)	6	China	1	Male	17	60-64 years	356	Trachoma	3	Rate	1990	1.4976108568401154	3.016146571826065	0.6082430674405697
2	DALYs (Disability-Adjusted Life Years)	6	China	2	Female	17	60-64 years	356	Trachoma	3	Rate	1990	2.2261828744707977	3.9993516082866787	0.9815699036230593
2	DALYs (Disability-Adjusted Life Years)	6	China	3	Both	17	60-64 years	356	Trachoma	3	Rate	1990	1.8508832556333823	3.4131971594356836	0.8091487246019815
2	DALYs (Disability-Adjusted Life Years)	6	China	1	Male	18	65-69 years	356	Trachoma	1	Number	1990	382.42659798046253	792.4574149005075	145.08440786399942
2	DALYs (Disability-Adjusted Life Years)	6	China	2	Female	18	65-69 years	356	Trachoma	1	Number	1990	578.3285292888661	1114.723841841606	247.8688247550217
2	DALYs (Disability-Adjusted Life Years)	6	China	3	Both	18	65-69 years	356	Trachoma	1	Number	1990	960.755127269329	1924.6292793443408	387.650007975879
2	DALYs (Disability-Adjusted Life Years)	6	China	1	Male	18	65-69 years	356	Trachoma	2	Percent	1990	2.6775293022256867e-05	5.376640738793064e-05	1.0092986978394249e-05
2	DALYs (Disability-Adjusted Life Years)	6	China	2	Female	18	65-69 years	356	Trachoma	2	Percent	1990	4.9942220630780956e-05	9.573760274727437e-05	2.124352475807796e-05
2	DALYs (Disability-Adjusted Life Years)	6	China	3	Both	18	65-69 years	356	Trachoma	2	Percent	1990	3.705878830231253e-05	7.260503524716902e-05	1.5422996567872847e-05
2	DALYs (Disability-Adjusted Life Years)	6	China	1	Male	18	65-69 years	356	Trachoma	3	Rate	1990	2.8520982685796104	5.910065965328798	1.082024604596019
2	DALYs (Disability-Adjusted Life Years)	6	China	2	Female	18	65-69 years	356	Trachoma	3	Rate	1990	4.168672486689114	8.035084514083204	1.786672968277714
2	DALYs (Disability-Adjusted Life Years)	6	China	3	Both	18	65-69 years	356	Trachoma	3	Rate	1990	3.5215958066850943	7.054624229616394	1.4209100777107875
2	DALYs (Disability-Adjusted Life Years)	6	China	1	Male	19	70-74 years	356	Trachoma	1	Number	1990	389.8716746148462	692.4669608608326	179.56374644451148
2	DALYs (Disability-Adjusted Life Years)	6	China	2	Female	19	70-74 years	356	Trachoma	1	Number	1990	683.9345808276538	1159.4165174690534	338.6580169430001
2	DALYs (Disability-Adjusted Life Years)	6	China	3	Both	19	70-74 years	356	Trachoma	1	Number	1990	1073.8062554425005	1825.4419435048103	518.8502932226693
2	DALYs (Disability-Adjusted Life Years)	6	China	1	Male	19	70-74 years	356	Trachoma	2	Percent	1990	3.021232209807665e-05	5.5006856238102794e-05	1.4559186828515007e-05
2	DALYs (Disability-Adjusted Life Years)	6	China	2	Female	19	70-74 years	356	Trachoma	2	Percent	1990	5.844846638034027e-05	9.780548703032445e-05	2.9026381547739715e-05
2	DALYs (Disability-Adjusted Life Years)	6	China	3	Both	19	70-74 years	356	Trachoma	2	Percent	1990	4.353895290053835e-05	7.456445317663549e-05	2.091660230777691e-05
2	DALYs (Disability-Adjusted Life Years)	6	China	1	Male	19	70-74 years	356	Trachoma	3	Rate	1990	4.4682809642438714	7.9362958148702605	2.05796245879867
2	DALYs (Disability-Adjusted Life Years)	6	China	2	Female	19	70-74 years	356	Trachoma	3	Rate	1990	6.7767731568598375	11.488091044754652	3.3555966066190654
2	DALYs (Disability-Adjusted Life Years)	6	China	3	Both	19	70-74 years	356	Trachoma	3	Rate	1990	5.706377809855873	9.700689809544334	2.7572532613557614
2	DALYs (Disability-Adjusted Life Years)	6	China	1	Male	20	75-79 years	356	Trachoma	1	Number	1990	285.4840822847849	499.2509883930619	150.31845851261141
2	DALYs (Disability-Adjusted Life Years)	6	China	2	Female	20	75-79 years	356	Trachoma	1	Number	1990	588.7530956499487	984.3688727046358	317.28875761785787
2	DALYs (Disability-Adjusted Life Years)	6	China	3	Both	20	75-79 years	356	Trachoma	1	Number	1990	874.2371779347327	1494.3925577712744	472.60776344270323
2	DALYs (Disability-Adjusted Life Years)	6	China	1	Male	20	75-79 years	356	Trachoma	2	Percent	1990	3.177111311413376e-05	5.6554340269877326e-05	1.6665581534413764e-05
2	DALYs (Disability-Adjusted Life Years)	6	China	2	Female	20	75-79 years	356	Trachoma	2	Percent	1990	6.118963186702954e-05	0.00010367337813168296	3.2306755898942234e-05
2	DALYs (Disability-Adjusted Life Years)	6	China	3	Both	20	75-79 years	356	Trachoma	2	Percent	1990	4.689376738950596e-05	7.932017404776404e-05	2.566153761471712e-05
2	DALYs (Disability-Adjusted Life Years)	6	China	1	Male	20	75-79 years	356	Trachoma	3	Rate	1990	5.829726734572205	10.19495311613647	3.0695775725123733
2	DALYs (Disability-Adjusted Life Years)	6	China	2	Female	20	75-79 years	356	Trachoma	3	Rate	1990	9.080571919257105	15.18231056399757	4.893670035891803
2	DALYs (Disability-Adjusted Life Years)	6	China	3	Both	20	75-79 years	356	Trachoma	3	Rate	1990	7.681754205245248	13.130940441203359	4.152713663852636
2	DALYs (Disability-Adjusted Life Years)	6	China	1	Male	22	All ages	356	Trachoma	1	Number	1990	2179.503192220495	3529.9361853420096	1282.5643804886372
2	DALYs (Disability-Adjusted Life Years)	6	China	2	Female	22	All ages	356	Trachoma	1	Number	1990	3503.166218911375	5481.902431582401	2089.556243819106
2	DALYs (Disability-Adjusted Life Years)	6	China	3	Both	22	All ages	356	Trachoma	1	Number	1990	5682.669411131863	9077.555435229324	3407.8363604015417
2	DALYs (Disability-Adjusted Life Years)	6	China	1	Male	22	All ages	356	Trachoma	2	Percent	1990	9.47088199482003e-06	1.537028841897658e-05	5.688129008035905e-06
2	DALYs (Disability-Adjusted Life Years)	6	China	2	Female	22	All ages	356	Trachoma	2	Percent	1990	1.8656516094684833e-05	2.8471108938277553e-05	1.1428156568149125e-05
2	DALYs (Disability-Adjusted Life Years)	6	China	3	Both	22	All ages	356	Trachoma	2	Percent	1990	1.3586286178621435e-05	2.122725298569527e-05	8.430998120431462e-06
2	DALYs (Disability-Adjusted Life Years)	6	China	1	Male	22	All ages	356	Trachoma	3	Rate	1990	0.3591566797474113	0.5816922703178209	0.2113516355942057
2	DALYs (Disability-Adjusted Life Years)	6	China	2	Female	22	All ages	356	Trachoma	3	Rate	1990	0.615002285970742	0.962381547496032	0.3668343967453919
2	DALYs (Disability-Adjusted Life Years)	6	China	3	Both	22	All ages	356	Trachoma	3	Rate	1990	0.48303226782597	0.7716007867016547	0.28966930969448884
2	DALYs (Disability-Adjusted Life Years)	6	China	1	Male	27	Age-standardized	356	Trachoma	3	Rate	1990	0.5982787351665836	0.9523117268034659	0.35617767039071
2	DALYs (Disability-Adjusted Life Years)	6	China	2	Female	27	Age-standardized	356	Trachoma	3	Rate	1990	0.8762715898052792	1.3592398243079131	0.5297212743730942
2	DALYs (Disability-Adjusted Life Years)	6	China	3	Both	27	Age-standardized	356	Trachoma	3	Rate	1990	0.7516788859244489	1.1577854565385894	0.45468185580799353
2	DALYs (Disability-Adjusted Life Years)	6	China	1	Male	30	80-84 years	356	Trachoma	1	Number	1990	136.16765575103898	225.79941936862662	70.74945696962428
2	DALYs (Disability-Adjusted Life Years)	6	China	2	Female	30	80-84 years	356	Trachoma	1	Number	1990	326.9858053958291	544.27337745664	185.45080073122307
2	DALYs (Disability-Adjusted Life Years)	6	China	3	Both	30	80-84 years	356	Trachoma	1	Number	1990	463.1534611468683	760.2339728417892	252.43764360736486
2	DALYs (Disability-Adjusted Life Years)	6	China	1	Male	30	80-84 years	356	Trachoma	2	Percent	1990	2.866704909565391e-05	4.8365472158796316e-05	1.4735546281196152e-05
2	DALYs (Disability-Adjusted Life Years)	6	China	2	Female	30	80-84 years	356	Trachoma	2	Percent	1990	5.228101397454329e-05	8.625857335331777e-05	3.019338964541216e-05
2	DALYs (Disability-Adjusted Life Years)	6	China	3	Both	30	80-84 years	356	Trachoma	2	Percent	1990	4.203504477430435e-05	6.801021664628663e-05	2.3974130875012e-05
2	DALYs (Disability-Adjusted Life Years)	6	China	1	Male	30	80-84 years	356	Trachoma	3	Rate	1990	6.675379970728274	11.06941962936673	3.4683677661192873
2	DALYs (Disability-Adjusted Life Years)	6	China	2	Female	30	80-84 years	356	Trachoma	3	Rate	1990	10.038625222470637	16.709460669833682	5.693430892188739
2	DALYs (Disability-Adjusted Life Years)	6	China	3	Both	30	80-84 years	356	Trachoma	3	Rate	1990	8.7434866328137	14.351821020387892	4.76555903746139
2	DALYs (Disability-Adjusted Life Years)	6	China	1	Male	31	85-89 years	356	Trachoma	1	Number	1990	38.0160156845881	66.63189609275231	19.687542884903362
2	DALYs (Disability-Adjusted Life Years)	6	China	2	Female	31	85-89 years	356	Trachoma	1	Number	1990	112.82454903638592	184.50605129832005	61.90112606384422
2	DALYs (Disability-Adjusted Life Years)	6	China	3	Both	31	85-89 years	356	Trachoma	1	Number	1990	150.84056472097407	248.7111384234372	82.43234009876974
2	DALYs (Disability-Adjusted Life Years)	6	China	1	Male	31	85-89 years	356	Trachoma	2	Percent	1990	1.953989670702753e-05	3.3434010123782935e-05	1.0550403106424302e-05
2	DALYs (Disability-Adjusted Life Years)	6	China	2	Female	31	85-89 years	356	Trachoma	2	Percent	1990	3.93908960208963e-05	6.34504933552266e-05	2.1700228969806987e-05
2	DALYs (Disability-Adjusted Life Years)	6	China	3	Both	31	85-89 years	356	Trachoma	2	Percent	1990	3.133508282213601e-05	5.061974405416611e-05	1.7186563299159746e-05
2	DALYs (Disability-Adjusted Life Years)	6	China	1	Male	31	85-89 years	356	Trachoma	3	Rate	1990	6.929407061922681	12.145395118868265	3.588566456580601
2	DALYs (Disability-Adjusted Life Years)	6	China	2	Female	31	85-89 years	356	Trachoma	3	Rate	1990	9.91221971613772	16.20981014367819	5.438333833032068
2	DALYs (Disability-Adjusted Life Years)	6	China	3	Both	31	85-89 years	356	Trachoma	3	Rate	1990	8.942115028360824	14.744068432327376	4.886745608409042
2	DALYs (Disability-Adjusted Life Years)	6	China	1	Male	32	90-94 years	356	Trachoma	1	Number	1990	5.878499266937215	10.923518341530887	2.837740803658489
2	DALYs (Disability-Adjusted Life Years)	6	China	2	Female	32	90-94 years	356	Trachoma	1	Number	1990	22.18907775472505	40.220324811927746	11.293174392745804
2	DALYs (Disability-Adjusted Life Years)	6	China	3	Both	32	90-94 years	356	Trachoma	1	Number	1990	28.06757702166223	50.45024355510775	14.257848071345785
2	DALYs (Disability-Adjusted Life Years)	6	China	1	Male	32	90-94 years	356	Trachoma	2	Percent	1990	1.3225003641763428e-05	2.4252137900880853e-05	6.445556291943984e-06
2	DALYs (Disability-Adjusted Life Years)	6	China	2	Female	32	90-94 years	356	Trachoma	2	Percent	1990	3.0019997536997065e-05	5.3760474510125826e-05	1.5205147687038474e-05
2	DALYs (Disability-Adjusted Life Years)	6	China	3	Both	32	90-94 years	356	Trachoma	2	Percent	1990	2.3695830156173438e-05	4.297396629678225e-05	1.197289270621603e-05
2	DALYs (Disability-Adjusted Life Years)	6	China	1	Male	32	90-94 years	356	Trachoma	3	Rate	1990	7.214734536211744	13.406531404850666	3.4827845766899643
2	DALYs (Disability-Adjusted Life Years)	6	China	2	Female	32	90-94 years	356	Trachoma	3	Rate	1990	9.846801757048674	17.84849146976483	5.011548955858101
2	DALYs (Disability-Adjusted Life Years)	6	China	3	Both	32	90-94 years	356	Trachoma	3	Rate	1990	9.147835048783469	16.44283387400656	4.646943418258843
2	DALYs (Disability-Adjusted Life Years)	6	China	1	Male	235	95+ years	356	Trachoma	1	Number	1990	0.6780603643465122	1.3301661776145064	0.2832696651126445
2	DALYs (Disability-Adjusted Life Years)	6	China	2	Female	235	95+ years	356	Trachoma	1	Number	1990	4.408724004677882	8.685019656340334	1.9227860485091046
2	DALYs (Disability-Adjusted Life Years)	6	China	3	Both	235	95+ years	356	Trachoma	1	Number	1990	5.086784369024392	9.966437262657195	2.247180000140381
2	DALYs (Disability-Adjusted Life Years)	6	China	1	Male	235	95+ years	356	Trachoma	2	Percent	1990	2.357227775857818e-05	4.734638044986308e-05	1.0015626517983167e-05
2	DALYs (Disability-Adjusted Life Years)	6	China	2	Female	235	95+ years	356	Trachoma	2	Percent	1990	2.9406454613927743e-05	5.760788644521337e-05	1.2679234396394248e-05
2	DALYs (Disability-Adjusted Life Years)	6	China	3	Both	235	95+ years	356	Trachoma	2	Percent	1990	2.846267135065759e-05	5.553540878810417e-05	1.2473033968089616e-05
2	DALYs (Disability-Adjusted Life Years)	6	China	1	Male	235	95+ years	356	Trachoma	3	Rate	1990	8.727484865373771	17.1209021998373	3.646034844512317
2	DALYs (Disability-Adjusted Life Years)	6	China	2	Female	235	95+ years	356	Trachoma	3	Rate	1990	13.472928769187826	26.541160450214875	5.875976686783793
2	DALYs (Disability-Adjusted Life Years)	6	China	3	Both	235	95+ years	356	Trachoma	3	Rate	1990	12.56241619513741	24.613296690663258	5.5496770413656655
2	DALYs (Disability-Adjusted Life Years)	6	China	1	Male	1	<5 years	356	Trachoma	1	Number	1991	0	0	0
2	DALYs (Disability-Adjusted Life Years)	6	China	2	Female	1	<5 years	356	Trachoma	1	Number	1991	0	0	0
2	DALYs (Disability-Adjusted Life Years)	6	China	3	Both	1	<5 years	356	Trachoma	1	Number	1991	0	0	0
2	DALYs (Disability-Adjusted Life Years)	6	China	1	Male	1	<5 years	356	Trachoma	2	Percent	1991	0	0	0
2	DALYs (Disability-Adjusted Life Years)	6	China	2	Female	1	<5 years	356	Trachoma	2	Percent	1991	0	0	0
2	DALYs (Disability-Adjusted Life Years)	6	China	3	Both	1	<5 years	356	Trachoma	2	Percent	1991	0	0	0
2	DALYs (Disability-Adjusted Life Years)	6	China	1	Male	1	<5 years	356	Trachoma	3	Rate	1991	0	0	0
2	DALYs (Disability-Adjusted Life Years)	6	China	2	Female	1	<5 years	356	Trachoma	3	Rate	1991	0	0	0
2	DALYs (Disability-Adjusted Life Years)	6	China	3	Both	1	<5 years	356	Trachoma	3	Rate	1991	0	0	0
2	DALYs (Disability-Adjusted Life Years)	6	China	1	Male	6	5-9 years	356	Trachoma	1	Number	1991	0	0	0
2	DALYs (Disability-Adjusted Life Years)	6	China	2	Female	6	5-9 years	356	Trachoma	1	Number	1991	0	0	0
2	DALYs (Disability-Adjusted Life Years)	6	China	3	Both	6	5-9 years	356	Trachoma	1	Number	1991	0	0	0
2	DALYs (Disability-Adjusted Life Years)	6	China	1	Male	6	5-9 years	356	Trachoma	2	Percent	1991	0	0	0
2	DALYs (Disability-Adjusted Life Years)	6	China	2	Female	6	5-9 years	356	Trachoma	2	Percent	1991	0	0	0
2	DALYs (Disability-Adjusted Life Years)	6	China	3	Both	6	5-9 years	356	Trachoma	2	Percent	1991	0	0	0
2	DALYs (Disability-Adjusted Life Years)	6	China	1	Male	6	5-9 years	356	Trachoma	3	Rate	1991	0	0	0
2	DALYs (Disability-Adjusted Life Years)	6	China	2	Female	6	5-9 years	356	Trachoma	3	Rate	1991	0	0	0
2	DALYs (Disability-Adjusted Life Years)	6	China	3	Both	6	5-9 years	356	Trachoma	3	Rate	1991	0	0	0
2	DALYs (Disability-Adjusted Life Years)	6	China	1	Male	7	10-14 years	356	Trachoma	1	Number	1991	0	0	0
2	DALYs (Disability-Adjusted Life Years)	6	China	2	Female	7	10-14 years	356	Trachoma	1	Number	1991	0	0	0
2	DALYs (Disability-Adjusted Life Years)	6	China	3	Both	7	10-14 years	356	Trachoma	1	Number	1991	0	0	0
2	DALYs (Disability-Adjusted Life Years)	6	China	1	Male	7	10-14 years	356	Trachoma	2	Percent	1991	0	0	0
2	DALYs (Disability-Adjusted Life Years)	6	China	2	Female	7	10-14 years	356	Trachoma	2	Percent	1991	0	0	0
2	DALYs (Disability-Adjusted Life Years)	6	China	3	Both	7	10-14 years	356	Trachoma	2	Percent	1991	0	0	0
2	DALYs (Disability-Adjusted Life Years)	6	China	1	Male	7	10-14 years	356	Trachoma	3	Rate	1991	0	0	0
2	DALYs (Disability-Adjusted Life Years)	6	China	2	Female	7	10-14 years	356	Trachoma	3	Rate	1991	0	0	0
2	DALYs (Disability-Adjusted Life Years)	6	China	3	Both	7	10-14 years	356	Trachoma	3	Rate	1991	0	0	0
2	DALYs (Disability-Adjusted Life Years)	6	China	1	Male	8	15-19 years	356	Trachoma	1	Number	1991	7.233495686013603	14.575203496407912	3.3767899885826917
2	DALYs (Disability-Adjusted Life Years)	6	China	2	Female	8	15-19 years	356	Trachoma	1	Number	1991	6.69369095727903	12.960957484734829	3.244409288709974
2	DALYs (Disability-Adjusted Life Years)	6	China	3	Both	8	15-19 years	356	Trachoma	1	Number	1991	13.927186643292643	27.4605538219023	6.669317623561922
2	DALYs (Disability-Adjusted Life Years)	6	China	1	Male	8	15-19 years	356	Trachoma	2	Percent	1991	8.9490840361274e-07	1.7235994856028529e-06	4.1760463402456545e-07
2	DALYs (Disability-Adjusted Life Years)	6	China	2	Female	8	15-19 years	356	Trachoma	2	Percent	1991	1.0616243194490877e-06	1.9556710704546746e-06	5.34371471153744e-07
2	DALYs (Disability-Adjusted Life Years)	6	China	3	Both	8	15-19 years	356	Trachoma	2	Percent	1991	9.66954114396762e-07	1.8193222642240847e-06	4.7716167145165e-07
2	DALYs (Disability-Adjusted Life Years)	6	China	1	Male	8	15-19 years	356	Trachoma	3	Rate	1991	0.01166908962836731	0.02351274727102346	0.005447444326141638
2	DALYs (Disability-Adjusted Life Years)	6	China	2	Female	8	15-19 years	356	Trachoma	3	Rate	1991	0.011348893896382906	0.021974801679457603	0.00550077035360713
2	DALYs (Disability-Adjusted Life Years)	6	China	3	Both	8	15-19 years	356	Trachoma	3	Rate	1991	0.011512972082287945	0.02270039151575431	0.0055132216990111645
2	DALYs (Disability-Adjusted Life Years)	6	China	1	Male	9	20-24 years	356	Trachoma	1	Number	1991	9.913745843628101	20.154114439530918	4.378305968670969
2	DALYs (Disability-Adjusted Life Years)	6	China	2	Female	9	20-24 years	356	Trachoma	1	Number	1991	8.731035821428794	17.56923443315526	3.983301320067696
2	DALYs (Disability-Adjusted Life Years)	6	China	3	Both	9	20-24 years	356	Trachoma	1	Number	1991	18.6447816650569	37.80796262488077	8.284540386167333
2	DALYs (Disability-Adjusted Life Years)	6	China	1	Male	9	20-24 years	356	Trachoma	2	Percent	1991	1.0159558011838758e-06	1.9599270647889633e-06	4.6231065231897694e-07
2	DALYs (Disability-Adjusted Life Years)	6	China	2	Female	9	20-24 years	356	Trachoma	2	Percent	1991	1.0459085090864391e-06	1.9759887215444693e-06	5.01709419216913e-07
2	DALYs (Disability-Adjusted Life Years)	6	China	3	Both	9	20-24 years	356	Trachoma	2	Percent	1991	1.0286136032715682e-06	1.9559531640447516e-06	4.853604476954474e-07
2	DALYs (Disability-Adjusted Life Years)	6	China	1	Male	9	20-24 years	356	Trachoma	3	Rate	1991	0.01467336387864505	0.029830163037028665	0.006480343319638833
2	DALYs (Disability-Adjusted Life Years)	6	China	2	Female	9	20-24 years	356	Trachoma	3	Rate	1991	0.013700839321921957	0.02756983969611607	0.0062506411006931694
2	DALYs (Disability-Adjusted Life Years)	6	China	3	Both	9	20-24 years	356	Trachoma	3	Rate	1991	0.014201311358606292	0.02879747581473453	0.006310148308542917
2	DALYs (Disability-Adjusted Life Years)	6	China	1	Male	10	25-29 years	356	Trachoma	1	Number	1991	11.344211686610434	23.343984821969578	5.090457064112723
2	DALYs (Disability-Adjusted Life Years)	6	China	2	Female	10	25-29 years	356	Trachoma	1	Number	1991	10.686820125656673	21.02341532553153	5.056975225069946
2	DALYs (Disability-Adjusted Life Years)	6	China	3	Both	10	25-29 years	356	Trachoma	1	Number	1991	22.031031812267088	43.85521183182924	10.322064496148379
2	DALYs (Disability-Adjusted Life Years)	6	China	1	Male	10	25-29 years	356	Trachoma	2	Percent	1991	1.2495368912017278e-06	2.450477677345446e-06	5.909886373341787e-07
2	DALYs (Disability-Adjusted Life Years)	6	China	2	Female	10	25-29 years	356	Trachoma	2	Percent	1991	1.2742725252512772e-06	2.3336854758337825e-06	6.62152645556586e-07
2	DALYs (Disability-Adjusted Life Years)	6	China	3	Both	10	25-29 years	356	Trachoma	2	Percent	1991	1.2604001901825624e-06	2.3840104833432825e-06	6.359951888101585e-07
2	DALYs (Disability-Adjusted Life Years)	6	China	1	Male	10	25-29 years	356	Trachoma	3	Rate	1991	0.018528765057646675	0.03812827389196775	0.008314362036130563
2	DALYs (Disability-Adjusted Life Years)	6	China	2	Female	10	25-29 years	356	Trachoma	3	Rate	1991	0.018455646239110033	0.03630647015891949	0.008733163344798033
2	DALYs (Disability-Adjusted Life Years)	6	China	3	Both	10	25-29 years	356	Trachoma	3	Rate	1991	0.01849322433872108	0.036812813750128945	0.008664517213384976
2	DALYs (Disability-Adjusted Life Years)	6	China	1	Male	11	30-34 years	356	Trachoma	1	Number	1991	15.988111409133372	29.28210833393694	6.837951831568281
2	DALYs (Disability-Adjusted Life Years)	6	China	2	Female	11	30-34 years	356	Trachoma	1	Number	1991	15.62222225626505	26.955263003219912	7.363562477307776
2	DALYs (Disability-Adjusted Life Years)	6	China	3	Both	11	30-34 years	356	Trachoma	1	Number	1991	31.61033366539842	55.655033380630314	14.49517531407993
2	DALYs (Disability-Adjusted Life Years)	6	China	1	Male	11	30-34 years	356	Trachoma	2	Percent	1991	1.970423238231805e-06	3.54799448862291e-06	8.926463141654978e-07
2	DALYs (Disability-Adjusted Life Years)	6	China	2	Female	11	30-34 years	356	Trachoma	2	Percent	1991	2.2249718427087997e-06	3.803284107222057e-06	1.1564953366839764e-06
2	DALYs (Disability-Adjusted Life Years)	6	China	3	Both	11	30-34 years	356	Trachoma	2	Percent	1991	2.0867080275847702e-06	3.60959299446449e-06	1.0063412781086515e-06
2	DALYs (Disability-Adjusted Life Years)	6	China	1	Male	11	30-34 years	356	Trachoma	3	Rate	1991	0.035597314743666335	0.06519621986908512	0.015224607667626937
2	DALYs (Disability-Adjusted Life Years)	6	China	2	Female	11	30-34 years	356	Trachoma	3	Rate	1991	0.037827340332146644	0.06526894129651808	0.0178299847049251
2	DALYs (Disability-Adjusted Life Years)	6	China	3	Both	11	30-34 years	356	Trachoma	3	Rate	1991	0.036665572974784726	0.06455558835385869	0.01681329636967618
2	DALYs (Disability-Adjusted Life Years)	6	China	1	Male	12	35-39 years	356	Trachoma	1	Number	1991	45.003129537723666	83.13817254424805	19.651978544498732
2	DALYs (Disability-Adjusted Life Years)	6	China	2	Female	12	35-39 years	356	Trachoma	1	Number	1991	45.740935590553185	78.43817857467641	22.896582363975398
2	DALYs (Disability-Adjusted Life Years)	6	China	3	Both	12	35-39 years	356	Trachoma	1	Number	1991	90.74406512827679	162.98327944600817	42.663955889150046
2	DALYs (Disability-Adjusted Life Years)	6	China	1	Male	12	35-39 years	356	Trachoma	2	Percent	1991	3.920118083369232e-06	7.13065845245357e-06	1.808251980169841e-06
2	DALYs (Disability-Adjusted Life Years)	6	China	2	Female	12	35-39 years	356	Trachoma	2	Percent	1991	4.849464022086078e-06	8.241819037893606e-06	2.60829661108297e-06
2	DALYs (Disability-Adjusted Life Years)	6	China	3	Both	12	35-39 years	356	Trachoma	2	Percent	1991	4.334332189939012e-06	7.580921984456289e-06	2.1887563785977444e-06
2	DALYs (Disability-Adjusted Life Years)	6	China	1	Male	12	35-39 years	356	Trachoma	3	Rate	1991	0.0918555310641062	0.16969266513676043	0.04011149767156079
2	DALYs (Disability-Adjusted Life Years)	6	China	2	Female	12	35-39 years	356	Trachoma	3	Rate	1991	0.10045819017045285	0.1722692673016987	0.05028644901283406
2	DALYs (Disability-Adjusted Life Years)	6	China	3	Both	12	35-39 years	356	Trachoma	3	Rate	1991	0.09599936693667913	0.1724222033249545	0.04513477273233313
2	DALYs (Disability-Adjusted Life Years)	6	China	1	Male	13	40-44 years	356	Trachoma	1	Number	1991	75.24618517378319	158.28428098702398	25.69831150269171
2	DALYs (Disability-Adjusted Life Years)	6	China	2	Female	13	40-44 years	356	Trachoma	1	Number	1991	79.85331028258662	149.78847954282233	30.324127770882072
2	DALYs (Disability-Adjusted Life Years)	6	China	3	Both	13	40-44 years	356	Trachoma	1	Number	1991	155.09949545636962	296.98238885610533	58.39392743866351
2	DALYs (Disability-Adjusted Life Years)	6	China	1	Male	13	40-44 years	356	Trachoma	2	Percent	1991	6.555384631453463e-06	1.3755395225635615e-05	2.261810537532758e-06
2	DALYs (Disability-Adjusted Life Years)	6	China	2	Female	13	40-44 years	356	Trachoma	2	Percent	1991	9.245316496947303e-06	1.717878282511833e-05	3.803981688756021e-06
2	DALYs (Disability-Adjusted Life Years)	6	China	3	Both	13	40-44 years	356	Trachoma	2	Percent	1991	7.698287745260189e-06	1.5099227789235956e-05	3.1059830051580687e-06
2	DALYs (Disability-Adjusted Life Years)	6	China	1	Male	13	40-44 years	356	Trachoma	3	Rate	1991	0.2020995323508298	0.4251269229408102	0.06902166169494356
2	DALYs (Disability-Adjusted Life Years)	6	China	2	Female	13	40-44 years	356	Trachoma	3	Rate	1991	0.23430953510479305	0.4395167699564485	0.0889785564970266
2	DALYs (Disability-Adjusted Life Years)	6	China	3	Both	13	40-44 years	356	Trachoma	3	Rate	1991	0.21749270092515782	0.4164520438281481	0.08188455390453053
2	DALYs (Disability-Adjusted Life Years)	6	China	1	Male	14	45-49 years	356	Trachoma	1	Number	1991	115.58701237118477	221.83268960594393	46.12001927287659
2	DALYs (Disability-Adjusted Life Years)	6	China	2	Female	14	45-49 years	356	Trachoma	1	Number	1991	127.22241465405143	237.6514873992246	57.339635870205754
2	DALYs (Disability-Adjusted Life Years)	6	China	3	Both	14	45-49 years	356	Trachoma	1	Number	1991	242.80942702523646	436.74106608535783	111.44186511064225
2	DALYs (Disability-Adjusted Life Years)	6	China	1	Male	14	45-49 years	356	Trachoma	2	Percent	1991	1.1270651305751617e-05	2.0793807029573034e-05	4.676546750120571e-06
2	DALYs (Disability-Adjusted Life Years)	6	China	2	Female	14	45-49 years	356	Trachoma	2	Percent	1991	1.7095228605507105e-05	3.0993411965792866e-05	8.07786968592385e-06
2	DALYs (Disability-Adjusted Life Years)	6	China	3	Both	14	45-49 years	356	Trachoma	2	Percent	1991	1.369160448110515e-05	2.4577517938359816e-05	6.477713173870466e-06
2	DALYs (Disability-Adjusted Life Years)	6	China	1	Male	14	45-49 years	356	Trachoma	3	Rate	1991	0.4090217713021135	0.7849878439972097	0.1632025223984621
2	DALYs (Disability-Adjusted Life Years)	6	China	2	Female	14	45-49 years	356	Trachoma	3	Rate	1991	0.5001893575340906	0.9343537860248712	0.225437284028499
2	DALYs (Disability-Adjusted Life Years)	6	China	3	Both	14	45-49 years	356	Trachoma	3	Rate	1991	0.45220767681618596	0.8133854821219813	0.20754905416628866
2	DALYs (Disability-Adjusted Life Years)	6	China	1	Male	15	50-54 years	356	Trachoma	1	Number	1991	152.3129707753746	300.63279693320476	67.98087802936084
2	DALYs (Disability-Adjusted Life Years)	6	China	2	Female	15	50-54 years	356	Trachoma	1	Number	1991	183.78612823957957	333.5120876935482	82.76721242782548
2	DALYs (Disability-Adjusted Life Years)	6	China	3	Both	15	50-54 years	356	Trachoma	1	Number	1991	336.09909901495394	627.168210271162	162.7293579615647
2	DALYs (Disability-Adjusted Life Years)	6	China	1	Male	15	50-54 years	356	Trachoma	2	Percent	1991	1.2033806723438614e-05	2.414690982551224e-05	5.3374888766939004e-06
2	DALYs (Disability-Adjusted Life Years)	6	China	2	Female	15	50-54 years	356	Trachoma	2	Percent	1991	2.0531225018621812e-05	3.5976805128139176e-05	9.750705461187087e-06
2	DALYs (Disability-Adjusted Life Years)	6	China	3	Both	15	50-54 years	356	Trachoma	2	Percent	1991	1.5523122921334827e-05	2.9296131727115634e-05	7.683700997932676e-06
2	DALYs (Disability-Adjusted Life Years)	6	China	1	Male	15	50-54 years	356	Trachoma	3	Rate	1991	0.6038051338921941	1.1917804851455676	0.26949249923804597
2	DALYs (Disability-Adjusted Life Years)	6	China	2	Female	15	50-54 years	356	Trachoma	3	Rate	1991	0.8180175228597694	1.4844359279565769	0.36839031722763843
2	DALYs (Disability-Adjusted Life Years)	6	China	3	Both	15	50-54 years	356	Trachoma	3	Rate	1991	0.7047169644777596	1.3150171442131058	0.34120335195836476
2	DALYs (Disability-Adjusted Life Years)	6	China	1	Male	16	55-59 years	356	Trachoma	1	Number	1991	182.70880872660666	333.8857148090094	79.9033444617936
2	DALYs (Disability-Adjusted Life Years)	6	China	2	Female	16	55-59 years	356	Trachoma	1	Number	1991	249.55834332713138	436.0184199594756	118.9093012251861
2	DALYs (Disability-Adjusted Life Years)	6	China	3	Both	16	55-59 years	356	Trachoma	1	Number	1991	432.2671520537386	755.4685610520869	209.74487153815755
2	DALYs (Disability-Adjusted Life Years)	6	China	1	Male	16	55-59 years	356	Trachoma	2	Percent	1991	1.2218889505167975e-05	2.2607856111999213e-05	5.471905559937589e-06
2	DALYs (Disability-Adjusted Life Years)	6	China	2	Female	16	55-59 years	356	Trachoma	2	Percent	1991	2.3265991341443005e-05	3.9658752135183296e-05	1.1280868922694692e-05
2	DALYs (Disability-Adjusted Life Years)	6	China	3	Both	16	55-59 years	356	Trachoma	2	Percent	1991	1.678703143810894e-05	2.922124060277373e-05	8.056346292737018e-06
2	DALYs (Disability-Adjusted Life Years)	6	China	1	Male	16	55-59 years	356	Trachoma	3	Rate	1991	0.7866759825508359	1.4375873532736574	0.3440339984244323
2	DALYs (Disability-Adjusted Life Years)	6	China	2	Female	16	55-59 years	356	Trachoma	3	Rate	1991	1.1814196853624646	2.0641295243955087	0.5629216293361132
2	DALYs (Disability-Adjusted Life Years)	6	China	3	Both	16	55-59 years	356	Trachoma	3	Rate	1991	0.9746938339598215	1.7034617243283536	0.47294140214364905
2	DALYs (Disability-Adjusted Life Years)	6	China	1	Male	17	60-64 years	356	Trachoma	1	Number	1991	251.0161761806164	496.7316932121097	101.82511935255843
2	DALYs (Disability-Adjusted Life Years)	6	China	2	Female	17	60-64 years	356	Trachoma	1	Number	1991	345.8190433922291	624.207664215801	143.62879280436204
2	DALYs (Disability-Adjusted Life Years)	6	China	3	Both	17	60-64 years	356	Trachoma	1	Number	1991	596.835219572845	1103.4651715853236	259.4434331978055
2	DALYs (Disability-Adjusted Life Years)	6	China	1	Male	17	60-64 years	356	Trachoma	2	Percent	1991	1.6616527393353918e-05	3.2954517860583615e-05	6.798820633187374e-06
2	DALYs (Disability-Adjusted Life Years)	6	China	2	Female	17	60-64 years	356	Trachoma	2	Percent	1991	3.123461929321226e-05	5.5378982763304544e-05	1.3441101657924466e-05
2	DALYs (Disability-Adjusted Life Years)	6	China	3	Both	17	60-64 years	356	Trachoma	2	Percent	1991	2.2743491095642958e-05	4.13013681441392e-05	9.756309601430074e-06
2	DALYs (Disability-Adjusted Life Years)	6	China	1	Male	17	60-64 years	356	Trachoma	3	Rate	1991	1.3397499076233437	2.6512085803412893	0.5434717248985825
2	DALYs (Disability-Adjusted Life Years)	6	China	2	Female	17	60-64 years	356	Trachoma	3	Rate	1991	1.971591421752195	3.5587469795988214	0.8188597511344199
2	DALYs (Disability-Adjusted Life Years)	6	China	3	Both	17	60-64 years	356	Trachoma	3	Rate	1991	1.645255401437397	3.041848024900638	0.7151902163911321
2	DALYs (Disability-Adjusted Life Years)	6	China	1	Male	18	65-69 years	356	Trachoma	1	Number	1991	352.95446356732987	690.5993053184568	140.0155255689158
2	DALYs (Disability-Adjusted Life Years)	6	China	2	Female	18	65-69 years	356	Trachoma	1	Number	1991	513.9504406171276	1000.2377162401274	214.32361182146852
2	DALYs (Disability-Adjusted Life Years)	6	China	3	Both	18	65-69 years	356	Trachoma	1	Number	1991	866.9049041844586	1684.7944521121624	369.956589612411
2	DALYs (Disability-Adjusted Life Years)	6	China	1	Male	18	65-69 years	356	Trachoma	2	Percent	1991	2.4290051381446677e-05	4.7748910088978385e-05	9.045562209604252e-06
2	DALYs (Disability-Adjusted Life Years)	6	China	2	Female	18	65-69 years	356	Trachoma	2	Percent	1991	4.389579910274648e-05	8.433583919271117e-05	1.8881920750601175e-05
2	DALYs (Disability-Adjusted Life Years)	6	China	3	Both	18	65-69 years	356	Trachoma	2	Percent	1991	3.296913418973172e-05	6.272210015729905e-05	1.3323557298257944e-05
2	DALYs (Disability-Adjusted Life Years)	6	China	1	Male	18	65-69 years	356	Trachoma	3	Rate	1991	2.5506116792368854	4.990588972909023	1.011816740270355
2	DALYs (Disability-Adjusted Life Years)	6	China	2	Female	18	65-69 years	356	Trachoma	3	Rate	1991	3.6124096563979897	7.030382891589046	1.5064189535635264
2	DALYs (Disability-Adjusted Life Years)	6	China	3	Both	18	65-69 years	356	Trachoma	3	Rate	1991	3.0888753441913575	6.003103706115757	1.318195089863911
2	DALYs (Disability-Adjusted Life Years)	6	China	1	Male	19	70-74 years	356	Trachoma	1	Number	1991	360.15102614953224	652.9912659097656	159.0057757632689
2	DALYs (Disability-Adjusted Life Years)	6	China	2	Female	19	70-74 years	356	Trachoma	1	Number	1991	619.0240480397453	1085.459324196963	308.24379354134294
2	DALYs (Disability-Adjusted Life Years)	6	China	3	Both	19	70-74 years	356	Trachoma	1	Number	1991	979.1750741892768	1718.1509446942343	465.3984667073141
2	DALYs (Disability-Adjusted Life Years)	6	China	1	Male	19	70-74 years	356	Trachoma	2	Percent	1991	2.7306027482880815e-05	4.937988649833972e-05	1.2652511176495542e-05
2	DALYs (Disability-Adjusted Life Years)	6	China	2	Female	19	70-74 years	356	Trachoma	2	Percent	1991	5.227785241175961e-05	9.030616921384302e-05	2.6680979904708945e-05
2	DALYs (Disability-Adjusted Life Years)	6	China	3	Both	19	70-74 years	356	Trachoma	2	Percent	1991	3.905050415039183e-05	6.771212538769168e-05	1.8591966333498248e-05
2	DALYs (Disability-Adjusted Life Years)	6	China	1	Male	19	70-74 years	356	Trachoma	3	Rate	1991	3.987808696462019	7.230311896508507	1.7606075488819697
2	DALYs (Disability-Adjusted Life Years)	6	China	2	Female	19	70-74 years	356	Trachoma	3	Rate	1991	5.97563101651166	10.47827531963136	2.9755728863292905
2	DALYs (Disability-Adjusted Life Years)	6	China	3	Both	19	70-74 years	356	Trachoma	3	Rate	1991	5.049781974923736	8.860813453507081	2.4001436007565777
2	DALYs (Disability-Adjusted Life Years)	6	China	1	Male	20	75-79 years	356	Trachoma	1	Number	1991	268.70089089409083	472.1924374721945	143.06787595316496
2	DALYs (Disability-Adjusted Life Years)	6	China	2	Female	20	75-79 years	356	Trachoma	1	Number	1991	547.5175751979443	937.7750312802381	304.7169007480842
2	DALYs (Disability-Adjusted Life Years)	6	China	3	Both	20	75-79 years	356	Trachoma	1	Number	1991	816.2184660920359	1397.8450166423802	445.8211354471372
2	DALYs (Disability-Adjusted Life Years)	6	China	1	Male	20	75-79 years	356	Trachoma	2	Percent	1991	2.8938663557570103e-05	5.124831063188975e-05	1.5386658345722923e-05
2	DALYs (Disability-Adjusted Life Years)	6	China	2	Female	20	75-79 years	356	Trachoma	2	Percent	1991	5.564958109926781e-05	9.277190526654533e-05	3.0975000572728e-05
2	DALYs (Disability-Adjusted Life Years)	6	China	3	Both	20	75-79 years	356	Trachoma	2	Percent	1991	4.2613460292997775e-05	7.265510697736206e-05	2.3497807389685534e-05
2	DALYs (Disability-Adjusted Life Years)	6	China	1	Male	20	75-79 years	356	Trachoma	3	Rate	1991	5.25868969891902	9.241180773833817	2.799951883366373
2	DALYs (Disability-Adjusted Life Years)	6	China	2	Female	20	75-79 years	356	Trachoma	3	Rate	1991	8.143211713524101	13.947498610635153	4.532044902090065
2	DALYs (Disability-Adjusted Life Years)	6	China	3	Both	20	75-79 years	356	Trachoma	3	Rate	1991	6.897662373647295	11.812845918138436	3.7675252387682248
2	DALYs (Disability-Adjusted Life Years)	6	China	1	Male	22	All ages	356	Trachoma	1	Number	1991	2024.2531654989748	3263.288767284419	1199.3993258858995
2	DALYs (Disability-Adjusted Life Years)	6	China	2	Female	22	All ages	356	Trachoma	1	Number	1991	3199.7692780941193	5077.113682253261	1913.5894088257778
2	DALYs (Disability-Adjusted Life Years)	6	China	3	Both	22	All ages	356	Trachoma	1	Number	1991	5224.022443593097	8396.112909395399	3121.442578353367
2	DALYs (Disability-Adjusted Life Years)	6	China	1	Male	22	All ages	356	Trachoma	2	Percent	1991	8.778858884581327e-06	1.4048492239579152e-05	5.391739822099612e-06
2	DALYs (Disability-Adjusted Life Years)	6	China	2	Female	22	All ages	356	Trachoma	2	Percent	1991	1.709355225614869e-05	2.6255016874162968e-05	1.0967549788274743e-05
2	DALYs (Disability-Adjusted Life Years)	6	China	3	Both	22	All ages	356	Trachoma	2	Percent	1991	1.2494285536226483e-05	1.9210464924984146e-05	7.913896847979106e-06
2	DALYs (Disability-Adjusted Life Years)	6	China	1	Male	22	All ages	356	Trachoma	3	Rate	1991	0.328699931005268	0.5298955738040063	0.1947594709919993
2	DALYs (Disability-Adjusted Life Years)	6	China	2	Female	22	All ages	356	Trachoma	3	Rate	1991	0.5545776562265029	0.8799552597669207	0.33165951576313735
2	DALYs (Disability-Adjusted Life Years)	6	China	3	Both	22	All ages	356	Trachoma	3	Rate	1991	0.43795921034316293	0.7038934115339842	0.26168810366115053
2	DALYs (Disability-Adjusted Life Years)	6	China	1	Male	27	Age-standardized	356	Trachoma	3	Rate	1991	0.540429459989894	0.8497970065386746	0.3235686398695448
2	DALYs (Disability-Adjusted Life Years)	6	China	2	Female	27	Age-standardized	356	Trachoma	3	Rate	1991	0.7797086548349172	1.2095563333664434	0.466560429219034
2	DALYs (Disability-Adjusted Life Years)	6	China	3	Both	27	Age-standardized	356	Trachoma	3	Rate	1991	0.6723720740745889	1.0510749152734455	0.40251401309288654
2	DALYs (Disability-Adjusted Life Years)	6	China	1	Male	30	80-84 years	356	Trachoma	1	Number	1991	130.78679488951485	220.96150674327833	67.19823230407759
2	DALYs (Disability-Adjusted Life Years)	6	China	2	Female	30	80-84 years	356	Trachoma	1	Number	1991	309.22420887578824	505.9474750244521	172.90570023491043
2	DALYs (Disability-Adjusted Life Years)	6	China	3	Both	30	80-84 years	356	Trachoma	1	Number	1991	440.01100376530263	711.672299471438	246.79357201991562
2	DALYs (Disability-Adjusted Life Years)	6	China	1	Male	30	80-84 years	356	Trachoma	2	Percent	1991	2.6484500654602485e-05	4.483690512943198e-05	1.3779208564181187e-05
2	DALYs (Disability-Adjusted Life Years)	6	China	2	Female	30	80-84 years	356	Trachoma	2	Percent	1991	4.847383134383433e-05	7.872989357616785e-05	2.6949610081767524e-05
2	DALYs (Disability-Adjusted Life Years)	6	China	3	Both	30	80-84 years	356	Trachoma	2	Percent	1991	3.8835444287476956e-05	6.320463723506745e-05	2.16532518961228e-05
2	DALYs (Disability-Adjusted Life Years)	6	China	1	Male	30	80-84 years	356	Trachoma	3	Rate	1991	6.109042244092836	10.32109686725957	3.1388248348831205
2	DALYs (Disability-Adjusted Life Years)	6	China	2	Female	30	80-84 years	356	Trachoma	3	Rate	1991	9.19077916759832	15.037799046392202	5.139112857481203
2	DALYs (Disability-Adjusted Life Years)	6	China	3	Both	30	80-84 years	356	Trachoma	3	Rate	1991	7.992386194061148	12.926858220175703	4.482773205478975
2	DALYs (Disability-Adjusted Life Years)	6	China	1	Male	31	85-89 years	356	Trachoma	1	Number	1991	38.74529401627569	66.51809699286193	19.65780933114585
2	DALYs (Disability-Adjusted Life Years)	6	China	2	Female	31	85-89 years	356	Trachoma	1	Number	1991	110.40928074815521	182.16051353634768	58.97423254731536
2	DALYs (Disability-Adjusted Life Years)	6	China	3	Both	31	85-89 years	356	Trachoma	1	Number	1991	149.1545747644309	246.31404444924698	79.00515204387455
2	DALYs (Disability-Adjusted Life Years)	6	China	1	Male	31	85-89 years	356	Trachoma	2	Percent	1991	1.8333777665765275e-05	3.137019072390695e-05	9.307810057855159e-06
2	DALYs (Disability-Adjusted Life Years)	6	China	2	Female	31	85-89 years	356	Trachoma	2	Percent	1991	3.620705827033187e-05	5.932833973543439e-05	1.9453904287308498e-05
2	DALYs (Disability-Adjusted Life Years)	6	China	3	Both	31	85-89 years	356	Trachoma	2	Percent	1991	2.8869765815606575e-05	4.775862347729265e-05	1.5360429157810938e-05
2	DALYs (Disability-Adjusted Life Years)	6	China	1	Male	31	85-89 years	356	Trachoma	3	Rate	1991	6.495407645175937	11.151345388384309	3.2955095130598053
2	DALYs (Disability-Adjusted Life Years)	6	China	2	Female	31	85-89 years	356	Trachoma	3	Rate	1991	9.021380602683582	14.88406873277406	4.81869815612753
2	DALYs (Disability-Adjusted Life Years)	6	China	3	Both	31	85-89 years	356	Trachoma	3	Rate	1991	8.193662006869692	13.531023308870685	4.340071457219771
2	DALYs (Disability-Adjusted Life Years)	6	China	1	Male	32	90-94 years	356	Trachoma	1	Number	1991	5.909197698833468	10.790570511926699	2.8206287546837974
2	DALYs (Disability-Adjusted Life Years)	6	China	2	Female	32	90-94 years	356	Trachoma	1	Number	1991	21.83481268207721	39.04641369137637	11.265258826355884
2	DALYs (Disability-Adjusted Life Years)	6	China	3	Both	32	90-94 years	356	Trachoma	1	Number	1991	27.74401038091069	49.92295189842459	14.150357224516043
2	DALYs (Disability-Adjusted Life Years)	6	China	1	Male	32	90-94 years	356	Trachoma	2	Percent	1991	1.2444596413473692e-05	2.2313502033768694e-05	6.0486648943398865e-06
2	DALYs (Disability-Adjusted Life Years)	6	China	2	Female	32	90-94 years	356	Trachoma	2	Percent	1991	2.791642116364733e-05	5.096863103789269e-05	1.4253453029183487e-05
2	DALYs (Disability-Adjusted Life Years)	6	China	3	Both	32	90-94 years	356	Trachoma	2	Percent	1991	2.205929816215e-05	3.974122687464154e-05	1.1247012512396615e-05
2	DALYs (Disability-Adjusted Life Years)	6	China	1	Male	32	90-94 years	356	Trachoma	3	Rate	1991	6.791935424495546	12.402505694629241	3.241984671128798
2	DALYs (Disability-Adjusted Life Years)	6	China	2	Female	32	90-94 years	356	Trachoma	3	Rate	1991	9.074123246502632	16.226929689225546	4.681622346960305
2	DALYs (Disability-Adjusted Life Years)	6	China	3	Both	32	90-94 years	356	Trachoma	3	Rate	1991	8.46808201399252	15.23758264404838	4.319000168300833
2	DALYs (Disability-Adjusted Life Years)	6	China	1	Male	235	95+ years	356	Trachoma	1	Number	1991	0.6516508927240067	1.35004586839399	0.28160969862239404
2	DALYs (Disability-Adjusted Life Years)	6	China	2	Female	235	95+ years	356	Trachoma	1	Number	1991	4.094967286520524	8.236118941350112	1.819096149853166
2	DALYs (Disability-Adjusted Life Years)	6	China	3	Both	235	95+ years	356	Trachoma	1	Number	1991	4.746618179244522	9.619866301956652	2.1363228953458613
2	DALYs (Disability-Adjusted Life Years)	6	China	1	Male	235	95+ years	356	Trachoma	2	Percent	1991	2.1989610388149197e-05	4.578810501727156e-05	9.679223441253657e-06
2	DALYs (Disability-Adjusted Life Years)	6	China	2	Female	235	95+ years	356	Trachoma	2	Percent	1991	2.6722218667117842e-05	5.3673728974630964e-05	1.1634821714627777e-05
2	DALYs (Disability-Adjusted Life Years)	6	China	3	Both	235	95+ years	356	Trachoma	2	Percent	1991	2.595271649348708e-05	5.2219571842867874e-05	1.1508532785648396e-05
2	DALYs (Disability-Adjusted Life Years)	6	China	1	Male	235	95+ years	356	Trachoma	3	Rate	1991	8.079300122259527	16.738142878891367	3.491454240166282
2	DALYs (Disability-Adjusted Life Years)	6	China	2	Female	235	95+ years	356	Trachoma	3	Rate	1991	12.109519783592985	24.355614656215934	5.379378948255813
2	DALYs (Disability-Adjusted Life Years)	6	China	3	Both	235	95+ years	356	Trachoma	3	Rate	1991	11.333371339452059	22.96909355647996	5.100840168648567
2	DALYs (Disability-Adjusted Life Years)	44639	Middle SDI	1	Male	1	<5 years	356	Trachoma	1	Number	1990	0	0	0
2	DALYs (Disability-Adjusted Life Years)	44639	Middle SDI	2	Female	1	<5 years	356	Trachoma	1	Number	1990	0	0	0
2	DALYs (Disability-Adjusted Life Years)	44639	Middle SDI	3	Both	1	<5 years	356	Trachoma	1	Number	1990	0	0	0
2	DALYs (Disability-Adjusted Life Years)	44639	Middle SDI	1	Male	1	<5 years	356	Trachoma	2	Percent	1990	0	0	0
2	DALYs (Disability-Adjusted Life Years)	44639	Middle SDI	2	Female	1	<5 years	356	Trachoma	2	Percent	1990	0	0	0
2	DALYs (Disability-Adjusted Life Years)	44639	Middle SDI	3	Both	1	<5 years	356	Trachoma	2	Percent	1990	0	0	0
2	DALYs (Disability-Adjusted Life Years)	44639	Middle SDI	1	Male	1	<5 years	356	Trachoma	3	Rate	1990	0	0	0
2	DALYs (Disability-Adjusted Life Years)	44639	Middle SDI	2	Female	1	<5 years	356	Trachoma	3	Rate	1990	0	0	0
2	DALYs (Disability-Adjusted Life Years)	44639	Middle SDI	3	Both	1	<5 years	356	Trachoma	3	Rate	1990	0	0	0
2	DALYs (Disability-Adjusted Life Years)	44639	Middle SDI	1	Male	6	5-9 years	356	Trachoma	1	Number	1990	0	0	0
2	DALYs (Disability-Adjusted Life Years)	44639	Middle SDI	2	Female	6	5-9 years	356	Trachoma	1	Number	1990	0	0	0
2	DALYs (Disability-Adjusted Life Years)	44639	Middle SDI	3	Both	6	5-9 years	356	Trachoma	1	Number	1990	0	0	0
2	DALYs (Disability-Adjusted Life Years)	44639	Middle SDI	1	Male	6	5-9 years	356	Trachoma	2	Percent	1990	0	0	0
2	DALYs (Disability-Adjusted Life Years)	44639	Middle SDI	2	Female	6	5-9 years	356	Trachoma	2	Percent	1990	0	0	0
2	DALYs (Disability-Adjusted Life Years)	44639	Middle SDI	3	Both	6	5-9 years	356	Trachoma	2	Percent	1990	0	0	0
2	DALYs (Disability-Adjusted Life Years)	44639	Middle SDI	1	Male	6	5-9 years	356	Trachoma	3	Rate	1990	0	0	0
2	DALYs (Disability-Adjusted Life Years)	44639	Middle SDI	2	Female	6	5-9 years	356	Trachoma	3	Rate	1990	0	0	0
2	DALYs (Disability-Adjusted Life Years)	44639	Middle SDI	3	Both	6	5-9 years	356	Trachoma	3	Rate	1990	0	0	0
2	DALYs (Disability-Adjusted Life Years)	44639	Middle SDI	1	Male	7	10-14 years	356	Trachoma	1	Number	1990	0	0	0
2	DALYs (Disability-Adjusted Life Years)	44639	Middle SDI	2	Female	7	10-14 years	356	Trachoma	1	Number	1990	0	0	0
2	DALYs (Disability-Adjusted Life Years)	44639	Middle SDI	3	Both	7	10-14 years	356	Trachoma	1	Number	1990	0	0	0
2	DALYs (Disability-Adjusted Life Years)	44639	Middle SDI	1	Male	7	10-14 years	356	Trachoma	2	Percent	1990	0	0	0
2	DALYs (Disability-Adjusted Life Years)	44639	Middle SDI	2	Female	7	10-14 years	356	Trachoma	2	Percent	1990	0	0	0
2	DALYs (Disability-Adjusted Life Years)	44639	Middle SDI	3	Both	7	10-14 years	356	Trachoma	2	Percent	1990	0	0	0
2	DALYs (Disability-Adjusted Life Years)	44639	Middle SDI	1	Male	7	10-14 years	356	Trachoma	3	Rate	1990	0	0	0
2	DALYs (Disability-Adjusted Life Years)	44639	Middle SDI	2	Female	7	10-14 years	356	Trachoma	3	Rate	1990	0	0	0
2	DALYs (Disability-Adjusted Life Years)	44639	Middle SDI	3	Both	7	10-14 years	356	Trachoma	3	Rate	1990	0	0	0
2	DALYs (Disability-Adjusted Life Years)	44639	Middle SDI	1	Male	8	15-19 years	356	Trachoma	1	Number	1990	18.554167655811167	32.86864629791942	9.587257585379689
2	DALYs (Disability-Adjusted Life Years)	44639	Middle SDI	2	Female	8	15-19 years	356	Trachoma	1	Number	1990	26.593409429199472	46.12603765088422	13.79508969272178
2	DALYs (Disability-Adjusted Life Years)	44639	Middle SDI	3	Both	8	15-19 years	356	Trachoma	1	Number	1990	45.147577085010596	79.39386088053642	23.819311978538668
2	DALYs (Disability-Adjusted Life Years)	44639	Middle SDI	1	Male	8	15-19 years	356	Trachoma	2	Percent	1990	1.1987254447443105e-06	2.040041794276401e-06	6.5093124515004e-07
2	DALYs (Disability-Adjusted Life Years)	44639	Middle SDI	2	Female	8	15-19 years	356	Trachoma	2	Percent	1990	2.0614460320412547e-06	3.3813249135657856e-06	1.1847927384889186e-06
2	DALYs (Disability-Adjusted Life Years)	44639	Middle SDI	3	Both	8	15-19 years	356	Trachoma	2	Percent	1990	1.5904412275046063e-06	2.615178453439633e-06	9.076560303467816e-07
2	DALYs (Disability-Adjusted Life Years)	44639	Middle SDI	1	Male	8	15-19 years	356	Trachoma	3	Rate	1990	0.019502871809524334	0.034549272551180545	0.010077469340640991
2	DALYs (Disability-Adjusted Life Years)	44639	Middle SDI	2	Female	8	15-19 years	356	Trachoma	3	Rate	1990	0.028841859332108068	0.05002595447628433	0.014961452665577692
2	DALYs (Disability-Adjusted Life Years)	44639	Middle SDI	3	Both	8	15-19 years	356	Trachoma	3	Rate	1990	0.02409930079822938	0.04237960613678352	0.012714497681609892
2	DALYs (Disability-Adjusted Life Years)	44639	Middle SDI	1	Male	9	20-24 years	356	Trachoma	1	Number	1990	20.84926053346335	37.646162872931356	10.231218453554993
2	DALYs (Disability-Adjusted Life Years)	44639	Middle SDI	2	Female	9	20-24 years	356	Trachoma	1	Number	1990	31.18729874334105	52.59003333495715	16.10102814291622
2	DALYs (Disability-Adjusted Life Years)	44639	Middle SDI	3	Both	9	20-24 years	356	Trachoma	1	Number	1990	52.03655927680435	91.04379147659654	26.861494474149744
2	DALYs (Disability-Adjusted Life Years)	44639	Middle SDI	1	Male	9	20-24 years	356	Trachoma	2	Percent	1990	1.186770522123974e-06	2.077349394704111e-06	6.285307904952315e-07
2	DALYs (Disability-Adjusted Life Years)	44639	Middle SDI	2	Female	9	20-24 years	356	Trachoma	2	Percent	1990	2.0787485988928147e-06	3.357710010758163e-06	1.1622786466287313e-06
2	DALYs (Disability-Adjusted Life Years)	44639	Middle SDI	3	Both	9	20-24 years	356	Trachoma	2	Percent	1990	1.5971641295141273e-06	2.6447922874318743e-06	9.08189952979752e-07
2	DALYs (Disability-Adjusted Life Years)	44639	Middle SDI	1	Male	9	20-24 years	356	Trachoma	3	Rate	1990	0.02317273695295559	0.04184151414590472	0.011371402527774516
2	DALYs (Disability-Adjusted Life Years)	44639	Middle SDI	2	Female	9	20-24 years	356	Trachoma	3	Rate	1990	0.0353068745648317	0.05953672761460627	0.018227836456280015
2	DALYs (Disability-Adjusted Life Years)	44639	Middle SDI	3	Both	9	20-24 years	356	Trachoma	3	Rate	1990	0.029183963617610695	0.05106061459460697	0.015064886847691266
2	DALYs (Disability-Adjusted Life Years)	44639	Middle SDI	1	Male	10	25-29 years	356	Trachoma	1	Number	1990	27.87547351835199	48.01736037244146	14.502211878954203
2	DALYs (Disability-Adjusted Life Years)	44639	Middle SDI	2	Female	10	25-29 years	356	Trachoma	1	Number	1990	54.05754496029985	93.30755707929906	28.60219932631256
2	DALYs (Disability-Adjusted Life Years)	44639	Middle SDI	3	Both	10	25-29 years	356	Trachoma	1	Number	1990	81.93301847865169	138.9970144090825	43.20323476770568
2	DALYs (Disability-Adjusted Life Years)	44639	Middle SDI	1	Male	10	25-29 years	356	Trachoma	2	Percent	1990	1.7060934765170256e-06	2.82761988072392e-06	9.86352963439093e-07
2	DALYs (Disability-Adjusted Life Years)	44639	Middle SDI	2	Female	10	25-29 years	356	Trachoma	2	Percent	1990	3.7742902845135916e-06	6.1778174326597845e-06	2.2227259989746914e-06
2	DALYs (Disability-Adjusted Life Years)	44639	Middle SDI	3	Both	10	25-29 years	356	Trachoma	2	Percent	1990	2.6713999446268156e-06	4.307075444964462e-06	1.5770786863629569e-06
2	DALYs (Disability-Adjusted Life Years)	44639	Middle SDI	1	Male	10	25-29 years	356	Trachoma	3	Rate	1990	0.03664817326204007	0.06312892017265698	0.019066207907565334
2	DALYs (Disability-Adjusted Life Years)	44639	Middle SDI	2	Female	10	25-29 years	356	Trachoma	3	Rate	1990	0.07216537624997583	0.1245630923220596	0.038183170868673934
2	DALYs (Disability-Adjusted Life Years)	44639	Middle SDI	3	Both	10	25-29 years	356	Trachoma	3	Rate	1990	0.05427096953289989	0.0920691422606977	0.02861705184719638
2	DALYs (Disability-Adjusted Life Years)	44639	Middle SDI	1	Male	11	30-34 years	356	Trachoma	1	Number	1990	52.127095469712515	90.0284835478652	24.899764166825467
2	DALYs (Disability-Adjusted Life Years)	44639	Middle SDI	2	Female	11	30-34 years	356	Trachoma	1	Number	1990	98.3700258692406	169.93285916907547	49.09756633965509
2	DALYs (Disability-Adjusted Life Years)	44639	Middle SDI	3	Both	11	30-34 years	356	Trachoma	1	Number	1990	150.4971213389532	251.9928521466386	78.34950143187876
2	DALYs (Disability-Adjusted Life Years)	44639	Middle SDI	1	Male	11	30-34 years	356	Trachoma	2	Percent	1990	3.3813024198085926e-06	5.6752805564664965e-06	1.7422312532845444e-06
2	DALYs (Disability-Adjusted Life Years)	44639	Middle SDI	2	Female	11	30-34 years	356	Trachoma	2	Percent	1990	7.5947726312024324e-06	1.2482425491374322e-05	4.258370557307314e-06
2	DALYs (Disability-Adjusted Life Years)	44639	Middle SDI	3	Both	11	30-34 years	356	Trachoma	2	Percent	1990	5.303230858078109e-06	8.62031339415823e-06	3.0158059228121226e-06
2	DALYs (Disability-Adjusted Life Years)	44639	Middle SDI	1	Male	11	30-34 years	356	Trachoma	3	Rate	1990	0.0833736101504437	0.1439942053574914	0.039825415396280886
2	DALYs (Disability-Adjusted Life Years)	44639	Middle SDI	2	Female	11	30-34 years	356	Trachoma	3	Rate	1990	0.16384373165253402	0.28303778036671157	0.0817762160075056
2	DALYs (Disability-Adjusted Life Years)	44639	Middle SDI	3	Both	11	30-34 years	356	Trachoma	3	Rate	1990	0.12279341856550302	0.20560568530388296	0.06392682489956047
2	DALYs (Disability-Adjusted Life Years)	44639	Middle SDI	1	Male	12	35-39 years	356	Trachoma	1	Number	1990	115.7639605027563	191.66209031591353	58.91789486313452
2	DALYs (Disability-Adjusted Life Years)	44639	Middle SDI	2	Female	12	35-39 years	356	Trachoma	1	Number	1990	188.73526462492512	302.6438276698899	101.46105500984312
2	DALYs (Disability-Adjusted Life Years)	44639	Middle SDI	3	Both	12	35-39 years	356	Trachoma	1	Number	1990	304.49922512768103	483.95152073447827	167.5685136606457
2	DALYs (Disability-Adjusted Life Years)	44639	Middle SDI	1	Male	12	35-39 years	356	Trachoma	2	Percent	1990	7.0152577048072905e-06	1.1235365564884064e-05	3.876216770141658e-06
2	DALYs (Disability-Adjusted Life Years)	44639	Middle SDI	2	Female	12	35-39 years	356	Trachoma	2	Percent	1990	1.403841888687651e-05	2.1629415065769185e-05	8.0892225989734e-06
2	DALYs (Disability-Adjusted Life Years)	44639	Middle SDI	3	Both	12	35-39 years	356	Trachoma	2	Percent	1990	1.0163780471126941e-05	1.56832454234813e-05	6.156340626326495e-06
2	DALYs (Disability-Adjusted Life Years)	44639	Middle SDI	1	Male	12	35-39 years	356	Trachoma	3	Rate	1990	0.19951039237609894	0.33031505380848475	0.10154051633226426
2	DALYs (Disability-Adjusted Life Years)	44639	Middle SDI	2	Female	12	35-39 years	356	Trachoma	3	Rate	1990	0.34048367789899914	0.5459779005436941	0.18303857120669678
2	DALYs (Disability-Adjusted Life Years)	44639	Middle SDI	3	Both	12	35-39 years	356	Trachoma	3	Rate	1990	0.26838638423164196	0.4265560897203198	0.14769531013943712
2	DALYs (Disability-Adjusted Life Years)	44639	Middle SDI	1	Male	13	40-44 years	356	Trachoma	1	Number	1990	193.26087256112484	341.1497235013502	93.51437553520147
2	DALYs (Disability-Adjusted Life Years)	44639	Middle SDI	2	Female	13	40-44 years	356	Trachoma	1	Number	1990	301.6494045998196	506.40361266012906	158.07635672444786
2	DALYs (Disability-Adjusted Life Years)	44639	Middle SDI	3	Both	13	40-44 years	356	Trachoma	1	Number	1990	494.9102771609444	821.1394549443216	257.0096053929158
2	DALYs (Disability-Adjusted Life Years)	44639	Middle SDI	1	Male	13	40-44 years	356	Trachoma	2	Percent	1990	1.2428218220710374e-05	2.0940083090881112e-05	6.225481421876487e-06
2	DALYs (Disability-Adjusted Life Years)	44639	Middle SDI	2	Female	13	40-44 years	356	Trachoma	2	Percent	1990	2.5036321213718434e-05	4.028949802995365e-05	1.4156674585790783e-05
2	DALYs (Disability-Adjusted Life Years)	44639	Middle SDI	3	Both	13	40-44 years	356	Trachoma	2	Percent	1990	1.7920938858379567e-05	2.9035859466391417e-05	9.84876819835365e-06
2	DALYs (Disability-Adjusted Life Years)	44639	Middle SDI	1	Male	13	40-44 years	356	Trachoma	3	Rate	1990	0.4263878144560808	0.7526721942126715	0.2063190012353309
2	DALYs (Disability-Adjusted Life Years)	44639	Middle SDI	2	Female	13	40-44 years	356	Trachoma	3	Rate	1990	0.7138595896920104	1.1984146815462584	0.37409098586163636
2	DALYs (Disability-Adjusted Life Years)	44639	Middle SDI	3	Both	13	40-44 years	356	Trachoma	3	Rate	1990	0.5650869231595207	0.9375743230494192	0.29345272029316904
2	DALYs (Disability-Adjusted Life Years)	44639	Middle SDI	1	Male	14	45-49 years	356	Trachoma	1	Number	1990	343.94993045653933	588.6773608406752	170.90651312924018
2	DALYs (Disability-Adjusted Life Years)	44639	Middle SDI	2	Female	14	45-49 years	356	Trachoma	1	Number	1990	532.5791499321668	870.0931080929729	287.6813437956516
2	DALYs (Disability-Adjusted Life Years)	44639	Middle SDI	3	Both	14	45-49 years	356	Trachoma	1	Number	1990	876.5290803887066	1476.663304981092	475.7760988669274
2	DALYs (Disability-Adjusted Life Years)	44639	Middle SDI	1	Male	14	45-49 years	356	Trachoma	2	Percent	1990	2.3014701573400198e-05	3.88815825559044e-05	1.1981434496513326e-05
2	DALYs (Disability-Adjusted Life Years)	44639	Middle SDI	2	Female	14	45-49 years	356	Trachoma	2	Percent	1990	4.76206776849337e-05	7.703309945450678e-05	2.721624816989406e-05
2	DALYs (Disability-Adjusted Life Years)	44639	Middle SDI	3	Both	14	45-49 years	356	Trachoma	2	Percent	1990	3.353098966277597e-05	5.477756457787155e-05	1.904229368567084e-05
2	DALYs (Disability-Adjusted Life Years)	44639	Middle SDI	1	Male	14	45-49 years	356	Trachoma	3	Rate	1990	0.9424829037530478	1.6130788213341585	0.4683137064471885
2	DALYs (Disability-Adjusted Life Years)	44639	Middle SDI	2	Female	14	45-49 years	356	Trachoma	3	Rate	1990	1.5713530521905283	2.5671742148861365	0.8487920672244608
2	DALYs (Disability-Adjusted Life Years)	44639	Middle SDI	3	Both	14	45-49 years	356	Trachoma	3	Rate	1990	1.2452987423394084	2.0979189369692497	0.6759426364854793
2	DALYs (Disability-Adjusted Life Years)	44639	Middle SDI	1	Male	15	50-54 years	356	Trachoma	1	Number	1990	575.8034519807696	1067.5878781290219	266.50628253720555
2	DALYs (Disability-Adjusted Life Years)	44639	Middle SDI	2	Female	15	50-54 years	356	Trachoma	1	Number	1990	863.5091517899061	1442.7969855282772	462.3977397665402
2	DALYs (Disability-Adjusted Life Years)	44639	Middle SDI	3	Both	15	50-54 years	356	Trachoma	1	Number	1990	1439.3126037706757	2501.0160106024005	727.643825212692
2	DALYs (Disability-Adjusted Life Years)	44639	Middle SDI	1	Male	15	50-54 years	356	Trachoma	2	Percent	1990	3.368865569332291e-05	6.171382968241259e-05	1.6238468664094772e-05
2	DALYs (Disability-Adjusted Life Years)	44639	Middle SDI	2	Female	15	50-54 years	356	Trachoma	2	Percent	1990	6.809307640698415e-05	0.00010946896431997171	3.797680855178403e-05
2	DALYs (Disability-Adjusted Life Years)	44639	Middle SDI	3	Both	15	50-54 years	356	Trachoma	2	Percent	1990	4.831168462213907e-05	8.250784037807152e-05	2.6051930254286832e-05
2	DALYs (Disability-Adjusted Life Years)	44639	Middle SDI	1	Male	15	50-54 years	356	Trachoma	3	Rate	1990	1.8084493668624115	3.353016755337019	0.8370271422675679
2	DALYs (Disability-Adjusted Life Years)	44639	Middle SDI	2	Female	15	50-54 years	356	Trachoma	3	Rate	1990	2.9081830765104604	4.85914685149106	1.5572936066958052
2	DALYs (Disability-Adjusted Life Years)	44639	Middle SDI	3	Both	15	50-54 years	356	Trachoma	3	Rate	1990	2.339127994771196	4.064576764244852	1.1825450825056432
2	DALYs (Disability-Adjusted Life Years)	44639	Middle SDI	1	Male	16	55-59 years	356	Trachoma	1	Number	1990	1013.3217715736968	1882.2485896303228	493.0123698376773
2	DALYs (Disability-Adjusted Life Years)	44639	Middle SDI	2	Female	16	55-59 years	356	Trachoma	1	Number	1990	1419.0502596548122	2422.0715898128065	740.5470526044052
2	DALYs (Disability-Adjusted Life Years)	44639	Middle SDI	3	Both	16	55-59 years	356	Trachoma	1	Number	1990	2432.372031228512	4193.773457050496	1269.90455158519
2	DALYs (Disability-Adjusted Life Years)	44639	Middle SDI	1	Male	16	55-59 years	356	Trachoma	2	Percent	1990	5.515349314722504e-05	9.793750811393452e-05	2.7107959149030602e-05
2	DALYs (Disability-Adjusted Life Years)	44639	Middle SDI	2	Female	16	55-59 years	356	Trachoma	2	Percent	1990	0.00010278932975090451	0.00017392483602240614	5.700341481456175e-05
2	DALYs (Disability-Adjusted Life Years)	44639	Middle SDI	3	Both	16	55-59 years	356	Trachoma	2	Percent	1990	7.553267958760457e-05	0.00013027534113540582	4.0477967688982675e-05
2	DALYs (Disability-Adjusted Life Years)	44639	Middle SDI	1	Male	16	55-59 years	356	Trachoma	3	Rate	1990	3.7178762857297243	6.905967671420792	1.808861755278693
2	DALYs (Disability-Adjusted Life Years)	44639	Middle SDI	2	Female	16	55-59 years	356	Trachoma	3	Rate	1990	5.476649375453002	9.34768643280998	2.8580499707783718
2	DALYs (Disability-Adjusted Life Years)	44639	Middle SDI	3	Both	16	55-59 years	356	Trachoma	3	Rate	1990	4.575024865301142	7.888027653300814	2.388551103807498
2	DALYs (Disability-Adjusted Life Years)	44639	Middle SDI	1	Male	17	60-64 years	356	Trachoma	1	Number	1990	1592.3708478509327	2871.292918163625	727.9811117077925
2	DALYs (Disability-Adjusted Life Years)	44639	Middle SDI	2	Female	17	60-64 years	356	Trachoma	1	Number	1990	2120.683918202313	3627.2306451514173	1106.9643621195146
2	DALYs (Disability-Adjusted Life Years)	44639	Middle SDI	3	Both	17	60-64 years	356	Trachoma	1	Number	1990	3713.054766053245	6422.536445426171	1812.491101982034
2	DALYs (Disability-Adjusted Life Years)	44639	Middle SDI	1	Male	17	60-64 years	356	Trachoma	2	Percent	1990	8.638412341488797e-05	0.00015318534222948896	3.993848478657085e-05
2	DALYs (Disability-Adjusted Life Years)	44639	Middle SDI	2	Female	17	60-64 years	356	Trachoma	2	Percent	1990	0.00014959484593521905	0.00024586784838947953	8.010965851221665e-05
2	DALYs (Disability-Adjusted Life Years)	44639	Middle SDI	3	Both	17	60-64 years	356	Trachoma	2	Percent	1990	0.00011379433232775916	0.0001918763068892819	5.6267461959476527e-05
2	DALYs (Disability-Adjusted Life Years)	44639	Middle SDI	1	Male	17	60-64 years	356	Trachoma	3	Rate	1990	7.364753412186768	13.279798700768994	3.3669301241562137
2	DALYs (Disability-Adjusted Life Years)	44639	Middle SDI	2	Female	17	60-64 years	356	Trachoma	3	Rate	1990	9.998782020845553	17.101977455906777	5.2192103060129185
2	DALYs (Disability-Adjusted Life Years)	44639	Middle SDI	3	Both	17	60-64 years	356	Trachoma	3	Rate	1990	8.669096398633698	14.995089239774288	4.231733996600776
2	DALYs (Disability-Adjusted Life Years)	44639	Middle SDI	1	Male	18	65-69 years	356	Trachoma	1	Number	1990	1924.4869188704004	3546.289348985433	850.6208325794269
2	DALYs (Disability-Adjusted Life Years)	44639	Middle SDI	2	Female	18	65-69 years	356	Trachoma	1	Number	1990	2767.9104877790164	4859.587945370467	1397.3681923689928
2	DALYs (Disability-Adjusted Life Years)	44639	Middle SDI	3	Both	18	65-69 years	356	Trachoma	1	Number	1990	4692.397406649417	8322.513400221176	2250.2025182308143
2	DALYs (Disability-Adjusted Life Years)	44639	Middle SDI	1	Male	18	65-69 years	356	Trachoma	2	Percent	1990	0.00011641791993546372	0.0002136144162109956	5.204768275401066e-05
2	DALYs (Disability-Adjusted Life Years)	44639	Middle SDI	2	Female	18	65-69 years	356	Trachoma	2	Percent	1990	0.0001998196080290981	0.0003459967514145935	0.00010162706192137114
2	DALYs (Disability-Adjusted Life Years)	44639	Middle SDI	3	Both	18	65-69 years	356	Trachoma	2	Percent	1990	0.00015434379447207592	0.0002716031940864827	7.604956992311582e-05
2	DALYs (Disability-Adjusted Life Years)	44639	Middle SDI	1	Male	18	65-69 years	356	Trachoma	3	Rate	1990	12.434471501366177	22.913241661024436	5.496020990044227
2	DALYs (Disability-Adjusted Life Years)	44639	Middle SDI	2	Female	18	65-69 years	356	Trachoma	3	Rate	1990	16.886584367470185	29.64757790866508	8.525122462248582
2	DALYs (Disability-Adjusted Life Years)	44639	Middle SDI	3	Both	18	65-69 years	356	Trachoma	3	Rate	1990	14.724383088980469	26.115408595695172	7.060962879927382
2	DALYs (Disability-Adjusted Life Years)	44639	Middle SDI	1	Male	19	70-74 years	356	Trachoma	1	Number	1990	1819.3473120336687	3062.8468283733223	895.2821815156069
2	DALYs (Disability-Adjusted Life Years)	44639	Middle SDI	2	Female	19	70-74 years	356	Trachoma	1	Number	1990	2801.0676446898674	4446.206519199794	1493.592630858232
2	DALYs (Disability-Adjusted Life Years)	44639	Middle SDI	3	Both	19	70-74 years	356	Trachoma	1	Number	1990	4620.414956723534	7598.496556535083	2377.072722429087
2	DALYs (Disability-Adjusted Life Years)	44639	Middle SDI	1	Male	19	70-74 years	356	Trachoma	2	Percent	1990	0.00013030276858174404	0.00021619271892239222	6.737214227658161e-05
2	DALYs (Disability-Adjusted Life Years)	44639	Middle SDI	2	Female	19	70-74 years	356	Trachoma	2	Percent	1990	0.00021438260834600215	0.0003368751408787839	0.00011447051714398644
2	DALYs (Disability-Adjusted Life Years)	44639	Middle SDI	3	Both	19	70-74 years	356	Trachoma	2	Percent	1990	0.0001708203681752365	0.000276657042933169	9.100377976240475e-05
2	DALYs (Disability-Adjusted Life Years)	44639	Middle SDI	1	Male	19	70-74 years	356	Trachoma	3	Rate	1990	17.958805707386762	30.233408837566888	8.837344384317653
2	DALYs (Disability-Adjusted Life Years)	44639	Middle SDI	2	Female	19	70-74 years	356	Trachoma	3	Rate	1990	23.887502840806835	37.91724596853081	12.73735687185964
2	DALYs (Disability-Adjusted Life Years)	44639	Middle SDI	3	Both	19	70-74 years	356	Trachoma	3	Rate	1990	21.13953371400672	34.76498878069253	10.875691778140494
2	DALYs (Disability-Adjusted Life Years)	44639	Middle SDI	1	Male	20	75-79 years	356	Trachoma	1	Number	1990	1120.9185590589263	1885.2921130098787	627.8252779936574
2	DALYs (Disability-Adjusted Life Years)	44639	Middle SDI	2	Female	20	75-79 years	356	Trachoma	1	Number	1990	2185.698996304262	3415.1919194392776	1247.835078845089
2	DALYs (Disability-Adjusted Life Years)	44639	Middle SDI	3	Both	20	75-79 years	356	Trachoma	1	Number	1990	3306.617555363185	5264.083616222621	1876.8061557182596
2	DALYs (Disability-Adjusted Life Years)	44639	Middle SDI	1	Male	20	75-79 years	356	Trachoma	2	Percent	1990	0.00011551626658933081	0.00018867370657346387	6.639942682607488e-05
2	DALYs (Disability-Adjusted Life Years)	44639	Middle SDI	2	Female	20	75-79 years	356	Trachoma	2	Percent	1990	0.0002102584486339839	0.0003308732308341355	0.0001233356505938548
2	DALYs (Disability-Adjusted Life Years)	44639	Middle SDI	3	Both	20	75-79 years	356	Trachoma	2	Percent	1990	0.00016442710185845402	0.00025984630852444687	9.677890075624593e-05
2	DALYs (Disability-Adjusted Life Years)	44639	Middle SDI	1	Male	20	75-79 years	356	Trachoma	3	Rate	1990	19.112009353664323	32.14481570229782	10.704615860366816
2	DALYs (Disability-Adjusted Life Years)	44639	Middle SDI	2	Female	20	75-79 years	356	Trachoma	3	Rate	1990	29.119826138490765	45.50022445533777	16.624768829980578
2	DALYs (Disability-Adjusted Life Years)	44639	Middle SDI	3	Both	20	75-79 years	356	Trachoma	3	Rate	1990	24.730000981265317	39.36977615796567	14.03652442275247
2	DALYs (Disability-Adjusted Life Years)	44639	Middle SDI	1	Male	22	All ages	356	Trachoma	1	Number	1990	9935.717889804584	15991.504606219027	5879.630207133503
2	DALYs (Disability-Adjusted Life Years)	44639	Middle SDI	2	Female	22	All ages	356	Trachoma	1	Number	1990	16113.819248410618	23564.956284514014	10156.372335712018
2	DALYs (Disability-Adjusted Life Years)	44639	Middle SDI	3	Both	22	All ages	356	Trachoma	1	Number	1990	26049.53713821526	39075.88995434303	16347.742526603524
2	DALYs (Disability-Adjusted Life Years)	44639	Middle SDI	1	Male	22	All ages	356	Trachoma	2	Percent	1990	2.6812513038167345e-05	4.258243496299464e-05	1.6476674044251146e-05
2	DALYs (Disability-Adjusted Life Years)	44639	Middle SDI	2	Female	22	All ages	356	Trachoma	2	Percent	1990	5.2419248811070225e-05	7.465516055958934e-05	3.530410933442343e-05
2	DALYs (Disability-Adjusted Life Years)	44639	Middle SDI	3	Both	22	All ages	356	Trachoma	2	Percent	1990	3.841685017866184e-05	5.668323179112654e-05	2.50327900092508e-05
2	DALYs (Disability-Adjusted Life Years)	44639	Middle SDI	1	Male	22	All ages	356	Trachoma	3	Rate	1990	1.1328393289214047	1.8233010988709786	0.6703769583665332
2	DALYs (Disability-Adjusted Life Years)	44639	Middle SDI	2	Female	22	All ages	356	Trachoma	3	Rate	1990	1.9050589530226467	2.7859708648419046	1.2007388037623747
2	DALYs (Disability-Adjusted Life Years)	44639	Middle SDI	3	Both	22	All ages	356	Trachoma	3	Rate	1990	1.5119526930650455	2.2680209915787466	0.9488465460052945
2	DALYs (Disability-Adjusted Life Years)	44639	Middle SDI	1	Male	27	Age-standardized	356	Trachoma	3	Rate	1990	2.3004384165908274	3.526674795411466	1.4038887472325652
2	DALYs (Disability-Adjusted Life Years)	44639	Middle SDI	2	Female	27	Age-standardized	356	Trachoma	3	Rate	1990	3.383138249300285	4.883741250406796	2.152070913236305
2	DALYs (Disability-Adjusted Life Years)	44639	Middle SDI	3	Both	27	Age-standardized	356	Trachoma	3	Rate	1990	2.89255199115308	4.2466156465308496	1.8227713857844623
2	DALYs (Disability-Adjusted Life Years)	44639	Middle SDI	1	Male	30	80-84 years	356	Trachoma	1	Number	1990	615.8422955474641	1002.0051775087119	329.4543569275371
2	DALYs (Disability-Adjusted Life Years)	44639	Middle SDI	2	Female	30	80-84 years	356	Trachoma	1	Number	1990	1494.5377114460339	2370.585878007582	865.7554309723259
2	DALYs (Disability-Adjusted Life Years)	44639	Middle SDI	3	Both	30	80-84 years	356	Trachoma	1	Number	1990	2110.380006993498	3328.063631295884	1211.6765085991558
2	DALYs (Disability-Adjusted Life Years)	44639	Middle SDI	1	Male	30	80-84 years	356	Trachoma	2	Percent	1990	0.00011185176164692645	0.00018035213987260712	6.226884287804299e-05
2	DALYs (Disability-Adjusted Life Years)	44639	Middle SDI	2	Female	30	80-84 years	356	Trachoma	2	Percent	1990	0.00021700292865625622	0.0003430168175047071	0.00012841276654180757
2	DALYs (Disability-Adjusted Life Years)	44639	Middle SDI	3	Both	30	80-84 years	356	Trachoma	2	Percent	1990	0.00017023820939774038	0.000268167694533991	9.978444293293738e-05
2	DALYs (Disability-Adjusted Life Years)	44639	Middle SDI	1	Male	30	80-84 years	356	Trachoma	3	Rate	1990	21.556393013623687	35.073293218456485	11.531925704562601
2	DALYs (Disability-Adjusted Life Years)	44639	Middle SDI	2	Female	30	80-84 years	356	Trachoma	3	Rate	1990	36.69086540636467	58.197827139503204	21.25427531828585
2	DALYs (Disability-Adjusted Life Years)	44639	Middle SDI	3	Both	30	80-84 years	356	Trachoma	3	Rate	1990	30.451877840062313	48.022529974853335	17.48397203312227
2	DALYs (Disability-Adjusted Life Years)	44639	Middle SDI	1	Male	31	85-89 years	356	Trachoma	1	Number	1990	364.1160548582016	591.1588275515123	189.16861231392863
2	DALYs (Disability-Adjusted Life Years)	44639	Middle SDI	2	Female	31	85-89 years	356	Trachoma	1	Number	1990	873.3294526468876	1423.7650337408854	471.30658466011187
2	DALYs (Disability-Adjusted Life Years)	44639	Middle SDI	3	Both	31	85-89 years	356	Trachoma	1	Number	1990	1237.4455075050894	2025.5993528083327	669.0892548714692
2	DALYs (Disability-Adjusted Life Years)	44639	Middle SDI	1	Male	31	85-89 years	356	Trachoma	2	Percent	1990	0.0001432127657131533	0.00023033398715112177	7.62299936867994e-05
2	DALYs (Disability-Adjusted Life Years)	44639	Middle SDI	2	Female	31	85-89 years	356	Trachoma	2	Percent	1990	0.00024410501593794684	0.0003924904700300631	0.00013507164531523374
2	DALYs (Disability-Adjusted Life Years)	44639	Middle SDI	3	Both	31	85-89 years	356	Trachoma	2	Percent	1990	0.00020217312193197357	0.00032372580148371216	0.00011265980870794182
2	DALYs (Disability-Adjusted Life Years)	44639	Middle SDI	1	Male	31	85-89 years	356	Trachoma	3	Rate	1990	34.17351660259651	55.482244571639015	17.75411061211701
2	DALYs (Disability-Adjusted Life Years)	44639	Middle SDI	2	Female	31	85-89 years	356	Trachoma	3	Rate	1990	52.51993029427753	85.6218006857204	28.343243089491303
2	DALYs (Disability-Adjusted Life Years)	44639	Middle SDI	3	Both	31	85-89 years	356	Trachoma	3	Rate	1990	45.35516445080368	74.24277772303087	24.5236279116205
2	DALYs (Disability-Adjusted Life Years)	44639	Middle SDI	1	Male	32	90-94 years	356	Trachoma	1	Number	1990	116.88592974169273	202.48936357271148	59.72731431803465
2	DALYs (Disability-Adjusted Life Years)	44639	Middle SDI	2	Female	32	90-94 years	356	Trachoma	1	Number	1990	280.09854187568453	463.07565081622147	150.4990893330332
2	DALYs (Disability-Adjusted Life Years)	44639	Middle SDI	3	Both	32	90-94 years	356	Trachoma	1	Number	1990	396.98447161737704	660.5635176083799	210.87050986183084
2	DALYs (Disability-Adjusted Life Years)	44639	Middle SDI	1	Male	32	90-94 years	356	Trachoma	2	Percent	1990	0.00016110454429554738	0.00027664836387133914	8.217629658863825e-05
2	DALYs (Disability-Adjusted Life Years)	44639	Middle SDI	2	Female	32	90-94 years	356	Trachoma	2	Percent	1990	0.0002600520678910414	0.0004239538745798635	0.00014099732104560147
2	DALYs (Disability-Adjusted Life Years)	44639	Middle SDI	3	Both	32	90-94 years	356	Trachoma	2	Percent	1990	0.00022021342625162677	0.0003655736321002077	0.00011698006489103765
2	DALYs (Disability-Adjusted Life Years)	44639	Middle SDI	1	Male	32	90-94 years	356	Trachoma	3	Rate	1990	47.08181079387525	81.5629898703029	24.05824309360796
2	DALYs (Disability-Adjusted Life Years)	44639	Middle SDI	2	Female	32	90-94 years	356	Trachoma	3	Rate	1990	67.69730723527603	111.92123456463658	36.37428106901567
2	DALYs (Disability-Adjusted Life Years)	44639	Middle SDI	3	Both	32	90-94 years	356	Trachoma	3	Rate	1990	59.96629164941144	99.78109317092832	31.85293984703338
2	DALYs (Disability-Adjusted Life Years)	44639	Middle SDI	1	Male	235	95+ years	356	Trachoma	1	Number	1990	20.243987591076742	39.293952065536466	9.18440509491597
2	DALYs (Disability-Adjusted Life Years)	44639	Middle SDI	2	Female	235	95+ years	356	Trachoma	1	Number	1990	74.76098586287272	137.55618795643483	35.406420445154794
2	DALYs (Disability-Adjusted Life Years)	44639	Middle SDI	3	Both	235	95+ years	356	Trachoma	1	Number	1990	95.00497345394939	172.98418672804985	45.50322227342794
2	DALYs (Disability-Adjusted Life Years)	44639	Middle SDI	1	Male	235	95+ years	356	Trachoma	2	Percent	1990	0.00013600366869173896	0.00026064281263386195	6.218548564936567e-05
2	DALYs (Disability-Adjusted Life Years)	44639	Middle SDI	2	Female	235	95+ years	356	Trachoma	2	Percent	1990	0.00024867321684479514	0.0004486001824628011	0.00011941968394041353
2	DALYs (Disability-Adjusted Life Years)	44639	Middle SDI	3	Both	235	95+ years	356	Trachoma	2	Percent	1990	0.0002113582494596312	0.0003756255131387252	0.00010253352040060567
2	DALYs (Disability-Adjusted Life Years)	44639	Middle SDI	1	Male	235	95+ years	356	Trachoma	3	Rate	1990	40.962633178248765	79.50922402727316	18.584155674414294
2	DALYs (Disability-Adjusted Life Years)	44639	Middle SDI	2	Female	235	95+ years	356	Trachoma	3	Rate	1990	76.71385455927182	141.14936119185515	36.33128906935556
2	DALYs (Disability-Adjusted Life Years)	44639	Middle SDI	3	Both	235	95+ years	356	Trachoma	3	Rate	1990	64.68425153928307	117.77649358598208	30.98092413876633
2	DALYs (Disability-Adjusted Life Years)	44634	High-middle SDI	1	Male	1	<5 years	356	Trachoma	1	Number	1990	0	0	0
2	DALYs (Disability-Adjusted Life Years)	44634	High-middle SDI	2	Female	1	<5 years	356	Trachoma	1	Number	1990	0	0	0
2	DALYs (Disability-Adjusted Life Years)	44634	High-middle SDI	3	Both	1	<5 years	356	Trachoma	1	Number	1990	0	0	0
2	DALYs (Disability-Adjusted Life Years)	44634	High-middle SDI	1	Male	1	<5 years	356	Trachoma	2	Percent	1990	0	0	0
2	DALYs (Disability-Adjusted Life Years)	44634	High-middle SDI	2	Female	1	<5 years	356	Trachoma	2	Percent	1990	0	0	0
2	DALYs (Disability-Adjusted Life Years)	44634	High-middle SDI	3	Both	1	<5 years	356	Trachoma	2	Percent	1990	0	0	0
2	DALYs (Disability-Adjusted Life Years)	44634	High-middle SDI	1	Male	1	<5 years	356	Trachoma	3	Rate	1990	0	0	0
2	DALYs (Disability-Adjusted Life Years)	44634	High-middle SDI	2	Female	1	<5 years	356	Trachoma	3	Rate	1990	0	0	0
2	DALYs (Disability-Adjusted Life Years)	44634	High-middle SDI	3	Both	1	<5 years	356	Trachoma	3	Rate	1990	0	0	0
2	DALYs (Disability-Adjusted Life Years)	44634	High-middle SDI	1	Male	6	5-9 years	356	Trachoma	1	Number	1990	0	0	0
2	DALYs (Disability-Adjusted Life Years)	44634	High-middle SDI	2	Female	6	5-9 years	356	Trachoma	1	Number	1990	0	0	0
2	DALYs (Disability-Adjusted Life Years)	44634	High-middle SDI	3	Both	6	5-9 years	356	Trachoma	1	Number	1990	0	0	0
2	DALYs (Disability-Adjusted Life Years)	44634	High-middle SDI	1	Male	6	5-9 years	356	Trachoma	2	Percent	1990	0	0	0
2	DALYs (Disability-Adjusted Life Years)	44634	High-middle SDI	2	Female	6	5-9 years	356	Trachoma	2	Percent	1990	0	0	0
2	DALYs (Disability-Adjusted Life Years)	44634	High-middle SDI	3	Both	6	5-9 years	356	Trachoma	2	Percent	1990	0	0	0
2	DALYs (Disability-Adjusted Life Years)	44634	High-middle SDI	1	Male	6	5-9 years	356	Trachoma	3	Rate	1990	0	0	0
2	DALYs (Disability-Adjusted Life Years)	44634	High-middle SDI	2	Female	6	5-9 years	356	Trachoma	3	Rate	1990	0	0	0
2	DALYs (Disability-Adjusted Life Years)	44634	High-middle SDI	3	Both	6	5-9 years	356	Trachoma	3	Rate	1990	0	0	0
2	DALYs (Disability-Adjusted Life Years)	44634	High-middle SDI	1	Male	7	10-14 years	356	Trachoma	1	Number	1990	0	0	0
2	DALYs (Disability-Adjusted Life Years)	44634	High-middle SDI	2	Female	7	10-14 years	356	Trachoma	1	Number	1990	0	0	0
2	DALYs (Disability-Adjusted Life Years)	44634	High-middle SDI	3	Both	7	10-14 years	356	Trachoma	1	Number	1990	0	0	0
2	DALYs (Disability-Adjusted Life Years)	44634	High-middle SDI	1	Male	7	10-14 years	356	Trachoma	2	Percent	1990	0	0	0
2	DALYs (Disability-Adjusted Life Years)	44634	High-middle SDI	2	Female	7	10-14 years	356	Trachoma	2	Percent	1990	0	0	0
2	DALYs (Disability-Adjusted Life Years)	44634	High-middle SDI	3	Both	7	10-14 years	356	Trachoma	2	Percent	1990	0	0	0
2	DALYs (Disability-Adjusted Life Years)	44634	High-middle SDI	1	Male	7	10-14 years	356	Trachoma	3	Rate	1990	0	0	0
2	DALYs (Disability-Adjusted Life Years)	44634	High-middle SDI	2	Female	7	10-14 years	356	Trachoma	3	Rate	1990	0	0	0
2	DALYs (Disability-Adjusted Life Years)	44634	High-middle SDI	3	Both	7	10-14 years	356	Trachoma	3	Rate	1990	0	0	0
2	DALYs (Disability-Adjusted Life Years)	44634	High-middle SDI	1	Male	8	15-19 years	356	Trachoma	1	Number	1990	3.0503527441199734	6.807039232594023	0.7012595723857662
2	DALYs (Disability-Adjusted Life Years)	44634	High-middle SDI	2	Female	8	15-19 years	356	Trachoma	1	Number	1990	3.5840448781058205	7.707447003772835	1.2380890006613663
2	DALYs (Disability-Adjusted Life Years)	44634	High-middle SDI	3	Both	8	15-19 years	356	Trachoma	1	Number	1990	6.634397622225786	12.776069004677193	2.2674121404033665
2	DALYs (Disability-Adjusted Life Years)	44634	High-middle SDI	1	Male	8	15-19 years	356	Trachoma	2	Percent	1990	4.566699324419965e-07	9.853882976214013e-07	1.061257595888558e-07
2	DALYs (Disability-Adjusted Life Years)	44634	High-middle SDI	2	Female	8	15-19 years	356	Trachoma	2	Percent	1990	6.86443798532666e-07	1.3946795411844103e-06	2.391771116442921e-07
2	DALYs (Disability-Adjusted Life Years)	44634	High-middle SDI	3	Both	8	15-19 years	356	Trachoma	2	Percent	1990	5.572045056315214e-07	1.0432046554814572e-06	2.0614951660073522e-07
2	DALYs (Disability-Adjusted Life Years)	44634	High-middle SDI	1	Male	8	15-19 years	356	Trachoma	3	Rate	1990	0.006202120447004349	0.013840391833178653	0.001425833894435726
2	DALYs (Disability-Adjusted Life Years)	44634	High-middle SDI	2	Female	8	15-19 years	356	Trachoma	3	Rate	1990	0.0075676168827486755	0.01627407246626558	0.0026141924954639966
2	DALYs (Disability-Adjusted Life Years)	44634	High-middle SDI	3	Both	8	15-19 years	356	Trachoma	3	Rate	1990	0.006871982576142153	0.013233593852982875	0.0023486106213449405
2	DALYs (Disability-Adjusted Life Years)	44634	High-middle SDI	1	Male	9	20-24 years	356	Trachoma	1	Number	1990	4.336071156337226	9.467501786587242	1.3661282006615139
2	DALYs (Disability-Adjusted Life Years)	44634	High-middle SDI	2	Female	9	20-24 years	356	Trachoma	1	Number	1990	4.002579759454751	7.69613026769068	1.4031491116355315
2	DALYs (Disability-Adjusted Life Years)	44634	High-middle SDI	3	Both	9	20-24 years	356	Trachoma	1	Number	1990	8.338650915791971	15.635868335058968	3.4780445667601567
2	DALYs (Disability-Adjusted Life Years)	44634	High-middle SDI	1	Male	9	20-24 years	356	Trachoma	2	Percent	1990	5.276546899726011e-07	1.096243780931098e-06	1.77658194821486e-07
2	DALYs (Disability-Adjusted Life Years)	44634	High-middle SDI	2	Female	9	20-24 years	356	Trachoma	2	Percent	1990	6.322726186455944e-07	1.1830119632796427e-06	2.2641592901042016e-07
2	DALYs (Disability-Adjusted Life Years)	44634	High-middle SDI	3	Both	9	20-24 years	356	Trachoma	2	Percent	1990	5.728069365945259e-07	1.0340010070041347e-06	2.4322273988418827e-07
2	DALYs (Disability-Adjusted Life Years)	44634	High-middle SDI	1	Male	9	20-24 years	356	Trachoma	3	Rate	1990	0.008770337489984797	0.01914940573197242	0.002763193901206209
2	DALYs (Disability-Adjusted Life Years)	44634	High-middle SDI	2	Female	9	20-24 years	356	Trachoma	3	Rate	1990	0.008314293827228663	0.015986661659160788	0.002914668713345489
2	DALYs (Disability-Adjusted Life Years)	44634	High-middle SDI	3	Both	9	20-24 years	356	Trachoma	3	Rate	1990	0.008545351644026028	0.016023454457090733	0.003564259273676154
2	DALYs (Disability-Adjusted Life Years)	44634	High-middle SDI	1	Male	10	25-29 years	356	Trachoma	1	Number	1990	22.47807177726101	38.62312322964308	10.334961093640814
2	DALYs (Disability-Adjusted Life Years)	44634	High-middle SDI	2	Female	10	25-29 years	356	Trachoma	1	Number	1990	15.931740513044831	27.277878416979654	8.419402995487392
2	DALYs (Disability-Adjusted Life Years)	44634	High-middle SDI	3	Both	10	25-29 years	356	Trachoma	1	Number	1990	38.40981229030583	63.415527186547976	21.20617558916333
2	DALYs (Disability-Adjusted Life Years)	44634	High-middle SDI	1	Male	10	25-29 years	356	Trachoma	2	Percent	1990	2.5886901044277986e-06	4.2812011669823405e-06	1.297502966713282e-06
2	DALYs (Disability-Adjusted Life Years)	44634	High-middle SDI	2	Female	10	25-29 years	356	Trachoma	2	Percent	1990	2.358816379398219e-06	3.727007377971185e-06	1.2939901108130866e-06
2	DALYs (Disability-Adjusted Life Years)	44634	High-middle SDI	3	Both	10	25-29 years	356	Trachoma	2	Percent	1990	2.4865768949268017e-06	3.973298900913084e-06	1.4066884832427968e-06
2	DALYs (Disability-Adjusted Life Years)	44634	High-middle SDI	1	Male	10	25-29 years	356	Trachoma	3	Rate	1990	0.04764232546346091	0.08186179960433568	0.02190497409895892
2	DALYs (Disability-Adjusted Life Years)	44634	High-middle SDI	2	Female	10	25-29 years	356	Trachoma	3	Rate	1990	0.03482671323921527	0.05962931976104407	0.018404777150942325
2	DALYs (Disability-Adjusted Life Years)	44634	High-middle SDI	3	Both	10	25-29 years	356	Trachoma	3	Rate	1990	0.041333480130730536	0.06824257335947816	0.02282034160278073
2	DALYs (Disability-Adjusted Life Years)	44634	High-middle SDI	1	Male	11	30-34 years	356	Trachoma	1	Number	1990	44.62123016462019	73.12531573775108	24.155944400065806
2	DALYs (Disability-Adjusted Life Years)	44634	High-middle SDI	2	Female	11	30-34 years	356	Trachoma	1	Number	1990	28.201266119160252	46.75338720719598	15.27381920710402
2	DALYs (Disability-Adjusted Life Years)	44634	High-middle SDI	3	Both	11	30-34 years	356	Trachoma	1	Number	1990	72.82249628378041	117.18570647834228	41.12497043632031
2	DALYs (Disability-Adjusted Life Years)	44634	High-middle SDI	1	Male	11	30-34 years	356	Trachoma	2	Percent	1990	4.65821323492399e-06	7.213749655364116e-06	2.628211964574706e-06
2	DALYs (Disability-Adjusted Life Years)	44634	High-middle SDI	2	Female	11	30-34 years	356	Trachoma	2	Percent	1990	3.961084007182998e-06	6.1039105954372195e-06	2.3097336504367314e-06
2	DALYs (Disability-Adjusted Life Years)	44634	High-middle SDI	3	Both	11	30-34 years	356	Trachoma	2	Percent	1990	4.358548674354985e-06	6.542921469660265e-06	2.52783987371479e-06
2	DALYs (Disability-Adjusted Life Years)	44634	High-middle SDI	1	Male	11	30-34 years	356	Trachoma	3	Rate	1990	0.10255598673997775	0.16806885160919943	0.05551923836355924
2	DALYs (Disability-Adjusted Life Years)	44634	High-middle SDI	2	Female	11	30-34 years	356	Trachoma	3	Rate	1990	0.06755053899106425	0.11198846506250608	0.03658540419896113
2	DALYs (Disability-Adjusted Life Years)	44634	High-middle SDI	3	Both	11	30-34 years	356	Trachoma	3	Rate	1990	0.08541473079837963	0.13744908624472543	0.04823616956525547
2	DALYs (Disability-Adjusted Life Years)	44634	High-middle SDI	1	Male	12	35-39 years	356	Trachoma	1	Number	1990	50.49397007582245	83.65361883248744	29.379528635416975
2	DALYs (Disability-Adjusted Life Years)	44634	High-middle SDI	2	Female	12	35-39 years	356	Trachoma	1	Number	1990	32.34443311255014	51.29169306298415	19.125996845548343
2	DALYs (Disability-Adjusted Life Years)	44634	High-middle SDI	3	Both	12	35-39 years	356	Trachoma	1	Number	1990	82.83840318837265	132.56666000922647	48.52323143254347
2	DALYs (Disability-Adjusted Life Years)	44634	High-middle SDI	1	Male	12	35-39 years	356	Trachoma	2	Percent	1990	4.637964542215925e-06	7.168152036205672e-06	2.834476264272334e-06
2	DALYs (Disability-Adjusted Life Years)	44634	High-middle SDI	2	Female	12	35-39 years	356	Trachoma	2	Percent	1990	4.045225131675416e-06	5.729158179809139e-06	2.5560818831508807e-06
2	DALYs (Disability-Adjusted Life Years)	44634	High-middle SDI	3	Both	12	35-39 years	356	Trachoma	2	Percent	1990	4.383703947944841e-06	6.383551416706424e-06	2.7654034933157676e-06
2	DALYs (Disability-Adjusted Life Years)	44634	High-middle SDI	1	Male	12	35-39 years	356	Trachoma	3	Rate	1990	0.12396469498605975	0.20537294507596676	0.07212790558268152
2	DALYs (Disability-Adjusted Life Years)	44634	High-middle SDI	2	Female	12	35-39 years	356	Trachoma	3	Rate	1990	0.08189110171748959	0.1298626332162643	0.04842406567080801
2	DALYs (Disability-Adjusted Life Years)	44634	High-middle SDI	3	Both	12	35-39 years	356	Trachoma	3	Rate	1990	0.103251897577878	0.1652344646285416	0.06048059268631433
2	DALYs (Disability-Adjusted Life Years)	44634	High-middle SDI	1	Male	13	40-44 years	356	Trachoma	1	Number	1990	48.64617687679235	76.06719836203865	27.63157628481961
2	DALYs (Disability-Adjusted Life Years)	44634	High-middle SDI	2	Female	13	40-44 years	356	Trachoma	1	Number	1990	33.92390258934159	51.987277948748826	20.15764264531307
2	DALYs (Disability-Adjusted Life Years)	44634	High-middle SDI	3	Both	13	40-44 years	356	Trachoma	1	Number	1990	82.57007946613395	125.72238622891277	48.15178902258013
2	DALYs (Disability-Adjusted Life Years)	44634	High-middle SDI	1	Male	13	40-44 years	356	Trachoma	2	Percent	1990	4.507358332538762e-06	6.75237167948528e-06	2.6570799417217004e-06
2	DALYs (Disability-Adjusted Life Years)	44634	High-middle SDI	2	Female	13	40-44 years	356	Trachoma	2	Percent	1990	4.512906048854338e-06	6.4259991274483005e-06	2.8964701887467137e-06
2	DALYs (Disability-Adjusted Life Years)	44634	High-middle SDI	3	Both	13	40-44 years	356	Trachoma	2	Percent	1990	4.506592785131222e-06	6.628652719133341e-06	2.857388782410605e-06
2	DALYs (Disability-Adjusted Life Years)	44634	High-middle SDI	1	Male	13	40-44 years	356	Trachoma	3	Rate	1990	0.15334251317441963	0.23977907650409436	0.08710027431788422
2	DALYs (Disability-Adjusted Life Years)	44634	High-middle SDI	2	Female	13	40-44 years	356	Trachoma	3	Rate	1990	0.11034225662180455	0.16909592136054002	0.06556556315424014
2	DALYs (Disability-Adjusted Life Years)	44634	High-middle SDI	3	Both	13	40-44 years	356	Trachoma	3	Rate	1990	0.132179546518034	0.2012584716685254	0.07708217889807358
2	DALYs (Disability-Adjusted Life Years)	44634	High-middle SDI	1	Male	14	45-49 years	356	Trachoma	1	Number	1990	53.37799567638693	81.49296361789496	32.725532341297956
2	DALYs (Disability-Adjusted Life Years)	44634	High-middle SDI	2	Female	14	45-49 years	356	Trachoma	1	Number	1990	46.60444751774577	72.49833638214231	29.21759773992281
2	DALYs (Disability-Adjusted Life Years)	44634	High-middle SDI	3	Both	14	45-49 years	356	Trachoma	1	Number	1990	99.9824431941328	155.8983742288862	62.53615570900289
2	DALYs (Disability-Adjusted Life Years)	44634	High-middle SDI	1	Male	14	45-49 years	356	Trachoma	2	Percent	1990	5.132159553889427e-06	7.388140388125967e-06	3.350154929295603e-06
2	DALYs (Disability-Adjusted Life Years)	44634	High-middle SDI	2	Female	14	45-49 years	356	Trachoma	2	Percent	1990	6.558642437286518e-06	9.634752001773187e-06	4.394655100874948e-06
2	DALYs (Disability-Adjusted Life Years)	44634	High-middle SDI	3	Both	14	45-49 years	356	Trachoma	2	Percent	1990	5.70756958237597e-06	8.25332766048965e-06	3.829613036577756e-06
2	DALYs (Disability-Adjusted Life Years)	44634	High-middle SDI	1	Male	14	45-49 years	356	Trachoma	3	Rate	1990	0.2144634552656925	0.3274244814903497	0.13148546797962105
2	DALYs (Disability-Adjusted Life Years)	44634	High-middle SDI	2	Female	14	45-49 years	356	Trachoma	3	Rate	1990	0.1900872660982786	0.2957016184841013	0.11917088544449296
2	DALYs (Disability-Adjusted Life Years)	44634	High-middle SDI	3	Both	14	45-49 years	356	Trachoma	3	Rate	1990	0.20236705320543905	0.31554234507913953	0.1265747979878338
2	DALYs (Disability-Adjusted Life Years)	44634	High-middle SDI	1	Male	15	50-54 years	356	Trachoma	1	Number	1990	65.50701609486741	101.98422264089002	41.35865681407968
2	DALYs (Disability-Adjusted Life Years)	44634	High-middle SDI	2	Female	15	50-54 years	356	Trachoma	1	Number	1990	64.56729002460207	100.43559791875651	41.00748081887662
2	DALYs (Disability-Adjusted Life Years)	44634	High-middle SDI	3	Both	15	50-54 years	356	Trachoma	1	Number	1990	130.07430611946938	199.87078359166242	82.93002322399263
2	DALYs (Disability-Adjusted Life Years)	44634	High-middle SDI	1	Male	15	50-54 years	356	Trachoma	2	Percent	1990	4.372098471328448e-06	6.521444627248914e-06	2.8187809300030172e-06
2	DALYs (Disability-Adjusted Life Years)	44634	High-middle SDI	2	Female	15	50-54 years	356	Trachoma	2	Percent	1990	6.650987542503002e-06	9.818989727711523e-06	4.502710367052104e-06
2	DALYs (Disability-Adjusted Life Years)	44634	High-middle SDI	3	Both	15	50-54 years	356	Trachoma	2	Percent	1990	5.264779199343403e-06	7.770234100620659e-06	3.5341000947431845e-06
2	DALYs (Disability-Adjusted Life Years)	44634	High-middle SDI	1	Male	15	50-54 years	356	Trachoma	3	Rate	1990	0.24973046118815817	0.3887914375025366	0.15767038488434754
2	DALYs (Disability-Adjusted Life Years)	44634	High-middle SDI	2	Female	15	50-54 years	356	Trachoma	3	Rate	1990	0.24145217110945746	0.3755832584102593	0.15334924652520626
2	DALYs (Disability-Adjusted Life Years)	44634	High-middle SDI	3	Both	15	50-54 years	356	Trachoma	3	Rate	1990	0.24555145439275175	0.37731173100761684	0.15655349948031025
2	DALYs (Disability-Adjusted Life Years)	44634	High-middle SDI	1	Male	16	55-59 years	356	Trachoma	1	Number	1990	79.52422003241347	122.48545272150231	46.65072532910135
2	DALYs (Disability-Adjusted Life Years)	44634	High-middle SDI	2	Female	16	55-59 years	356	Trachoma	1	Number	1990	81.53043105429468	127.82770309241482	48.83517775544874
2	DALYs (Disability-Adjusted Life Years)	44634	High-middle SDI	3	Both	16	55-59 years	356	Trachoma	1	Number	1990	161.05465108670808	249.89462057834444	98.36102058714614
2	DALYs (Disability-Adjusted Life Years)	44634	High-middle SDI	1	Male	16	55-59 years	356	Trachoma	2	Percent	1990	4.960156453485634e-06	7.500893293805067e-06	3.0174721158080704e-06
2	DALYs (Disability-Adjusted Life Years)	44634	High-middle SDI	2	Female	16	55-59 years	356	Trachoma	2	Percent	1990	7.657123388797504e-06	1.1345761910360912e-05	4.8595807309027095e-06
2	DALYs (Disability-Adjusted Life Years)	44634	High-middle SDI	3	Both	16	55-59 years	356	Trachoma	2	Percent	1990	6.033346473119171e-06	8.950116368649403e-06	3.869738247929087e-06
2	DALYs (Disability-Adjusted Life Years)	44634	High-middle SDI	1	Male	16	55-59 years	356	Trachoma	3	Rate	1990	0.3507142735803099	0.5401800427324903	0.20573700992127544
2	DALYs (Disability-Adjusted Life Years)	44634	High-middle SDI	2	Female	16	55-59 years	356	Trachoma	3	Rate	1990	0.3423468087369116	0.5367493542713518	0.20505922810029126
2	DALYs (Disability-Adjusted Life Years)	44634	High-middle SDI	3	Both	16	55-59 years	356	Trachoma	3	Rate	1990	0.34642793001365507	0.5375223599217641	0.21157417389759442
2	DALYs (Disability-Adjusted Life Years)	44634	High-middle SDI	1	Male	17	60-64 years	356	Trachoma	1	Number	1990	113.21032385124244	175.25797981109807	62.91453536404441
2	DALYs (Disability-Adjusted Life Years)	44634	High-middle SDI	2	Female	17	60-64 years	356	Trachoma	1	Number	1990	116.70291000492556	175.39017897259208	66.83562779016991
2	DALYs (Disability-Adjusted Life Years)	44634	High-middle SDI	3	Both	17	60-64 years	356	Trachoma	1	Number	1990	229.91323385616818	342.69477047174644	132.45297292667948
2	DALYs (Disability-Adjusted Life Years)	44634	High-middle SDI	1	Male	17	60-64 years	356	Trachoma	2	Percent	1990	6.3227689935815876e-06	9.523172930707438e-06	3.6764469142253063e-06
2	DALYs (Disability-Adjusted Life Years)	44634	High-middle SDI	2	Female	17	60-64 years	356	Trachoma	2	Percent	1990	9.108113019399772e-06	1.3452976659259865e-05	5.408593298393665e-06
2	DALYs (Disability-Adjusted Life Years)	44634	High-middle SDI	3	Both	17	60-64 years	356	Trachoma	2	Percent	1990	7.481770600929834e-06	1.099568048638041e-05	4.464478992908971e-06
2	DALYs (Disability-Adjusted Life Years)	44634	High-middle SDI	1	Male	17	60-64 years	356	Trachoma	3	Rate	1990	0.566737755510979	0.8773520888787741	0.3149539843034667
2	DALYs (Disability-Adjusted Life Years)	44634	High-middle SDI	2	Female	17	60-64 years	356	Trachoma	3	Rate	1990	0.5058304701060851	0.7602012381520925	0.2896885520978876
2	DALYs (Disability-Adjusted Life Years)	44634	High-middle SDI	3	Both	17	60-64 years	356	Trachoma	3	Rate	1990	0.5340940315256093	0.7960882828454389	0.3076914760905785
2	DALYs (Disability-Adjusted Life Years)	44634	High-middle SDI	1	Male	18	65-69 years	356	Trachoma	1	Number	1990	128.57163128176887	192.54105942792012	76.7277949589512
2	DALYs (Disability-Adjusted Life Years)	44634	High-middle SDI	2	Female	18	65-69 years	356	Trachoma	1	Number	1990	136.63218997925418	212.65093880264556	83.38768266557574
2	DALYs (Disability-Adjusted Life Years)	44634	High-middle SDI	3	Both	18	65-69 years	356	Trachoma	1	Number	1990	265.20382126102294	408.1259645975523	162.67151884228792
2	DALYs (Disability-Adjusted Life Years)	44634	High-middle SDI	1	Male	18	65-69 years	356	Trachoma	2	Percent	1990	8.742249152705497e-06	1.2824201016959708e-05	5.227761991668551e-06
2	DALYs (Disability-Adjusted Life Years)	44634	High-middle SDI	2	Female	18	65-69 years	356	Trachoma	2	Percent	1990	1.0697015635225354e-05	1.6017881818838408e-05	6.8705774209606825e-06
2	DALYs (Disability-Adjusted Life Years)	44634	High-middle SDI	3	Both	18	65-69 years	356	Trachoma	2	Percent	1990	9.647084737176182e-06	1.4340854635023891e-05	6.138853656803553e-06
2	DALYs (Disability-Adjusted Life Years)	44634	High-middle SDI	1	Male	18	65-69 years	356	Trachoma	3	Rate	1990	0.9456158817451163	1.416096862643512	0.5643159440472555
2	DALYs (Disability-Adjusted Life Years)	44634	High-middle SDI	2	Female	18	65-69 years	356	Trachoma	3	Rate	1990	0.7620936934836124	1.1861036509732625	0.4651116774407052
2	DALYs (Disability-Adjusted Life Years)	44634	High-middle SDI	3	Both	18	65-69 years	356	Trachoma	3	Rate	1990	0.8412457254800179	1.2946051136916992	0.516005837445032
2	DALYs (Disability-Adjusted Life Years)	44634	High-middle SDI	1	Male	19	70-74 years	356	Trachoma	1	Number	1990	126.73770426945143	188.3604551295369	77.68263889829345
2	DALYs (Disability-Adjusted Life Years)	44634	High-middle SDI	2	Female	19	70-74 years	356	Trachoma	1	Number	1990	155.22815542429507	225.75289226135794	98.0213699853509
2	DALYs (Disability-Adjusted Life Years)	44634	High-middle SDI	3	Both	19	70-74 years	356	Trachoma	1	Number	1990	281.96585969374667	403.19508427059145	177.61872867685418
2	DALYs (Disability-Adjusted Life Years)	44634	High-middle SDI	1	Male	19	70-74 years	356	Trachoma	2	Percent	1990	1.1116361161729256e-05	1.6010073052028142e-05	7.155086510325677e-06
2	DALYs (Disability-Adjusted Life Years)	44634	High-middle SDI	2	Female	19	70-74 years	356	Trachoma	2	Percent	1990	1.3517151988905219e-05	1.910149357368013e-05	8.611504684743857e-06
2	DALYs (Disability-Adjusted Life Years)	44634	High-middle SDI	3	Both	19	70-74 years	356	Trachoma	2	Percent	1990	1.2314566423829646e-05	1.7063149839426127e-05	8.056297239726253e-06
2	DALYs (Disability-Adjusted Life Years)	44634	High-middle SDI	1	Male	19	70-74 years	356	Trachoma	3	Rate	1990	1.5064020846926085	2.2388489985389217	0.9233344556409098
2	DALYs (Disability-Adjusted Life Years)	44634	High-middle SDI	2	Female	19	70-74 years	356	Trachoma	3	Rate	1990	1.2684458350023182	1.8447382509051449	0.8009809699747259
2	DALYs (Disability-Adjusted Life Years)	44634	High-middle SDI	3	Both	19	70-74 years	356	Trachoma	3	Rate	1990	1.3653901345065957	1.9524299535502614	0.8601000848201593
2	DALYs (Disability-Adjusted Life Years)	44634	High-middle SDI	1	Male	20	75-79 years	356	Trachoma	1	Number	1990	81.34457563243429	121.85981804616122	52.19405235080215
2	DALYs (Disability-Adjusted Life Years)	44634	High-middle SDI	2	Female	20	75-79 years	356	Trachoma	1	Number	1990	117.90077977369215	170.19260254914462	78.25289300816003
2	DALYs (Disability-Adjusted Life Years)	44634	High-middle SDI	3	Both	20	75-79 years	356	Trachoma	1	Number	1990	199.24535540612638	289.78161683701853	131.54457502254775
2	DALYs (Disability-Adjusted Life Years)	44634	High-middle SDI	1	Male	20	75-79 years	356	Trachoma	2	Percent	1990	7.947096620627754e-06	1.1736662521275851e-05	5.274694392044356e-06
2	DALYs (Disability-Adjusted Life Years)	44634	High-middle SDI	2	Female	20	75-79 years	356	Trachoma	2	Percent	1990	9.060816889719429e-06	1.277775443105841e-05	6.182529321641895e-06
2	DALYs (Disability-Adjusted Life Years)	44634	High-middle SDI	3	Both	20	75-79 years	356	Trachoma	2	Percent	1990	8.56840589415811e-06	1.2144996909488082e-05	5.850776939925581e-06
2	DALYs (Disability-Adjusted Life Years)	44634	High-middle SDI	1	Male	20	75-79 years	356	Trachoma	3	Rate	1990	1.333802919548433	1.998129313748644	0.8558232539454742
2	DALYs (Disability-Adjusted Life Years)	44634	High-middle SDI	2	Female	20	75-79 years	356	Trachoma	3	Rate	1990	1.117920833167878	1.6137455274337666	0.7419844000811187
2	DALYs (Disability-Adjusted Life Years)	44634	High-middle SDI	3	Both	20	75-79 years	356	Trachoma	3	Rate	1990	1.1970189921624574	1.7409394473784074	0.7902887085973578
2	DALYs (Disability-Adjusted Life Years)	44634	High-middle SDI	1	Male	22	All ages	356	Trachoma	1	Number	1990	879.0858747379616	1205.997844206917	595.616206878782
2	DALYs (Disability-Adjusted Life Years)	44634	High-middle SDI	2	Female	22	All ages	356	Trachoma	1	Number	1990	945.9889330421422	1291.227711697888	654.4493686283399
2	DALYs (Disability-Adjusted Life Years)	44634	High-middle SDI	3	Both	22	All ages	356	Trachoma	1	Number	1990	1825.074807780105	2470.0639108367477	1253.5629480380476
2	DALYs (Disability-Adjusted Life Years)	44634	High-middle SDI	1	Male	22	All ages	356	Trachoma	2	Percent	1990	4.325331217523228e-06	5.766998647963988e-06	3.0564860299445988e-06
2	DALYs (Disability-Adjusted Life Years)	44634	High-middle SDI	2	Female	22	All ages	356	Trachoma	2	Percent	1990	5.576163574536601e-06	7.247657759227628e-06	4.139041678977251e-06
2	DALYs (Disability-Adjusted Life Years)	44634	High-middle SDI	3	Both	22	All ages	356	Trachoma	2	Percent	1990	4.89313600085264e-06	6.47388002561211e-06	3.5599365034910034e-06
2	DALYs (Disability-Adjusted Life Years)	44634	High-middle SDI	1	Male	22	All ages	356	Trachoma	3	Rate	1990	0.16609929257914702	0.22786782785521986	0.11253898333963114
2	DALYs (Disability-Adjusted Life Years)	44634	High-middle SDI	2	Female	22	All ages	356	Trachoma	3	Rate	1990	0.17705899653891435	0.24167669932591238	0.12249207622569272
2	DALYs (Disability-Adjusted Life Years)	44634	High-middle SDI	3	Both	22	All ages	356	Trachoma	3	Rate	1990	0.17160503953894138	0.2322509813164455	0.11786789141222961
2	DALYs (Disability-Adjusted Life Years)	44634	High-middle SDI	1	Male	27	Age-standardized	356	Trachoma	3	Rate	1990	0.20087863175712542	0.27191706782413194	0.13671432178409412
2	DALYs (Disability-Adjusted Life Years)	44634	High-middle SDI	2	Female	27	Age-standardized	356	Trachoma	3	Rate	1990	0.1694990109817297	0.23134153514523903	0.1173670978848103
2	DALYs (Disability-Adjusted Life Years)	44634	High-middle SDI	3	Both	27	Age-standardized	356	Trachoma	3	Rate	1990	0.1830779066608112	0.24903528358523694	0.12564627354674685
2	DALYs (Disability-Adjusted Life Years)	44634	High-middle SDI	1	Male	30	80-84 years	356	Trachoma	1	Number	1990	38.90970683243716	59.85853614703613	24.44915256952317
2	DALYs (Disability-Adjusted Life Years)	44634	High-middle SDI	2	Female	30	80-84 years	356	Trachoma	1	Number	1990	69.16456956036167	105.32059539042946	45.49914529342382
2	DALYs (Disability-Adjusted Life Years)	44634	High-middle SDI	3	Both	30	80-84 years	356	Trachoma	1	Number	1990	108.07427639279882	163.06066099466875	70.55160164731694
2	DALYs (Disability-Adjusted Life Years)	44634	High-middle SDI	1	Male	30	80-84 years	356	Trachoma	2	Percent	1990	6.221500107434504e-06	9.217169676560345e-06	4.03644701809486e-06
2	DALYs (Disability-Adjusted Life Years)	44634	High-middle SDI	2	Female	30	80-84 years	356	Trachoma	2	Percent	1990	6.989878280922097e-06	1.0436443427605256e-05	4.6212933577986806e-06
2	DALYs (Disability-Adjusted Life Years)	44634	High-middle SDI	3	Both	30	80-84 years	356	Trachoma	2	Percent	1990	6.6914868074052675e-06	9.800113736267858e-06	4.511390763793725e-06
2	DALYs (Disability-Adjusted Life Years)	44634	High-middle SDI	1	Male	30	80-84 years	356	Trachoma	3	Rate	1990	1.2513752570673866	1.925110651212352	0.7863093061462281
2	DALYs (Disability-Adjusted Life Years)	44634	High-middle SDI	2	Female	30	80-84 years	356	Trachoma	3	Rate	1990	1.1158754342719912	1.6992033040343477	0.7340662833012243
2	DALYs (Disability-Adjusted Life Years)	44634	High-middle SDI	3	Both	30	80-84 years	356	Trachoma	3	Rate	1990	1.1611414114399885	1.751910744880109	0.7580007847415562
2	DALYs (Disability-Adjusted Life Years)	44634	High-middle SDI	1	Male	31	85-89 years	356	Trachoma	1	Number	1990	13.695899641647786	21.45838610793253	7.921822495937437
2	DALYs (Disability-Adjusted Life Years)	44634	High-middle SDI	2	Female	31	85-89 years	356	Trachoma	1	Number	1990	28.961950527179667	43.629485182086135	17.708994542065035
2	DALYs (Disability-Adjusted Life Years)	44634	High-middle SDI	3	Both	31	85-89 years	356	Trachoma	1	Number	1990	42.65785016882742	64.3837282903749	25.920375468537703
2	DALYs (Disability-Adjusted Life Years)	44634	High-middle SDI	1	Male	31	85-89 years	356	Trachoma	2	Percent	1990	4.989460207998468e-06	7.645282577436613e-06	2.99867039767735e-06
2	DALYs (Disability-Adjusted Life Years)	44634	High-middle SDI	2	Female	31	85-89 years	356	Trachoma	2	Percent	1990	5.3749925982939355e-06	7.916034471053413e-06	3.371592736497408e-06
2	DALYs (Disability-Adjusted Life Years)	44634	High-middle SDI	3	Both	31	85-89 years	356	Trachoma	2	Percent	1990	5.244623014596219e-06	7.75117646016377e-06	3.2915737500972794e-06
2	DALYs (Disability-Adjusted Life Years)	44634	High-middle SDI	1	Male	31	85-89 years	356	Trachoma	3	Rate	1990	1.2648589337472185	1.9817487045451347	0.7316049487597318
2	DALYs (Disability-Adjusted Life Years)	44634	High-middle SDI	2	Female	31	85-89 years	356	Trachoma	3	Rate	1990	1.0900583914755428	1.6421092354901616	0.6665241033077758
2	DALYs (Disability-Adjusted Life Years)	44634	High-middle SDI	3	Both	31	85-89 years	356	Trachoma	3	Rate	1990	1.140670263775537	1.7216199138301105	0.6931104452250126
2	DALYs (Disability-Adjusted Life Years)	44634	High-middle SDI	1	Male	32	90-94 years	356	Trachoma	1	Number	1990	3.6281385056182476	6.240952354907348	1.9890718959034643
2	DALYs (Disability-Adjusted Life Years)	44634	High-middle SDI	2	Female	32	90-94 years	356	Trachoma	1	Number	1990	8.489464146536836	13.231529790158422	5.297356382912997
2	DALYs (Disability-Adjusted Life Years)	44634	High-middle SDI	3	Both	32	90-94 years	356	Trachoma	1	Number	1990	12.117602652155087	19.01310331762742	7.336672218795755
2	DALYs (Disability-Adjusted Life Years)	44634	High-middle SDI	1	Male	32	90-94 years	356	Trachoma	2	Percent	1990	4.687010354772017e-06	7.918128280766212e-06	2.6137898459821976e-06
2	DALYs (Disability-Adjusted Life Years)	44634	High-middle SDI	2	Female	32	90-94 years	356	Trachoma	2	Percent	1990	4.607859363716806e-06	7.130086327987383e-06	2.946737363178379e-06
2	DALYs (Disability-Adjusted Life Years)	44634	High-middle SDI	3	Both	32	90-94 years	356	Trachoma	2	Percent	1990	4.631118476602096e-06	7.143948769056008e-06	2.8616105677775116e-06
2	DALYs (Disability-Adjusted Life Years)	44634	High-middle SDI	1	Male	32	90-94 years	356	Trachoma	3	Rate	1990	1.5109838954125663	2.5991230725341974	0.8283739986425172
2	DALYs (Disability-Adjusted Life Years)	44634	High-middle SDI	2	Female	32	90-94 years	356	Trachoma	3	Rate	1990	1.2301802498123546	1.91733734210972	0.767622441887028
2	DALYs (Disability-Adjusted Life Years)	44634	High-middle SDI	3	Both	32	90-94 years	356	Trachoma	3	Rate	1990	1.302664320472665	2.043943181197546	0.7887056049596181
2	DALYs (Disability-Adjusted Life Years)	44634	High-middle SDI	1	Male	235	95+ years	356	Trachoma	1	Number	1990	0.9527901247407354	1.9308341065004022	0.40369277275240345
2	DALYs (Disability-Adjusted Life Years)	44634	High-middle SDI	2	Female	235	95+ years	356	Trachoma	1	Number	1990	2.2187780575972496	3.6506059436756386	1.2046228357560143
2	DALYs (Disability-Adjusted Life Years)	44634	High-middle SDI	3	Both	235	95+ years	356	Trachoma	1	Number	1990	3.171568182337989	5.415811270861525	1.6556199233278601
2	DALYs (Disability-Adjusted Life Years)	44634	High-middle SDI	1	Male	235	95+ years	356	Trachoma	2	Percent	1990	6.248495964519481e-06	1.2380163281020949e-05	2.7193977852678327e-06
2	DALYs (Disability-Adjusted Life Years)	44634	High-middle SDI	2	Female	235	95+ years	356	Trachoma	2	Percent	1990	4.347164423264849e-06	7.138796686307264e-06	2.3851406409013297e-06
2	DALYs (Disability-Adjusted Life Years)	44634	High-middle SDI	3	Both	235	95+ years	356	Trachoma	2	Percent	1990	4.784389044299399e-06	8.109172635518778e-06	2.548010595834672e-06
2	DALYs (Disability-Adjusted Life Years)	44634	High-middle SDI	1	Male	235	95+ years	356	Trachoma	3	Rate	1990	2.1651536369396185	4.3876950227144516	0.9173655902121635
2	DALYs (Disability-Adjusted Life Years)	44634	High-middle SDI	2	Female	235	95+ years	356	Trachoma	3	Rate	1990	1.534760269802437	2.5251759381131453	0.8332547106659142
2	DALYs (Disability-Adjusted Life Years)	44634	High-middle SDI	3	Both	235	95+ years	356	Trachoma	3	Rate	1990	1.681868936908984	2.871981373551591	0.8779681092399173
2	DALYs (Disability-Adjusted Life Years)	44635	High SDI	1	Male	1	<5 years	356	Trachoma	1	Number	1990	0	0	0
2	DALYs (Disability-Adjusted Life Years)	44635	High SDI	2	Female	1	<5 years	356	Trachoma	1	Number	1990	0	0	0
2	DALYs (Disability-Adjusted Life Years)	44635	High SDI	3	Both	1	<5 years	356	Trachoma	1	Number	1990	0	0	0
2	DALYs (Disability-Adjusted Life Years)	44635	High SDI	1	Male	1	<5 years	356	Trachoma	2	Percent	1990	0	0	0
2	DALYs (Disability-Adjusted Life Years)	44635	High SDI	2	Female	1	<5 years	356	Trachoma	2	Percent	1990	0	0	0
2	DALYs (Disability-Adjusted Life Years)	44635	High SDI	3	Both	1	<5 years	356	Trachoma	2	Percent	1990	0	0	0
2	DALYs (Disability-Adjusted Life Years)	44635	High SDI	1	Male	1	<5 years	356	Trachoma	3	Rate	1990	0	0	0
2	DALYs (Disability-Adjusted Life Years)	44635	High SDI	2	Female	1	<5 years	356	Trachoma	3	Rate	1990	0	0	0
2	DALYs (Disability-Adjusted Life Years)	44635	High SDI	3	Both	1	<5 years	356	Trachoma	3	Rate	1990	0	0	0
2	DALYs (Disability-Adjusted Life Years)	44635	High SDI	1	Male	6	5-9 years	356	Trachoma	1	Number	1990	0	0	0
2	DALYs (Disability-Adjusted Life Years)	44635	High SDI	2	Female	6	5-9 years	356	Trachoma	1	Number	1990	0	0	0
2	DALYs (Disability-Adjusted Life Years)	44635	High SDI	3	Both	6	5-9 years	356	Trachoma	1	Number	1990	0	0	0
2	DALYs (Disability-Adjusted Life Years)	44635	High SDI	1	Male	6	5-9 years	356	Trachoma	2	Percent	1990	0	0	0
2	DALYs (Disability-Adjusted Life Years)	44635	High SDI	2	Female	6	5-9 years	356	Trachoma	2	Percent	1990	0	0	0
2	DALYs (Disability-Adjusted Life Years)	44635	High SDI	3	Both	6	5-9 years	356	Trachoma	2	Percent	1990	0	0	0
2	DALYs (Disability-Adjusted Life Years)	44635	High SDI	1	Male	6	5-9 years	356	Trachoma	3	Rate	1990	0	0	0
2	DALYs (Disability-Adjusted Life Years)	44635	High SDI	2	Female	6	5-9 years	356	Trachoma	3	Rate	1990	0	0	0
2	DALYs (Disability-Adjusted Life Years)	44635	High SDI	3	Both	6	5-9 years	356	Trachoma	3	Rate	1990	0	0	0
2	DALYs (Disability-Adjusted Life Years)	44635	High SDI	1	Male	7	10-14 years	356	Trachoma	1	Number	1990	0	0	0
2	DALYs (Disability-Adjusted Life Years)	44635	High SDI	2	Female	7	10-14 years	356	Trachoma	1	Number	1990	0	0	0
2	DALYs (Disability-Adjusted Life Years)	44635	High SDI	3	Both	7	10-14 years	356	Trachoma	1	Number	1990	0	0	0
2	DALYs (Disability-Adjusted Life Years)	44635	High SDI	1	Male	7	10-14 years	356	Trachoma	2	Percent	1990	0	0	0
2	DALYs (Disability-Adjusted Life Years)	44635	High SDI	2	Female	7	10-14 years	356	Trachoma	2	Percent	1990	0	0	0
2	DALYs (Disability-Adjusted Life Years)	44635	High SDI	3	Both	7	10-14 years	356	Trachoma	2	Percent	1990	0	0	0
2	DALYs (Disability-Adjusted Life Years)	44635	High SDI	1	Male	7	10-14 years	356	Trachoma	3	Rate	1990	0	0	0
2	DALYs (Disability-Adjusted Life Years)	44635	High SDI	2	Female	7	10-14 years	356	Trachoma	3	Rate	1990	0	0	0
2	DALYs (Disability-Adjusted Life Years)	44635	High SDI	3	Both	7	10-14 years	356	Trachoma	3	Rate	1990	0	0	0
2	DALYs (Disability-Adjusted Life Years)	44635	High SDI	1	Male	8	15-19 years	356	Trachoma	1	Number	1990	0.022183388375392354	0.06821869608100559	0.0023378109400347263
2	DALYs (Disability-Adjusted Life Years)	44635	High SDI	2	Female	8	15-19 years	356	Trachoma	1	Number	1990	0.021957499715793326	0.06892572090142435	0.002836365775838917
2	DALYs (Disability-Adjusted Life Years)	44635	High SDI	3	Both	8	15-19 years	356	Trachoma	1	Number	1990	0.04414088809118564	0.1393061157698357	0.005507888376147246
2	DALYs (Disability-Adjusted Life Years)	44635	High SDI	1	Male	8	15-19 years	356	Trachoma	2	Percent	1990	4.773086192236188e-09	1.3359179642743617e-08	5.182782761859542e-10
2	DALYs (Disability-Adjusted Life Years)	44635	High SDI	2	Female	8	15-19 years	356	Trachoma	2	Percent	1990	6.096108048326935e-09	1.8441947832544863e-08	7.7904031300314e-10
2	DALYs (Disability-Adjusted Life Years)	44635	High SDI	3	Both	8	15-19 years	356	Trachoma	2	Percent	1990	5.347981245119398e-09	1.568010618826524e-08	7.07211891499823e-10
2	DALYs (Disability-Adjusted Life Years)	44635	High SDI	1	Male	8	15-19 years	356	Trachoma	3	Rate	1990	6.593733266634845e-05	0.00020277149646568497	6.948849069202313e-06
2	DALYs (Disability-Adjusted Life Years)	44635	High SDI	2	Female	8	15-19 years	356	Trachoma	3	Rate	1990	6.889929093281116e-05	0.00021627841778930877	8.900083949031418e-06
2	DALYs (Disability-Adjusted Life Years)	44635	High SDI	3	Both	8	15-19 years	356	Trachoma	3	Rate	1990	6.737820478354767e-05	0.00021264175692502425	8.407434625382568e-06
2	DALYs (Disability-Adjusted Life Years)	44635	High SDI	1	Male	9	20-24 years	356	Trachoma	1	Number	1990	0.026508220420998003	0.0796846914059442	0.0032432974195109724
2	DALYs (Disability-Adjusted Life Years)	44635	High SDI	2	Female	9	20-24 years	356	Trachoma	1	Number	1990	0.02414862239787212	0.06714982523547816	0.003600897987622289
2	DALYs (Disability-Adjusted Life Years)	44635	High SDI	3	Both	9	20-24 years	356	Trachoma	1	Number	1990	0.05065684281887021	0.14792953446110715	0.006825454316824715
2	DALYs (Disability-Adjusted Life Years)	44635	High SDI	1	Male	9	20-24 years	356	Trachoma	2	Percent	1990	4.465429919023255e-09	1.2559535933370018e-08	5.64924619962337e-10
2	DALYs (Disability-Adjusted Life Years)	44635	High SDI	2	Female	9	20-24 years	356	Trachoma	2	Percent	1990	5.279650583764119e-09	1.4638177323615736e-08	7.9858640077379e-10
2	DALYs (Disability-Adjusted Life Years)	44635	High SDI	3	Both	9	20-24 years	356	Trachoma	2	Percent	1990	4.817187903469297e-09	1.393695895804823e-08	7.182475868882945e-10
2	DALYs (Disability-Adjusted Life Years)	44635	High SDI	1	Male	9	20-24 years	356	Trachoma	3	Rate	1990	7.508383806579778e-05	0.00022570479537387691	9.186554750875779e-06
2	DALYs (Disability-Adjusted Life Years)	44635	High SDI	2	Female	9	20-24 years	356	Trachoma	3	Rate	1990	7.191756617616145e-05	0.00019998043451603748	1.0723916878225403e-05
2	DALYs (Disability-Adjusted Life Years)	44635	High SDI	3	Both	9	20-24 years	356	Trachoma	3	Rate	1990	7.354038522015467e-05	0.00021475469737832772	9.908760827369955e-06
2	DALYs (Disability-Adjusted Life Years)	44635	High SDI	1	Male	10	25-29 years	356	Trachoma	1	Number	1990	0.029824441903266035	0.08365911973618007	0.006040559524856672
2	DALYs (Disability-Adjusted Life Years)	44635	High SDI	2	Female	10	25-29 years	356	Trachoma	1	Number	1990	0.026857974142376676	0.07169635913925908	0.006341752780924428
2	DALYs (Disability-Adjusted Life Years)	44635	High SDI	3	Both	10	25-29 years	356	Trachoma	1	Number	1990	0.05668241604564272	0.1515576730622201	0.0126385868567928
2	DALYs (Disability-Adjusted Life Years)	44635	High SDI	1	Male	10	25-29 years	356	Trachoma	2	Percent	1990	4.5219837607220934e-09	1.2260900755101637e-08	9.436211016674444e-10
2	DALYs (Disability-Adjusted Life Years)	44635	High SDI	2	Female	10	25-29 years	356	Trachoma	2	Percent	1990	4.944060230151693e-09	1.2948158794338811e-08	1.211291892959745e-09
2	DALYs (Disability-Adjusted Life Years)	44635	High SDI	3	Both	10	25-29 years	356	Trachoma	2	Percent	1990	4.7104390825818674e-09	1.2452357952018998e-08	1.115385264013208e-09
2	DALYs (Disability-Adjusted Life Years)	44635	High SDI	1	Male	10	25-29 years	356	Trachoma	3	Rate	1990	8.050411037925143e-05	0.00022581824100235482	1.6305078643843716e-05
2	DALYs (Disability-Adjusted Life Years)	44635	High SDI	2	Female	10	25-29 years	356	Trachoma	3	Rate	1990	7.492585526465066e-05	0.0002000117730173365	1.769162664573524e-05
2	DALYs (Disability-Adjusted Life Years)	44635	High SDI	3	Both	10	25-29 years	356	Trachoma	3	Rate	1990	7.776093828913054e-05	0.0002079175110098625	1.7338505328380942e-05
2	DALYs (Disability-Adjusted Life Years)	44635	High SDI	1	Male	11	30-34 years	356	Trachoma	1	Number	1990	0.03337858098702183	0.07699519225673641	0.010848462469523814
2	DALYs (Disability-Adjusted Life Years)	44635	High SDI	2	Female	11	30-34 years	356	Trachoma	1	Number	1990	0.03226554379503778	0.0716159197061973	0.010541219732139933
2	DALYs (Disability-Adjusted Life Years)	44635	High SDI	3	Both	11	30-34 years	356	Trachoma	1	Number	1990	0.06564412478205961	0.14291773313142386	0.021784364386852686
2	DALYs (Disability-Adjusted Life Years)	44635	High SDI	1	Male	11	30-34 years	356	Trachoma	2	Percent	1990	4.633605725855516e-09	1.0107934484669677e-08	1.6463230706607837e-09
2	DALYs (Disability-Adjusted Life Years)	44635	High SDI	2	Female	11	30-34 years	356	Trachoma	2	Percent	1990	5.423237500569743e-09	1.18320194320704e-08	1.9721891309891356e-09
2	DALYs (Disability-Adjusted Life Years)	44635	High SDI	3	Both	11	30-34 years	356	Trachoma	2	Percent	1990	4.988606530981116e-09	1.052257976624743e-08	1.8084864397403756e-09
2	DALYs (Disability-Adjusted Life Years)	44635	High SDI	1	Male	11	30-34 years	356	Trachoma	3	Rate	1990	9.132838853740165e-05	0.0002106694360874499	2.9682885435882395e-05
2	DALYs (Disability-Adjusted Life Years)	44635	High SDI	2	Female	11	30-34 years	356	Trachoma	3	Rate	1990	9.092832273032381e-05	0.0002018225851403609	2.970647065067244e-05
2	DALYs (Disability-Adjusted Life Years)	44635	High SDI	3	Both	11	30-34 years	356	Trachoma	3	Rate	1990	9.113130834099513e-05	0.00019840739820413202	3.0242426638208827e-05
2	DALYs (Disability-Adjusted Life Years)	44635	High SDI	1	Male	12	35-39 years	356	Trachoma	1	Number	1990	0.04193867746635352	0.08765712641697862	0.015069928680775928
2	DALYs (Disability-Adjusted Life Years)	44635	High SDI	2	Female	12	35-39 years	356	Trachoma	1	Number	1990	0.04621619511445489	0.09898270552298002	0.015777787721254467
2	DALYs (Disability-Adjusted Life Years)	44635	High SDI	3	Both	12	35-39 years	356	Trachoma	1	Number	1990	0.08815487258080844	0.17586801497772753	0.03121378728210933
2	DALYs (Disability-Adjusted Life Years)	44635	High SDI	1	Male	12	35-39 years	356	Trachoma	2	Percent	1990	5.473911727385483e-09	1.1047428777719871e-08	2.065174613922582e-09
2	DALYs (Disability-Adjusted Life Years)	44635	High SDI	2	Female	12	35-39 years	356	Trachoma	2	Percent	1990	7.342488075338221e-09	1.435201363191146e-08	2.8102895190761726e-09
2	DALYs (Disability-Adjusted Life Years)	44635	High SDI	3	Both	12	35-39 years	356	Trachoma	2	Percent	1990	6.314385317948661e-09	1.2210695849030517e-08	2.4729888933114174e-09
2	DALYs (Disability-Adjusted Life Years)	44635	High SDI	1	Male	12	35-39 years	356	Trachoma	3	Rate	1990	0.00012261159733653926	0.00025627370573474647	4.4058328467321705e-05
2	DALYs (Disability-Adjusted Life Years)	44635	High SDI	2	Female	12	35-39 years	356	Trachoma	3	Rate	1990	0.000138209732841152	0.0002960082121071609	4.718354291993536e-05
2	DALYs (Disability-Adjusted Life Years)	44635	High SDI	3	Both	12	35-39 years	356	Trachoma	3	Rate	1990	0.00013032242656940593	0.0002599918279824244	4.614443174762566e-05
2	DALYs (Disability-Adjusted Life Years)	44635	High SDI	1	Male	13	40-44 years	356	Trachoma	1	Number	1990	0.06663419253334195	0.14307858902664075	0.01979212364680547
2	DALYs (Disability-Adjusted Life Years)	44635	High SDI	2	Female	13	40-44 years	356	Trachoma	1	Number	1990	0.0754516789292718	0.16165577241687334	0.021696616638174918
2	DALYs (Disability-Adjusted Life Years)	44635	High SDI	3	Both	13	40-44 years	356	Trachoma	1	Number	1990	0.1420858714626138	0.3018750033959774	0.041224860403250005
2	DALYs (Disability-Adjusted Life Years)	44635	High SDI	1	Male	13	40-44 years	356	Trachoma	2	Percent	1990	8.043155943607982e-09	1.609623496804889e-08	2.629454269832671e-09
2	DALYs (Disability-Adjusted Life Years)	44635	High SDI	2	Female	13	40-44 years	356	Trachoma	2	Percent	1990	1.1183463758716015e-08	2.222072864798118e-08	3.7080439032832378e-09
2	DALYs (Disability-Adjusted Life Years)	44635	High SDI	3	Both	13	40-44 years	356	Trachoma	2	Percent	1990	9.449902700965833e-09	1.9260483111988512e-08	3.1564126423323086e-09
2	DALYs (Disability-Adjusted Life Years)	44635	High SDI	1	Male	13	40-44 years	356	Trachoma	3	Rate	1990	0.0002086990455899452	0.00044812376107468513	6.198915539074992e-05
2	DALYs (Disability-Adjusted Life Years)	44635	High SDI	2	Female	13	40-44 years	356	Trachoma	3	Rate	1990	0.00024165373502393761	0.0005177448898033961	6.948908920784007e-05
2	DALYs (Disability-Adjusted Life Years)	44635	High SDI	3	Both	13	40-44 years	356	Trachoma	3	Rate	1990	0.0002249923623017541	0.0004780177609128596	6.527938796594433e-05
2	DALYs (Disability-Adjusted Life Years)	44635	High SDI	1	Male	14	45-49 years	356	Trachoma	1	Number	1990	0.09202136814963578	0.1994186705106692	0.030386734425549095
2	DALYs (Disability-Adjusted Life Years)	44635	High SDI	2	Female	14	45-49 years	356	Trachoma	1	Number	1990	0.10297724074098227	0.2262444543226533	0.032550951588716265
2	DALYs (Disability-Adjusted Life Years)	44635	High SDI	3	Both	14	45-49 years	356	Trachoma	1	Number	1990	0.19499860889061796	0.42548508522272266	0.06257194780910834
2	DALYs (Disability-Adjusted Life Years)	44635	High SDI	1	Male	14	45-49 years	356	Trachoma	2	Percent	1990	1.10720995415636e-08	2.4161471384318027e-08	3.8010434932476645e-09
2	DALYs (Disability-Adjusted Life Years)	44635	High SDI	2	Female	14	45-49 years	356	Trachoma	2	Percent	1990	1.5883468202364338e-08	3.288248865938567e-08	5.583569476747955e-09
2	DALYs (Disability-Adjusted Life Years)	44635	High SDI	3	Both	14	45-49 years	356	Trachoma	2	Percent	1990	1.3176581350875285e-08	2.8105587830764622e-08	4.745777215780168e-09
2	DALYs (Disability-Adjusted Life Years)	44635	High SDI	1	Male	14	45-49 years	356	Trachoma	3	Rate	1990	0.00036128179189177234	0.000782930487423476	0.00011930026779378229
2	DALYs (Disability-Adjusted Life Years)	44635	High SDI	2	Female	14	45-49 years	356	Trachoma	3	Rate	1990	0.00040756198449297995	0.000895427359684297	0.00012882973296984436
2	DALYs (Disability-Adjusted Life Years)	44635	High SDI	3	Both	14	45-49 years	356	Trachoma	3	Rate	1990	0.0003843287775528359	0.0008386016884989215	0.00012332498343136373
2	DALYs (Disability-Adjusted Life Years)	44635	High SDI	1	Male	15	50-54 years	356	Trachoma	1	Number	1990	0.12074140672441437	0.2652805823092886	0.03959364649006811
2	DALYs (Disability-Adjusted Life Years)	44635	High SDI	2	Female	15	50-54 years	356	Trachoma	1	Number	1990	0.13684725537292344	0.306171926621418	0.045997487247634083
2	DALYs (Disability-Adjusted Life Years)	44635	High SDI	3	Both	15	50-54 years	356	Trachoma	1	Number	1990	0.2575886620973379	0.5688684657881489	0.08413910547637764
2	DALYs (Disability-Adjusted Life Years)	44635	High SDI	1	Male	15	50-54 years	356	Trachoma	2	Percent	1990	1.2481791068323825e-08	2.7052993936288434e-08	4.388165201003334e-09
2	DALYs (Disability-Adjusted Life Years)	44635	High SDI	2	Female	15	50-54 years	356	Trachoma	2	Percent	1990	1.9298050556476702e-08	4.126620659677437e-08	6.973739249570368e-09
2	DALYs (Disability-Adjusted Life Years)	44635	High SDI	3	Both	15	50-54 years	356	Trachoma	2	Percent	1990	1.5360727988423353e-08	3.324977246433219e-08	5.405087387735148e-09
2	DALYs (Disability-Adjusted Life Years)	44635	High SDI	1	Male	15	50-54 years	356	Trachoma	3	Rate	1990	0.0005238130128952921	0.001150867998409265	0.0001717693028607062
2	DALYs (Disability-Adjusted Life Years)	44635	High SDI	2	Female	15	50-54 years	356	Trachoma	3	Rate	1990	0.0005858501870277217	0.0013107378732952354	0.0001969176249344313
2	DALYs (Disability-Adjusted Life Years)	44635	High SDI	3	Both	15	50-54 years	356	Trachoma	3	Rate	1990	0.0005550376367645286	0.0012257659413658646	0.00018129823682007723
2	DALYs (Disability-Adjusted Life Years)	44635	High SDI	1	Male	16	55-59 years	356	Trachoma	1	Number	1990	0.15333893611949168	0.3363591481341748	0.050019965006375705
2	DALYs (Disability-Adjusted Life Years)	44635	High SDI	2	Female	16	55-59 years	356	Trachoma	1	Number	1990	0.17568587834810293	0.3988816588143226	0.05787509884135432
2	DALYs (Disability-Adjusted Life Years)	44635	High SDI	3	Both	16	55-59 years	356	Trachoma	1	Number	1990	0.3290248144675945	0.721987620111433	0.10920942899492077
2	DALYs (Disability-Adjusted Life Years)	44635	High SDI	1	Male	16	55-59 years	356	Trachoma	2	Percent	1990	1.3331009964186117e-08	2.875055060856019e-08	4.48191246676286e-09
2	DALYs (Disability-Adjusted Life Years)	44635	High SDI	2	Female	16	55-59 years	356	Trachoma	2	Percent	1990	2.186055071220401e-08	4.7603932384328864e-08	7.81638345552778e-09
2	DALYs (Disability-Adjusted Life Years)	44635	High SDI	3	Both	16	55-59 years	356	Trachoma	2	Percent	1990	1.6835596524359213e-08	3.68723775423527e-08	5.777707723403859e-09
2	DALYs (Disability-Adjusted Life Years)	44635	High SDI	1	Male	16	55-59 years	356	Trachoma	3	Rate	1990	0.0007370746001647231	0.0016168221255268575	0.0002404375994796097
2	DALYs (Disability-Adjusted Life Years)	44635	High SDI	2	Female	16	55-59 years	356	Trachoma	3	Rate	1990	0.0008077499183222248	0.0018339358311378008	0.00026609199784041407
2	DALYs (Disability-Adjusted Life Years)	44635	High SDI	3	Both	16	55-59 years	356	Trachoma	3	Rate	1990	0.0007731981007442856	0.0016966484960544753	0.00025663876816973995
2	DALYs (Disability-Adjusted Life Years)	44635	High SDI	1	Male	17	60-64 years	356	Trachoma	1	Number	1990	0.21273214115733716	0.4552824589237269	0.06994344103387688
2	DALYs (Disability-Adjusted Life Years)	44635	High SDI	2	Female	17	60-64 years	356	Trachoma	1	Number	1990	0.2397240903196116	0.5037990537292112	0.07945651613950767
2	DALYs (Disability-Adjusted Life Years)	44635	High SDI	3	Both	17	60-64 years	356	Trachoma	1	Number	1990	0.4524562314769488	0.9690304307589958	0.15057499957886503
2	DALYs (Disability-Adjusted Life Years)	44635	High SDI	1	Male	17	60-64 years	356	Trachoma	2	Percent	1990	1.5909122371423282e-08	3.399459472329871e-08	5.454244759502431e-09
2	DALYs (Disability-Adjusted Life Years)	44635	High SDI	2	Female	17	60-64 years	356	Trachoma	2	Percent	1990	2.4818814805575405e-08	5.132897471663921e-08	8.688551010071134e-09
2	DALYs (Disability-Adjusted Life Years)	44635	High SDI	3	Both	17	60-64 years	356	Trachoma	2	Percent	1990	1.9642510883629183e-08	4.030261717167967e-08	6.866218877743257e-09
2	DALYs (Disability-Adjusted Life Years)	44635	High SDI	1	Male	17	60-64 years	356	Trachoma	3	Rate	1990	0.0011260435543214264	0.002409922052575502	0.0003702278391726764
2	DALYs (Disability-Adjusted Life Years)	44635	High SDI	2	Female	17	60-64 years	356	Trachoma	3	Rate	1990	0.0011407064638196999	0.002397284462687749	0.0003780869975649496
2	DALYs (Disability-Adjusted Life Years)	44635	High SDI	3	Both	17	60-64 years	356	Trachoma	3	Rate	1990	0.0011337651035121783	0.0024281970502419655	0.000377310926687006
2	DALYs (Disability-Adjusted Life Years)	44635	High SDI	1	Male	18	65-69 years	356	Trachoma	1	Number	1990	0.24385965870432758	0.5484686676639318	0.08059670344156422
2	DALYs (Disability-Adjusted Life Years)	44635	High SDI	2	Female	18	65-69 years	356	Trachoma	1	Number	1990	0.2856024639559219	0.6343997757149845	0.09533595582902643
2	DALYs (Disability-Adjusted Life Years)	44635	High SDI	3	Both	18	65-69 years	356	Trachoma	1	Number	1990	0.5294621226602494	1.1594317862943064	0.17750794040389734
2	DALYs (Disability-Adjusted Life Years)	44635	High SDI	1	Male	18	65-69 years	356	Trachoma	2	Percent	1990	1.770533051764735e-08	3.9689180084644224e-08	5.854555092044796e-09
2	DALYs (Disability-Adjusted Life Years)	44635	High SDI	2	Female	18	65-69 years	356	Trachoma	2	Percent	1990	2.537369786224532e-08	5.385266117519589e-08	8.867620470067269e-09
2	DALYs (Disability-Adjusted Life Years)	44635	High SDI	3	Both	18	65-69 years	356	Trachoma	2	Percent	1990	2.1151294143655716e-08	4.516954274459565e-08	7.194339534663095e-09
2	DALYs (Disability-Adjusted Life Years)	44635	High SDI	1	Male	18	65-69 years	356	Trachoma	3	Rate	1990	0.0015858125811626413	0.003566676498180222	0.0005241181218613703
2	DALYs (Disability-Adjusted Life Years)	44635	High SDI	2	Female	18	65-69 years	356	Trachoma	3	Rate	1990	0.0014595602638915624	0.0032420753351701335	0.0004872106876138281
2	DALYs (Disability-Adjusted Life Years)	44635	High SDI	3	Both	18	65-69 years	356	Trachoma	3	Rate	1990	0.00151511726715175	0.0033178485189323797	0.0005079595575433984
2	DALYs (Disability-Adjusted Life Years)	44635	High SDI	1	Male	19	70-74 years	356	Trachoma	1	Number	1990	0.24296393997194835	0.4841472398870913	0.10086527485189788
2	DALYs (Disability-Adjusted Life Years)	44635	High SDI	2	Female	19	70-74 years	356	Trachoma	1	Number	1990	0.31773234227340325	0.6333106296643294	0.13352256098238816
2	DALYs (Disability-Adjusted Life Years)	44635	High SDI	3	Both	19	70-74 years	356	Trachoma	1	Number	1990	0.5606962822453516	1.1136528430032135	0.23973470048784995
2	DALYs (Disability-Adjusted Life Years)	44635	High SDI	1	Male	19	70-74 years	356	Trachoma	2	Percent	1990	2.0884691714858414e-08	4.0399024859545435e-08	9.029125799586103e-09
2	DALYs (Disability-Adjusted Life Years)	44635	High SDI	2	Female	19	70-74 years	356	Trachoma	2	Percent	1990	3.031737841304494e-08	5.957278811323318e-08	1.3489132787329231e-08
2	DALYs (Disability-Adjusted Life Years)	44635	High SDI	3	Both	19	70-74 years	356	Trachoma	2	Percent	1990	2.535313170415422e-08	4.932113464477071e-08	1.1320981668069106e-08
2	DALYs (Disability-Adjusted Life Years)	44635	High SDI	1	Male	19	70-74 years	356	Trachoma	3	Rate	1990	0.0023160037026435046	0.004615033820790844	0.0009614774523829404
2	DALYs (Disability-Adjusted Life Years)	44635	High SDI	2	Female	19	70-74 years	356	Trachoma	3	Rate	1990	0.0021824181004712674	0.004350040576640359	0.0009171306006314453
2	DALYs (Disability-Adjusted Life Years)	44635	High SDI	3	Both	19	70-74 years	356	Trachoma	3	Rate	1990	0.0022383636035764724	0.004445829354914584	0.0009570483077529965
2	DALYs (Disability-Adjusted Life Years)	44635	High SDI	1	Male	20	75-79 years	356	Trachoma	1	Number	1990	0.2664782225507469	0.4957525919492706	0.13326561834219697
2	DALYs (Disability-Adjusted Life Years)	44635	High SDI	2	Female	20	75-79 years	356	Trachoma	1	Number	1990	0.4201014974053746	0.7647423369039383	0.20723818356533516
2	DALYs (Disability-Adjusted Life Years)	44635	High SDI	3	Both	20	75-79 years	356	Trachoma	1	Number	1990	0.6865797199561211	1.2581464673229519	0.3502331319603885
2	DALYs (Disability-Adjusted Life Years)	44635	High SDI	1	Male	20	75-79 years	356	Trachoma	2	Percent	1990	2.354048462151682e-08	4.288418121949631e-08	1.2066478741645567e-08
2	DALYs (Disability-Adjusted Life Years)	44635	High SDI	2	Female	20	75-79 years	356	Trachoma	2	Percent	1990	3.4363200846677874e-08	6.226036287012351e-08	1.7491700477319655e-08
2	DALYs (Disability-Adjusted Life Years)	44635	High SDI	3	Both	20	75-79 years	356	Trachoma	2	Percent	1990	2.9158643010574795e-08	5.208265436828097e-08	1.513998508292825e-08
2	DALYs (Disability-Adjusted Life Years)	44635	High SDI	1	Male	20	75-79 years	356	Trachoma	3	Rate	1990	0.003279980069645214	0.006102031924049272	0.0016403163003239816
2	DALYs (Disability-Adjusted Life Years)	44635	High SDI	2	Female	20	75-79 years	356	Trachoma	3	Rate	1990	0.0032197121417264288	0.005861084053804067	0.0015883002083441347
2	DALYs (Disability-Adjusted Life Years)	44635	High SDI	3	Both	20	75-79 years	356	Trachoma	3	Rate	1990	0.003242838707994537	0.005942450593824994	0.0016542136683208332
2	DALYs (Disability-Adjusted Life Years)	44635	High SDI	1	Male	22	All ages	356	Trachoma	1	Number	1990	2.018328300051443	3.3189536609565584	1.0865401458441344
2	DALYs (Disability-Adjusted Life Years)	44635	High SDI	2	Female	22	All ages	356	Trachoma	1	Number	1990	3.2379815366495106	5.264989910004103	1.7818232487926642
2	DALYs (Disability-Adjusted Life Years)	44635	High SDI	3	Both	22	All ages	356	Trachoma	1	Number	1990	5.256309836700955	8.531283495710763	2.8686592643142905
2	DALYs (Disability-Adjusted Life Years)	44635	High SDI	1	Male	22	All ages	356	Trachoma	2	Percent	1990	1.3803742246212471e-08	2.1902003472069445e-08	7.922225171802525e-09
2	DALYs (Disability-Adjusted Life Years)	44635	High SDI	2	Female	22	All ages	356	Trachoma	2	Percent	1990	2.466796902851113e-08	3.764682691438955e-08	1.4628551711508518e-08
2	DALYs (Disability-Adjusted Life Years)	44635	High SDI	3	Both	22	All ages	356	Trachoma	2	Percent	1990	1.8941074680583778e-08	2.919426928961299e-08	1.1106875854647298e-08
2	DALYs (Disability-Adjusted Life Years)	44635	High SDI	1	Male	22	All ages	356	Trachoma	3	Rate	1990	0.0004656983378776567	0.0007657977165365209	0.0002507024947051792
2	DALYs (Disability-Adjusted Life Years)	44635	High SDI	2	Female	22	All ages	356	Trachoma	3	Rate	1990	0.0007257844061132384	0.00118013260167584	0.0003993906431479838
2	DALYs (Disability-Adjusted Life Years)	44635	High SDI	3	Both	22	All ages	356	Trachoma	3	Rate	1990	0.0005976246295336297	0.0009699780448578948	0.00032615684450786644
2	DALYs (Disability-Adjusted Life Years)	44635	High SDI	1	Male	27	Age-standardized	356	Trachoma	3	Rate	1990	0.00046351165432008954	0.0007574081090607255	0.0002498818396889383
2	DALYs (Disability-Adjusted Life Years)	44635	High SDI	2	Female	27	Age-standardized	356	Trachoma	3	Rate	1990	0.0005041841320639848	0.0008276580128397258	0.0002776567726595336
2	DALYs (Disability-Adjusted Life Years)	44635	High SDI	3	Both	27	Age-standardized	356	Trachoma	3	Rate	1990	0.0004922749691783219	0.0008023827676078394	0.0002696774365244072
2	DALYs (Disability-Adjusted Life Years)	44635	High SDI	1	Male	30	80-84 years	356	Trachoma	1	Number	1990	0.22930750082050722	0.4121254853066492	0.11367963604781657
2	DALYs (Disability-Adjusted Life Years)	44635	High SDI	2	Female	30	80-84 years	356	Trachoma	1	Number	1990	0.46547607409516784	0.8427460255300145	0.23434948297862376
2	DALYs (Disability-Adjusted Life Years)	44635	High SDI	3	Both	30	80-84 years	356	Trachoma	1	Number	1990	0.6947835749156752	1.2305534219561256	0.3472891689603437
2	DALYs (Disability-Adjusted Life Years)	44635	High SDI	1	Male	30	80-84 years	356	Trachoma	2	Percent	1990	2.9011640235243846e-08	5.0949124313233236e-08	1.4832182486412146e-08
2	DALYs (Disability-Adjusted Life Years)	44635	High SDI	2	Female	30	80-84 years	356	Trachoma	2	Percent	1990	4.259428293992415e-08	7.378447373688464e-08	2.2052733257202163e-08
2	DALYs (Disability-Adjusted Life Years)	44635	High SDI	3	Both	30	80-84 years	356	Trachoma	2	Percent	1990	3.6892660614494705e-08	6.344132938899127e-08	1.8899803267142244e-08
2	DALYs (Disability-Adjusted Life Years)	44635	High SDI	1	Male	30	80-84 years	356	Trachoma	3	Rate	1990	0.0049295078156593826	0.00885961337323099	0.002443813012543677
2	DALYs (Disability-Adjusted Life Years)	44635	High SDI	2	Female	30	80-84 years	356	Trachoma	3	Rate	1990	0.005183931315173004	0.009385525391342521	0.0026099120687760866
2	DALYs (Disability-Adjusted Life Years)	44635	High SDI	3	Both	30	80-84 years	356	Trachoma	3	Rate	1990	0.005097106063418058	0.009027647651534743	0.00254780019674764
2	DALYs (Disability-Adjusted Life Years)	44635	High SDI	1	Male	31	85-89 years	356	Trachoma	1	Number	1990	0.15138385943747498	0.2810697561452707	0.06933484230543172
2	DALYs (Disability-Adjusted Life Years)	44635	High SDI	2	Female	31	85-89 years	356	Trachoma	1	Number	1990	0.4406037016280377	0.8299800898318304	0.20309780938205874
2	DALYs (Disability-Adjusted Life Years)	44635	High SDI	3	Both	31	85-89 years	356	Trachoma	1	Number	1990	0.5919875610655128	1.1066296214144677	0.2744425158292324
2	DALYs (Disability-Adjusted Life Years)	44635	High SDI	1	Male	31	85-89 years	356	Trachoma	2	Percent	1990	3.851963828502952e-08	6.999109779740035e-08	1.8040257967246153e-08
2	DALYs (Disability-Adjusted Life Years)	44635	High SDI	2	Female	31	85-89 years	356	Trachoma	2	Percent	1990	6.021044914533457e-08	1.1058749693998633e-07	2.869259737233553e-08
2	DALYs (Disability-Adjusted Life Years)	44635	High SDI	3	Both	31	85-89 years	356	Trachoma	2	Percent	1990	5.263071980531042e-08	9.508703372311322e-08	2.500935174598567e-08
2	DALYs (Disability-Adjusted Life Years)	44635	High SDI	1	Male	31	85-89 years	356	Trachoma	3	Rate	1990	0.007918935666820781	0.014702844312954644	0.0036269266599894784
2	DALYs (Disability-Adjusted Life Years)	44635	High SDI	2	Female	31	85-89 years	356	Trachoma	3	Rate	1990	0.009572840347481562	0.018032683026017772	0.0044126340676525315
2	DALYs (Disability-Adjusted Life Years)	44635	High SDI	3	Both	31	85-89 years	356	Trachoma	3	Rate	1990	0.00908749079108321	0.016987665206416327	0.0042129159450427335
2	DALYs (Disability-Adjusted Life Years)	44635	High SDI	1	Male	32	90-94 years	356	Trachoma	1	Number	1990	0.06307214655175788	0.12923429516568424	0.02637413901106571
2	DALYs (Disability-Adjusted Life Years)	44635	High SDI	2	Female	32	90-94 years	356	Trachoma	1	Number	1990	0.28635723688916653	0.5980059433818965	0.124171951108763
2	DALYs (Disability-Adjusted Life Years)	44635	High SDI	3	Both	32	90-94 years	356	Trachoma	1	Number	1990	0.3494293834409248	0.7333063441805472	0.1527151694613894
2	DALYs (Disability-Adjusted Life Years)	44635	High SDI	1	Male	32	90-94 years	356	Trachoma	2	Percent	1990	4.6866303657913596e-08	9.326942838096287e-08	1.9996879926261975e-08
2	DALYs (Disability-Adjusted Life Years)	44635	High SDI	2	Female	32	90-94 years	356	Trachoma	2	Percent	1990	8.240273717332712e-08	1.689778654591716e-07	3.626099131635875e-08
2	DALYs (Disability-Adjusted Life Years)	44635	High SDI	3	Both	32	90-94 years	356	Trachoma	2	Percent	1990	7.248190539909158e-08	1.4677039685719397e-07	3.219949178764595e-08
2	DALYs (Disability-Adjusted Life Years)	44635	High SDI	1	Male	32	90-94 years	356	Trachoma	3	Rate	1990	0.012137844608466305	0.024870341007317828	0.005075539972873851
2	DALYs (Disability-Adjusted Life Years)	44635	High SDI	2	Female	32	90-94 years	356	Trachoma	3	Rate	1990	0.017743393318871998	0.03705390782407535	0.007693997161130863
2	DALYs (Disability-Adjusted Life Years)	44635	High SDI	3	Both	32	90-94 years	356	Trachoma	3	Rate	1990	0.016378122341362485	0.034370838824196205	0.007157920447876124
2	DALYs (Disability-Adjusted Life Years)	44635	High SDI	1	Male	235	95+ years	356	Trachoma	1	Number	1990	0.02196161817742806	0.05121658977053793	0.007659422892376975
2	DALYs (Disability-Adjusted Life Years)	44635	High SDI	2	Female	235	95+ years	356	Trachoma	1	Number	1990	0.13997624152601199	0.32813722466087164	0.04717967288920469
2	DALYs (Disability-Adjusted Life Years)	44635	High SDI	3	Both	235	95+ years	356	Trachoma	1	Number	1990	0.16193785970344002	0.37466425124496533	0.05437988263835844
2	DALYs (Disability-Adjusted Life Years)	44635	High SDI	1	Male	235	95+ years	356	Trachoma	2	Percent	1990	6.143466632372764e-08	1.4162828919057285e-07	2.1545302060335827e-08
2	DALYs (Disability-Adjusted Life Years)	44635	High SDI	2	Female	235	95+ years	356	Trachoma	2	Percent	1990	1.1062683973429292e-07	2.5616966988037805e-07	3.781394973945217e-08
2	DALYs (Disability-Adjusted Life Years)	44635	High SDI	3	Both	235	95+ years	356	Trachoma	2	Percent	1990	9.979054605322392e-08	2.2916119326512947e-07	3.442134843756829e-08
2	DALYs (Disability-Adjusted Life Years)	44635	High SDI	1	Male	235	95+ years	356	Trachoma	3	Rate	1990	0.019032654491924966	0.04438596689378676	0.006637905656149783
2	DALYs (Disability-Adjusted Life Years)	44635	High SDI	2	Female	235	95+ years	356	Trachoma	3	Rate	1990	0.03172764970809888	0.07437707147104088	0.010693958620779249
2	DALYs (Disability-Adjusted Life Years)	44635	High SDI	3	Both	235	95+ years	356	Trachoma	3	Rate	1990	0.029095698092589738	0.06731667295265684	0.00977054192548729
2	DALYs (Disability-Adjusted Life Years)	44635	High SDI	1	Male	1	<5 years	356	Trachoma	1	Number	1991	0	0	0
2	DALYs (Disability-Adjusted Life Years)	44635	High SDI	2	Female	1	<5 years	356	Trachoma	1	Number	1991	0	0	0
2	DALYs (Disability-Adjusted Life Years)	44635	High SDI	3	Both	1	<5 years	356	Trachoma	1	Number	1991	0	0	0
2	DALYs (Disability-Adjusted Life Years)	44635	High SDI	1	Male	1	<5 years	356	Trachoma	2	Percent	1991	0	0	0
2	DALYs (Disability-Adjusted Life Years)	44635	High SDI	2	Female	1	<5 years	356	Trachoma	2	Percent	1991	0	0	0
2	DALYs (Disability-Adjusted Life Years)	44635	High SDI	3	Both	1	<5 years	356	Trachoma	2	Percent	1991	0	0	0
2	DALYs (Disability-Adjusted Life Years)	44635	High SDI	1	Male	1	<5 years	356	Trachoma	3	Rate	1991	0	0	0
2	DALYs (Disability-Adjusted Life Years)	44635	High SDI	2	Female	1	<5 years	356	Trachoma	3	Rate	1991	0	0	0
2	DALYs (Disability-Adjusted Life Years)	44635	High SDI	3	Both	1	<5 years	356	Trachoma	3	Rate	1991	0	0	0
2	DALYs (Disability-Adjusted Life Years)	44635	High SDI	1	Male	6	5-9 years	356	Trachoma	1	Number	1991	0	0	0
2	DALYs (Disability-Adjusted Life Years)	44635	High SDI	2	Female	6	5-9 years	356	Trachoma	1	Number	1991	0	0	0
2	DALYs (Disability-Adjusted Life Years)	44635	High SDI	3	Both	6	5-9 years	356	Trachoma	1	Number	1991	0	0	0
2	DALYs (Disability-Adjusted Life Years)	44635	High SDI	1	Male	6	5-9 years	356	Trachoma	2	Percent	1991	0	0	0
2	DALYs (Disability-Adjusted Life Years)	44635	High SDI	2	Female	6	5-9 years	356	Trachoma	2	Percent	1991	0	0	0
2	DALYs (Disability-Adjusted Life Years)	44635	High SDI	3	Both	6	5-9 years	356	Trachoma	2	Percent	1991	0	0	0
2	DALYs (Disability-Adjusted Life Years)	44635	High SDI	1	Male	6	5-9 years	356	Trachoma	3	Rate	1991	0	0	0
2	DALYs (Disability-Adjusted Life Years)	44635	High SDI	2	Female	6	5-9 years	356	Trachoma	3	Rate	1991	0	0	0
2	DALYs (Disability-Adjusted Life Years)	44635	High SDI	3	Both	6	5-9 years	356	Trachoma	3	Rate	1991	0	0	0
2	DALYs (Disability-Adjusted Life Years)	44635	High SDI	1	Male	7	10-14 years	356	Trachoma	1	Number	1991	0	0	0
2	DALYs (Disability-Adjusted Life Years)	44635	High SDI	2	Female	7	10-14 years	356	Trachoma	1	Number	1991	0	0	0
2	DALYs (Disability-Adjusted Life Years)	44635	High SDI	3	Both	7	10-14 years	356	Trachoma	1	Number	1991	0	0	0
2	DALYs (Disability-Adjusted Life Years)	44635	High SDI	1	Male	7	10-14 years	356	Trachoma	2	Percent	1991	0	0	0
2	DALYs (Disability-Adjusted Life Years)	44635	High SDI	2	Female	7	10-14 years	356	Trachoma	2	Percent	1991	0	0	0
2	DALYs (Disability-Adjusted Life Years)	44635	High SDI	3	Both	7	10-14 years	356	Trachoma	2	Percent	1991	0	0	0
2	DALYs (Disability-Adjusted Life Years)	44635	High SDI	1	Male	7	10-14 years	356	Trachoma	3	Rate	1991	0	0	0
2	DALYs (Disability-Adjusted Life Years)	44635	High SDI	2	Female	7	10-14 years	356	Trachoma	3	Rate	1991	0	0	0
2	DALYs (Disability-Adjusted Life Years)	44635	High SDI	3	Both	7	10-14 years	356	Trachoma	3	Rate	1991	0	0	0
2	DALYs (Disability-Adjusted Life Years)	44635	High SDI	1	Male	8	15-19 years	356	Trachoma	1	Number	1991	0.021091703688814707	0.06468277833665245	0.002083304214051856
2	DALYs (Disability-Adjusted Life Years)	44635	High SDI	2	Female	8	15-19 years	356	Trachoma	1	Number	1991	0.020739920155808098	0.06525498066521887	0.0025293413496831167
2	DALYs (Disability-Adjusted Life Years)	44635	High SDI	3	Both	8	15-19 years	356	Trachoma	1	Number	1991	0.041831623844622835	0.13133832956580732	0.005179324420512398
2	DALYs (Disability-Adjusted Life Years)	44635	High SDI	1	Male	8	15-19 years	356	Trachoma	2	Percent	1991	4.64177645519831e-09	1.320539580574585e-08	4.927647945773585e-10
2	DALYs (Disability-Adjusted Life Years)	44635	High SDI	2	Female	8	15-19 years	356	Trachoma	2	Percent	1991	5.915165986459756e-09	1.7833731598563928e-08	7.470257814303944e-10
2	DALYs (Disability-Adjusted Life Years)	44635	High SDI	3	Both	8	15-19 years	356	Trachoma	2	Percent	1991	5.193625456138148e-09	1.5238836899178154e-08	6.663353950302857e-10
2	DALYs (Disability-Adjusted Life Years)	44635	High SDI	1	Male	8	15-19 years	356	Trachoma	3	Rate	1991	6.401960540266219e-05	0.00019633150581649711	6.323449053005271e-06
2	DALYs (Disability-Adjusted Life Years)	44635	High SDI	2	Female	8	15-19 years	356	Trachoma	3	Rate	1991	6.64882003131389e-05	0.00020919493389100856	8.10858253332959e-06
2	DALYs (Disability-Adjusted Life Years)	44635	High SDI	3	Both	8	15-19 years	356	Trachoma	3	Rate	1991	6.52201812705139e-05	0.0002047711485900049	8.075146181733503e-06
2	DALYs (Disability-Adjusted Life Years)	44635	High SDI	1	Male	9	20-24 years	356	Trachoma	1	Number	1991	0.026865977043944077	0.08202859477463653	0.0031725548894433134
2	DALYs (Disability-Adjusted Life Years)	44635	High SDI	2	Female	9	20-24 years	356	Trachoma	1	Number	1991	0.024422629402343837	0.06859524930584127	0.0036202466138825534
2	DALYs (Disability-Adjusted Life Years)	44635	High SDI	3	Both	9	20-24 years	356	Trachoma	1	Number	1991	0.05128860644628788	0.1519732367311428	0.006776856944892943
2	DALYs (Disability-Adjusted Life Years)	44635	High SDI	1	Male	9	20-24 years	356	Trachoma	2	Percent	1991	4.501840209023799e-09	1.3138650677553629e-08	5.580778525088465e-10
2	DALYs (Disability-Adjusted Life Years)	44635	High SDI	2	Female	9	20-24 years	356	Trachoma	2	Percent	1991	5.330035709180763e-09	1.4856674247543824e-08	8.158633392818818e-10
2	DALYs (Disability-Adjusted Life Years)	44635	High SDI	3	Both	9	20-24 years	356	Trachoma	2	Percent	1991	4.858803480252515e-09	1.4138195978950358e-08	6.969033430594395e-10
2	DALYs (Disability-Adjusted Life Years)	44635	High SDI	1	Male	9	20-24 years	356	Trachoma	3	Rate	1991	7.559116335444983e-05	0.00023079886122151014	8.926424470124604e-06
2	DALYs (Disability-Adjusted Life Years)	44635	High SDI	2	Female	9	20-24 years	356	Trachoma	3	Rate	1991	7.233066606151224e-05	0.0002031533947147731	1.0721812323120664e-05
2	DALYs (Disability-Adjusted Life Years)	44635	High SDI	3	Both	9	20-24 years	356	Trachoma	3	Rate	1991	7.400268830877619e-05	0.00021927731807001714	9.778109934245921e-06
2	DALYs (Disability-Adjusted Life Years)	44635	High SDI	1	Male	10	25-29 years	356	Trachoma	1	Number	1991	0.029091043776975748	0.08056726666178501	0.005807003629725242
2	DALYs (Disability-Adjusted Life Years)	44635	High SDI	2	Female	10	25-29 years	356	Trachoma	1	Number	1991	0.026007642142910414	0.0694131577904099	0.006037888445276295
2	DALYs (Disability-Adjusted Life Years)	44635	High SDI	3	Both	10	25-29 years	356	Trachoma	1	Number	1991	0.05509868591988614	0.14743854254838923	0.012102462841102784
2	DALYs (Disability-Adjusted Life Years)	44635	High SDI	1	Male	10	25-29 years	356	Trachoma	2	Percent	1991	4.45086072834215e-09	1.2000078341632854e-08	9.183058356050715e-10
2	DALYs (Disability-Adjusted Life Years)	44635	High SDI	2	Female	10	25-29 years	356	Trachoma	2	Percent	1991	4.848639375493255e-09	1.2712272489790054e-08	1.1991447135804516e-09
2	DALYs (Disability-Adjusted Life Years)	44635	High SDI	3	Both	10	25-29 years	356	Trachoma	2	Percent	1991	4.62797939211311e-09	1.2226638381408796e-08	1.067717242869715e-09
2	DALYs (Disability-Adjusted Life Years)	44635	High SDI	1	Male	10	25-29 years	356	Trachoma	3	Rate	1991	7.905098880529692e-05	0.0002189306834014274	1.577974934295915e-05
2	DALYs (Disability-Adjusted Life Years)	44635	High SDI	2	Female	10	25-29 years	356	Trachoma	3	Rate	1991	7.332289631101944e-05	0.00019569531691184303	1.7022514612351312e-05
2	DALYs (Disability-Adjusted Life Years)	44635	High SDI	3	Both	10	25-29 years	356	Trachoma	3	Rate	1991	7.623966338104827e-05	0.00020400967220208398	1.6746092537105422e-05
2	DALYs (Disability-Adjusted Life Years)	44635	High SDI	1	Male	11	30-34 years	356	Trachoma	1	Number	1991	0.03355984002128882	0.07717541083676696	0.011117120176522909
2	DALYs (Disability-Adjusted Life Years)	44635	High SDI	2	Female	11	30-34 years	356	Trachoma	1	Number	1991	0.03201226083855429	0.07073918632607641	0.01040430365305851
2	DALYs (Disability-Adjusted Life Years)	44635	High SDI	3	Both	11	30-34 years	356	Trachoma	1	Number	1991	0.06557210085984316	0.14255349148988503	0.021632888776910237
2	DALYs (Disability-Adjusted Life Years)	44635	High SDI	1	Male	11	30-34 years	356	Trachoma	2	Percent	1991	4.597608448753258e-09	1.0005982619575006e-08	1.6269693097701942e-09
2	DALYs (Disability-Adjusted Life Years)	44635	High SDI	2	Female	11	30-34 years	356	Trachoma	2	Percent	1991	5.339326651572252e-09	1.1587388007960096e-08	1.94903186257654e-09
2	DALYs (Disability-Adjusted Life Years)	44635	High SDI	3	Both	11	30-34 years	356	Trachoma	2	Percent	1991	4.92994337806579e-09	1.0425501974899037e-08	1.7485455753544167e-09
2	DALYs (Disability-Adjusted Life Years)	44635	High SDI	1	Male	11	30-34 years	356	Trachoma	3	Rate	1991	9.09463600615014e-05	0.000209143508950057	3.0127128549470522e-05
2	DALYs (Disability-Adjusted Life Years)	44635	High SDI	2	Female	11	30-34 years	356	Trachoma	3	Rate	1991	8.938538852625792e-05	0.00019751962179979677	2.9051141656753995e-05
2	DALYs (Disability-Adjusted Life Years)	44635	High SDI	3	Both	11	30-34 years	356	Trachoma	3	Rate	1991	9.017754109412055e-05	0.0001960456225798925	2.975046843220857e-05
2	DALYs (Disability-Adjusted Life Years)	44635	High SDI	1	Male	12	35-39 years	356	Trachoma	1	Number	1991	0.041264792296000934	0.08460239893256871	0.014973100670724604
2	DALYs (Disability-Adjusted Life Years)	44635	High SDI	2	Female	12	35-39 years	356	Trachoma	1	Number	1991	0.04480349802600518	0.09164652004954212	0.015362421969512102
2	DALYs (Disability-Adjusted Life Years)	44635	High SDI	3	Both	12	35-39 years	356	Trachoma	1	Number	1991	0.08606829032200625	0.17334674464288086	0.030936695175247293
2	DALYs (Disability-Adjusted Life Years)	44635	High SDI	1	Male	12	35-39 years	356	Trachoma	2	Percent	1991	5.260461753603404e-09	1.0352241534750542e-08	1.994648650707231e-09
2	DALYs (Disability-Adjusted Life Years)	44635	High SDI	2	Female	12	35-39 years	356	Trachoma	2	Percent	1991	7.0206330497344e-09	1.347852908389467e-08	2.746720953555559e-09
2	DALYs (Disability-Adjusted Life Years)	44635	High SDI	3	Both	12	35-39 years	356	Trachoma	2	Percent	1991	6.047818710794025e-09	1.1658897201263964e-08	2.3700072342526084e-09
2	DALYs (Disability-Adjusted Life Years)	44635	High SDI	1	Male	12	35-39 years	356	Trachoma	3	Rate	1991	0.00011868541284779758	0.0002433326350754245	4.306549326527946e-05
2	DALYs (Disability-Adjusted Life Years)	44635	High SDI	2	Female	12	35-39 years	356	Trachoma	3	Rate	1991	0.00013216466048278876	0.0002703456591658634	4.5317204532008206e-05
2	DALYs (Disability-Adjusted Life Years)	44635	High SDI	3	Both	12	35-39 years	356	Trachoma	3	Rate	1991	0.0001253397997885555	0.0002524419410011365	4.505258748463413e-05
2	DALYs (Disability-Adjusted Life Years)	44635	High SDI	1	Male	13	40-44 years	356	Trachoma	1	Number	1991	0.06495117225698395	0.13473170455957872	0.019056624627541215
2	DALYs (Disability-Adjusted Life Years)	44635	High SDI	2	Female	13	40-44 years	356	Trachoma	1	Number	1991	0.07369649749806868	0.158872228710606	0.021592468833483303
2	DALYs (Disability-Adjusted Life Years)	44635	High SDI	3	Both	13	40-44 years	356	Trachoma	1	Number	1991	0.13864766975505272	0.28924602858601023	0.040470770104399145
2	DALYs (Disability-Adjusted Life Years)	44635	High SDI	1	Male	13	40-44 years	356	Trachoma	2	Percent	1991	7.454182861697571e-09	1.5067712043461066e-08	2.411510169589721e-09
2	DALYs (Disability-Adjusted Life Years)	44635	High SDI	2	Female	13	40-44 years	356	Trachoma	2	Percent	1991	1.0464281415946435e-08	2.0828762869434806e-08	3.490652173155355e-09
2	DALYs (Disability-Adjusted Life Years)	44635	High SDI	3	Both	13	40-44 years	356	Trachoma	2	Percent	1991	8.797004370695809e-09	1.7806528814394528e-08	2.917981773288318e-09
2	DALYs (Disability-Adjusted Life Years)	44635	High SDI	1	Male	13	40-44 years	356	Trachoma	3	Rate	1991	0.00019506084754537532	0.0004046251910380059	5.723070457442852e-05
2	DALYs (Disability-Adjusted Life Years)	44635	High SDI	2	Female	13	40-44 years	356	Trachoma	3	Rate	1991	0.00022595870193833329	0.0004871135507415307	6.620404489895424e-05
2	DALYs (Disability-Adjusted Life Years)	44635	High SDI	3	Both	13	40-44 years	356	Trachoma	3	Rate	1991	0.00021034972018635465	0.00043883046347314715	6.140034796276417e-05
2	DALYs (Disability-Adjusted Life Years)	44635	High SDI	1	Male	14	45-49 years	356	Trachoma	1	Number	1991	0.09050935532003936	0.19592510427187093	0.029420920755666526
2	DALYs (Disability-Adjusted Life Years)	44635	High SDI	2	Female	14	45-49 years	356	Trachoma	1	Number	1991	0.1011173339019611	0.21778312379008227	0.03279969424437838
2	DALYs (Disability-Adjusted Life Years)	44635	High SDI	3	Both	14	45-49 years	356	Trachoma	1	Number	1991	0.1916266892220004	0.4148681079498222	0.06226237184658284
2	DALYs (Disability-Adjusted Life Years)	44635	High SDI	1	Male	14	45-49 years	356	Trachoma	2	Percent	1991	1.0845374712967744e-08	2.3799216824857684e-08	3.814934412832849e-09
2	DALYs (Disability-Adjusted Life Years)	44635	High SDI	2	Female	14	45-49 years	356	Trachoma	2	Percent	1991	1.5561773913571218e-08	3.252721770215512e-08	5.5527298534184455e-09
2	DALYs (Disability-Adjusted Life Years)	44635	High SDI	3	Both	14	45-49 years	356	Trachoma	2	Percent	1991	1.2906165544351733e-08	2.768481347228469e-08	4.6632741462428735e-09
2	DALYs (Disability-Adjusted Life Years)	44635	High SDI	1	Male	14	45-49 years	356	Trachoma	3	Rate	1991	0.0003537599209246544	0.0007657821575382045	0.00011499300335587215
2	DALYs (Disability-Adjusted Life Years)	44635	High SDI	2	Female	14	45-49 years	356	Trachoma	3	Rate	1991	0.0003989730373756362	0.000859294752291706	0.00012941592833489484
2	DALYs (Disability-Adjusted Life Years)	44635	High SDI	3	Both	14	45-49 years	356	Trachoma	3	Rate	1991	0.00037625969786397103	0.0008145950315394586	0.00012225239247414747
2	DALYs (Disability-Adjusted Life Years)	44635	High SDI	1	Male	15	50-54 years	356	Trachoma	1	Number	1991	0.11584445825659732	0.25306723323343205	0.0380207732793269
2	DALYs (Disability-Adjusted Life Years)	44635	High SDI	2	Female	15	50-54 years	356	Trachoma	1	Number	1991	0.13132710451619875	0.29071245784863664	0.0440770758548787
2	DALYs (Disability-Adjusted Life Years)	44635	High SDI	3	Both	15	50-54 years	356	Trachoma	1	Number	1991	0.24717156277279625	0.537094503438891	0.08022073919737886
2	DALYs (Disability-Adjusted Life Years)	44635	High SDI	1	Male	15	50-54 years	356	Trachoma	2	Percent	1991	1.1927046756377442e-08	2.5630187738724365e-08	4.167166036767369e-09
2	DALYs (Disability-Adjusted Life Years)	44635	High SDI	2	Female	15	50-54 years	356	Trachoma	2	Percent	1991	1.8400696147352256e-08	3.926442004372484e-08	6.6472153507585e-09
2	DALYs (Disability-Adjusted Life Years)	44635	High SDI	3	Both	15	50-54 years	356	Trachoma	2	Percent	1991	1.4665086303263938e-08	3.131392154358451e-08	5.174864802231432e-09
2	DALYs (Disability-Adjusted Life Years)	44635	High SDI	1	Male	15	50-54 years	356	Trachoma	3	Rate	1991	0.0004950881181085814	0.0010815414232329067	0.00016249057896408257
2	DALYs (Disability-Adjusted Life Years)	44635	High SDI	2	Female	15	50-54 years	356	Trachoma	3	Rate	1991	0.0005548394046533692	0.001228221147738466	0.000186219734427829
2	DALYs (Disability-Adjusted Life Years)	44635	High SDI	3	Both	15	50-54 years	356	Trachoma	3	Rate	1991	0.0005251355418965643	0.0011410997687153455	0.00017043530767526876
2	DALYs (Disability-Adjusted Life Years)	44635	High SDI	1	Male	16	55-59 years	356	Trachoma	1	Number	1991	0.1429502348646894	0.3100694507235141	0.046642927773437245
2	DALYs (Disability-Adjusted Life Years)	44635	High SDI	2	Female	16	55-59 years	356	Trachoma	1	Number	1991	0.1639784723589155	0.36933141169709827	0.05373222870662045
2	DALYs (Disability-Adjusted Life Years)	44635	High SDI	3	Both	16	55-59 years	356	Trachoma	1	Number	1991	0.30692870722360466	0.6649405497970298	0.10159084354515385
2	DALYs (Disability-Adjusted Life Years)	44635	High SDI	1	Male	16	55-59 years	356	Trachoma	2	Percent	1991	1.2548060461114536e-08	2.6864901525098257e-08	4.211849444897305e-09
2	DALYs (Disability-Adjusted Life Years)	44635	High SDI	2	Female	16	55-59 years	356	Trachoma	2	Percent	1991	2.0507751828179536e-08	4.44108466877663e-08	7.319128869580637e-09
2	DALYs (Disability-Adjusted Life Years)	44635	High SDI	3	Both	16	55-59 years	356	Trachoma	2	Percent	1991	1.5827183034409422e-08	3.4315472457258704e-08	5.466691291095332e-09
2	DALYs (Disability-Adjusted Life Years)	44635	High SDI	1	Male	16	55-59 years	356	Trachoma	3	Rate	1991	0.0006818684039565333	0.001479022134385781	0.00022248538973607254
2	DALYs (Disability-Adjusted Life Years)	44635	High SDI	2	Female	16	55-59 years	356	Trachoma	3	Rate	1991	0.0007492385411930185	0.0016875222956768032	0.0002455094017651344
2	DALYs (Disability-Adjusted Life Years)	44635	High SDI	3	Both	16	55-59 years	356	Trachoma	3	Rate	1991	0.0007162778906834536	0.0015517682224866936	0.0002370820109513667
2	DALYs (Disability-Adjusted Life Years)	44635	High SDI	1	Male	17	60-64 years	356	Trachoma	1	Number	1991	0.198606459275734	0.4243351257332092	0.06699898380389563
2	DALYs (Disability-Adjusted Life Years)	44635	High SDI	2	Female	17	60-64 years	356	Trachoma	1	Number	1991	0.22306423165321695	0.47881089080241485	0.07419411855421357
2	DALYs (Disability-Adjusted Life Years)	44635	High SDI	3	Both	17	60-64 years	356	Trachoma	1	Number	1991	0.42167069092895104	0.9015960005590274	0.14091736978309782
2	DALYs (Disability-Adjusted Life Years)	44635	High SDI	1	Male	17	60-64 years	356	Trachoma	2	Percent	1991	1.480366524713799e-08	3.148380611489525e-08	5.2068072749239665e-09
2	DALYs (Disability-Adjusted Life Years)	44635	High SDI	2	Female	17	60-64 years	356	Trachoma	2	Percent	1991	2.328289850136963e-08	4.781816831455394e-08	8.292638606431267e-09
2	DALYs (Disability-Adjusted Life Years)	44635	High SDI	3	Both	17	60-64 years	356	Trachoma	2	Percent	1991	1.83330608696428e-08	3.77469382806827e-08	6.446716178985932e-09
2	DALYs (Disability-Adjusted Life Years)	44635	High SDI	1	Male	17	60-64 years	356	Trachoma	3	Rate	1991	0.0010406844039800268	0.0022234873378330754	0.0003510701403242009
2	DALYs (Disability-Adjusted Life Years)	44635	High SDI	2	Female	17	60-64 years	356	Trachoma	3	Rate	1991	0.0010610809194351169	0.0022776269260327497	0.00035292957077301835
2	DALYs (Disability-Adjusted Life Years)	44635	High SDI	3	Both	17	60-64 years	356	Trachoma	3	Rate	1991	0.0010513754904845824	0.0022480005314535908	0.00035135728415723643
2	DALYs (Disability-Adjusted Life Years)	44635	High SDI	1	Male	18	65-69 years	356	Trachoma	1	Number	1991	0.23239455911571397	0.5166445105468243	0.07716522294741691
2	DALYs (Disability-Adjusted Life Years)	44635	High SDI	2	Female	18	65-69 years	356	Trachoma	1	Number	1991	0.26839659299079693	0.5891547247053661	0.0912533944764092
2	DALYs (Disability-Adjusted Life Years)	44635	High SDI	3	Both	18	65-69 years	356	Trachoma	1	Number	1991	0.5007911521065109	1.0768863749509507	0.1681038746782486
2	DALYs (Disability-Adjusted Life Years)	44635	High SDI	1	Male	18	65-69 years	356	Trachoma	2	Percent	1991	1.6800606216579856e-08	3.744579865278582e-08	5.655130046508157e-09
2	DALYs (Disability-Adjusted Life Years)	44635	High SDI	2	Female	18	65-69 years	356	Trachoma	2	Percent	1991	2.389647252538675e-08	4.9901113204889624e-08	8.493464537561252e-09
2	DALYs (Disability-Adjusted Life Years)	44635	High SDI	3	Both	18	65-69 years	356	Trachoma	2	Percent	1991	1.997790904523999e-08	4.2010646109167305e-08	6.916390864428315e-09
2	DALYs (Disability-Adjusted Life Years)	44635	High SDI	1	Male	18	65-69 years	356	Trachoma	3	Rate	1991	0.001477023299235429	0.0032836223980604582	0.0004904367495423193
2	DALYs (Disability-Adjusted Life Years)	44635	High SDI	2	Female	18	65-69 years	356	Trachoma	3	Rate	1991	0.0013585712835766537	0.0029821864787816605	0.0004619069112728748
2	DALYs (Disability-Adjusted Life Years)	44635	High SDI	3	Both	18	65-69 years	356	Trachoma	3	Rate	1991	0.0014110856077008457	0.003034356454642857	0.00047366842876403795
2	DALYs (Disability-Adjusted Life Years)	44635	High SDI	1	Male	19	70-74 years	356	Trachoma	1	Number	1991	0.23974549328918662	0.46994601294148797	0.1004278775011449
2	DALYs (Disability-Adjusted Life Years)	44635	High SDI	2	Female	19	70-74 years	356	Trachoma	1	Number	1991	0.3108940501707209	0.607098998877447	0.13266147932682257
2	DALYs (Disability-Adjusted Life Years)	44635	High SDI	3	Both	19	70-74 years	356	Trachoma	1	Number	1991	0.5506395434599071	1.074203058591142	0.23786321305914013
2	DALYs (Disability-Adjusted Life Years)	44635	High SDI	1	Male	19	70-74 years	356	Trachoma	2	Percent	1991	1.9998739531694627e-08	3.84472767729572e-08	8.738821623858459e-09
2	DALYs (Disability-Adjusted Life Years)	44635	High SDI	2	Female	19	70-74 years	356	Trachoma	2	Percent	1991	2.8701313099507807e-08	5.5070419607965456e-08	1.3075945002629183e-08
2	DALYs (Disability-Adjusted Life Years)	44635	High SDI	3	Both	19	70-74 years	356	Trachoma	2	Percent	1991	2.4127626460783292e-08	4.591730494719906e-08	1.0848420120165425e-08
2	DALYs (Disability-Adjusted Life Years)	44635	High SDI	1	Male	19	70-74 years	356	Trachoma	3	Rate	1991	0.002189139614061632	0.004291123137649955	0.0009170167996805513
2	DALYs (Disability-Adjusted Life Years)	44635	High SDI	2	Female	19	70-74 years	356	Trachoma	3	Rate	1991	0.002040540523724497	0.003984669724112561	0.0008707182538712826
2	DALYs (Disability-Adjusted Life Years)	44635	High SDI	3	Both	19	70-74 years	356	Trachoma	3	Rate	1991	0.0021026846211712907	0.004101976107858691	0.0009083098480344801
2	DALYs (Disability-Adjusted Life Years)	44635	High SDI	1	Male	20	75-79 years	356	Trachoma	1	Number	1991	0.25804727844520337	0.4770201484709192	0.12863799723751893
2	DALYs (Disability-Adjusted Life Years)	44635	High SDI	2	Female	20	75-79 years	356	Trachoma	1	Number	1991	0.4031531756316024	0.7226677294553805	0.2002274309676375
2	DALYs (Disability-Adjusted Life Years)	44635	High SDI	3	Both	20	75-79 years	356	Trachoma	1	Number	1991	0.6612004540768062	1.1814740458911437	0.33598042801473305
2	DALYs (Disability-Adjusted Life Years)	44635	High SDI	1	Male	20	75-79 years	356	Trachoma	2	Percent	1991	2.3292073962383573e-08	4.243022489778078e-08	1.2021774570577008e-08
2	DALYs (Disability-Adjusted Life Years)	44635	High SDI	2	Female	20	75-79 years	356	Trachoma	2	Percent	1991	3.3777900053925884e-08	5.978179472856145e-08	1.7459142925575656e-08
2	DALYs (Disability-Adjusted Life Years)	44635	High SDI	3	Both	20	75-79 years	356	Trachoma	2	Percent	1991	2.8728736924694255e-08	5.081805772205914e-08	1.496904605352682e-08
2	DALYs (Disability-Adjusted Life Years)	44635	High SDI	1	Male	20	75-79 years	356	Trachoma	3	Rate	1991	0.003203828659641175	0.005922522539690162	0.0015971263279799433
2	DALYs (Disability-Adjusted Life Years)	44635	High SDI	2	Female	20	75-79 years	356	Trachoma	3	Rate	1991	0.003138642447633885	0.005626138520800123	0.0015588177199178871
2	DALYs (Disability-Adjusted Life Years)	44635	High SDI	3	Both	20	75-79 years	356	Trachoma	3	Rate	1991	0.00316376459531787	0.0056532111156765204	0.001607625911807498
2	DALYs (Disability-Adjusted Life Years)	44635	High SDI	1	Male	22	All ages	356	Trachoma	1	Number	1991	1.9642274543455165	3.226092740147128	1.0691714321657044
2	DALYs (Disability-Adjusted Life Years)	44635	High SDI	2	Female	22	All ages	356	Trachoma	1	Number	1991	3.151729154971177	5.049232286963683	1.7186510207756838
2	DALYs (Disability-Adjusted Life Years)	44635	High SDI	3	Both	22	All ages	356	Trachoma	1	Number	1991	5.115956609316692	8.31554357143432	2.78598722169433
2	DALYs (Disability-Adjusted Life Years)	44635	High SDI	1	Male	22	All ages	356	Trachoma	2	Percent	1991	1.3375843067270314e-08	2.122530034710527e-08	7.712513969750046e-09
2	DALYs (Disability-Adjusted Life Years)	44635	High SDI	2	Female	22	All ages	356	Trachoma	2	Percent	1991	2.3930153032987413e-08	3.599850956977643e-08	1.4279784469664397e-08
2	DALYs (Disability-Adjusted Life Years)	44635	High SDI	3	Both	22	All ages	356	Trachoma	2	Percent	1991	1.836394017477125e-08	2.809494492402345e-08	1.0796285673570332e-08
2	DALYs (Disability-Adjusted Life Years)	44635	High SDI	1	Male	22	All ages	356	Trachoma	3	Rate	1991	0.0004493308801703978	0.0007379914618516736	0.0002445805039560118
2	DALYs (Disability-Adjusted Life Years)	44635	High SDI	2	Female	22	All ages	356	Trachoma	3	Rate	1991	0.0007011433049971723	0.0011232676538198672	0.000382336361277353
2	DALYs (Disability-Adjusted Life Years)	44635	High SDI	3	Both	22	All ages	356	Trachoma	3	Rate	1991	0.0005769933371535192	0.0009378526054716125	0.0003142122162226811
2	DALYs (Disability-Adjusted Life Years)	44635	High SDI	1	Male	27	Age-standardized	356	Trachoma	3	Rate	1991	0.00044320120946406746	0.0007157257563978822	0.0002393314651158194
2	DALYs (Disability-Adjusted Life Years)	44635	High SDI	2	Female	27	Age-standardized	356	Trachoma	3	Rate	1991	0.0004796720738544659	0.000783396434965464	0.00026581563817040376
2	DALYs (Disability-Adjusted Life Years)	44635	High SDI	3	Both	27	Age-standardized	356	Trachoma	3	Rate	1991	0.00046907243139739297	0.0007684584570067527	0.00025627645616204287
2	DALYs (Disability-Adjusted Life Years)	44635	High SDI	1	Male	30	80-84 years	356	Trachoma	1	Number	1991	0.22875454155538247	0.41350236429262244	0.11308594513470807
2	DALYs (Disability-Adjusted Life Years)	44635	High SDI	2	Female	30	80-84 years	356	Trachoma	1	Number	1991	0.4623444688723174	0.8337165683603996	0.23067104651304732
2	DALYs (Disability-Adjusted Life Years)	44635	High SDI	3	Both	30	80-84 years	356	Trachoma	1	Number	1991	0.6910990104276995	1.2259659970282542	0.3433036472715574
2	DALYs (Disability-Adjusted Life Years)	44635	High SDI	1	Male	30	80-84 years	356	Trachoma	2	Percent	1991	2.846751137917303e-08	4.909550627060641e-08	1.4463431143942566e-08
2	DALYs (Disability-Adjusted Life Years)	44635	High SDI	2	Female	30	80-84 years	356	Trachoma	2	Percent	1991	4.173448057609234e-08	7.15028049679864e-08	2.1334268888607575e-08
2	DALYs (Disability-Adjusted Life Years)	44635	High SDI	3	Both	30	80-84 years	356	Trachoma	2	Percent	1991	3.615602331733821e-08	6.19374527057652e-08	1.8360075872311264e-08
2	DALYs (Disability-Adjusted Life Years)	44635	High SDI	1	Male	30	80-84 years	356	Trachoma	3	Rate	1991	0.004770054359180918	0.008622468178836598	0.0023581000922830242
2	DALYs (Disability-Adjusted Life Years)	44635	High SDI	2	Female	30	80-84 years	356	Trachoma	3	Rate	1991	0.005006941966851819	0.009028702094706315	0.0024980433877381625
2	DALYs (Disability-Adjusted Life Years)	44635	High SDI	3	Both	30	80-84 years	356	Trachoma	3	Rate	1991	0.004925968983493357	0.00873835786921659	0.0024469766167560625
2	DALYs (Disability-Adjusted Life Years)	44635	High SDI	1	Male	31	85-89 years	356	Trachoma	1	Number	1991	0.15377415662339297	0.2833083961992083	0.07092849835285539
2	DALYs (Disability-Adjusted Life Years)	44635	High SDI	2	Female	31	85-89 years	356	Trachoma	1	Number	1991	0.4344159077354769	0.8138223566888869	0.20233810788100404
2	DALYs (Disability-Adjusted Life Years)	44635	High SDI	3	Both	31	85-89 years	356	Trachoma	1	Number	1991	0.58819006435887	1.090367459068064	0.27299081243132395
2	DALYs (Disability-Adjusted Life Years)	44635	High SDI	1	Male	31	85-89 years	356	Trachoma	2	Percent	1991	3.821659056760281e-08	6.847517026574798e-08	1.7913958440303638e-08
2	DALYs (Disability-Adjusted Life Years)	44635	High SDI	2	Female	31	85-89 years	356	Trachoma	2	Percent	1991	5.824556099983944e-08	1.0568297058722648e-07	2.7976049332016538e-08
2	DALYs (Disability-Adjusted Life Years)	44635	High SDI	3	Both	31	85-89 years	356	Trachoma	2	Percent	1991	5.1225941397785865e-08	9.174201677738368e-08	2.434866767410577e-08
2	DALYs (Disability-Adjusted Life Years)	44635	High SDI	1	Male	31	85-89 years	356	Trachoma	3	Rate	1991	0.007744820797801051	0.01426880047503051	0.0035723070850282555
2	DALYs (Disability-Adjusted Life Years)	44635	High SDI	2	Female	31	85-89 years	356	Trachoma	3	Rate	1991	0.00910459129225417	0.017056281342862755	0.004240649898636592
2	DALYs (Disability-Adjusted Life Years)	44635	High SDI	3	Both	31	85-89 years	356	Trachoma	3	Rate	1991	0.008705024042456417	0.016137088198940566	0.004040176347036164
2	DALYs (Disability-Adjusted Life Years)	44635	High SDI	1	Male	32	90-94 years	356	Trachoma	1	Number	1991	0.06497084683043032	0.1331468340787041	0.027681467043114492
2	DALYs (Disability-Adjusted Life Years)	44635	High SDI	2	Female	32	90-94 years	356	Trachoma	1	Number	1991	0.2906574355310798	0.6081825942081859	0.1251158131825454
2	DALYs (Disability-Adjusted Life Years)	44635	High SDI	3	Both	32	90-94 years	356	Trachoma	1	Number	1991	0.3556282823615101	0.738843895275331	0.15477535645819435
2	DALYs (Disability-Adjusted Life Years)	44635	High SDI	1	Male	32	90-94 years	356	Trachoma	2	Percent	1991	4.6139957563867535e-08	9.092562139497802e-08	2.014586375613982e-08
2	DALYs (Disability-Adjusted Life Years)	44635	High SDI	2	Female	32	90-94 years	356	Trachoma	2	Percent	1991	8.00720769519572e-08	1.61560156164257e-07	3.514445248326163e-08
2	DALYs (Disability-Adjusted Life Years)	44635	High SDI	3	Both	32	90-94 years	356	Trachoma	2	Percent	1991	7.058758103234168e-08	1.4057185092722138e-07	3.146766976296954e-08
2	DALYs (Disability-Adjusted Life Years)	44635	High SDI	1	Male	32	90-94 years	356	Trachoma	3	Rate	1991	0.01183330944255598	0.02425037945191161	0.0050416976432523354
2	DALYs (Disability-Adjusted Life Years)	44635	High SDI	2	Female	32	90-94 years	356	Trachoma	3	Rate	1991	0.016948094869705242	0.03546283371664031	0.007295442718138744
2	DALYs (Disability-Adjusted Life Years)	44635	High SDI	3	Both	32	90-94 years	356	Trachoma	3	Rate	1991	0.01570771040397923	0.03263392288056376	0.0068362573999291775
2	DALYs (Disability-Adjusted Life Years)	44635	High SDI	1	Male	235	95+ years	356	Trachoma	1	Number	1991	0.021805541685138083	0.05004771026939324	0.007719975844696733
2	DALYs (Disability-Adjusted Life Years)	44635	High SDI	2	Female	235	95+ years	356	Trachoma	1	Number	1991	0.14069793354519922	0.31973558224198984	0.04736082416074086
2	DALYs (Disability-Adjusted Life Years)	44635	High SDI	3	Both	235	95+ years	356	Trachoma	1	Number	1991	0.16250347523033715	0.3638867825222065	0.0543253503181934
2	DALYs (Disability-Adjusted Life Years)	44635	High SDI	1	Male	235	95+ years	356	Trachoma	2	Percent	1991	5.801368387334706e-08	1.3283285990749196e-07	2.0826095560366814e-08
2	DALYs (Disability-Adjusted Life Years)	44635	High SDI	2	Female	235	95+ years	356	Trachoma	2	Percent	1991	1.0606992737385236e-07	2.408125377986762e-07	3.611362165695775e-08
2	DALYs (Disability-Adjusted Life Years)	44635	High SDI	3	Both	235	95+ years	356	Trachoma	2	Percent	1991	9.545952981216199e-08	2.13070429533225e-07	3.274098815326169e-08
2	DALYs (Disability-Adjusted Life Years)	44635	High SDI	1	Male	235	95+ years	356	Trachoma	3	Rate	1991	0.018157700837921405	0.04167524768779224	0.0064285039962810285
2	DALYs (Disability-Adjusted Life Years)	44635	High SDI	2	Female	235	95+ years	356	Trachoma	3	Rate	1991	0.03045099538453839	0.06919978491365517	0.010250216201386879
2	DALYs (Disability-Adjusted Life Years)	44635	High SDI	3	Both	235	95+ years	356	Trachoma	3	Rate	1991	0.02791499555168888	0.06250880420266502	0.009332058347224809
2	DALYs (Disability-Adjusted Life Years)	6	China	1	Male	1	<5 years	356	Trachoma	1	Number	1992	0	0	0
2	DALYs (Disability-Adjusted Life Years)	6	China	2	Female	1	<5 years	356	Trachoma	1	Number	1992	0	0	0
2	DALYs (Disability-Adjusted Life Years)	6	China	3	Both	1	<5 years	356	Trachoma	1	Number	1992	0	0	0
2	DALYs (Disability-Adjusted Life Years)	6	China	1	Male	1	<5 years	356	Trachoma	2	Percent	1992	0	0	0
2	DALYs (Disability-Adjusted Life Years)	6	China	2	Female	1	<5 years	356	Trachoma	2	Percent	1992	0	0	0
2	DALYs (Disability-Adjusted Life Years)	6	China	3	Both	1	<5 years	356	Trachoma	2	Percent	1992	0	0	0
2	DALYs (Disability-Adjusted Life Years)	6	China	1	Male	1	<5 years	356	Trachoma	3	Rate	1992	0	0	0
2	DALYs (Disability-Adjusted Life Years)	6	China	2	Female	1	<5 years	356	Trachoma	3	Rate	1992	0	0	0
2	DALYs (Disability-Adjusted Life Years)	6	China	3	Both	1	<5 years	356	Trachoma	3	Rate	1992	0	0	0
2	DALYs (Disability-Adjusted Life Years)	6	China	1	Male	6	5-9 years	356	Trachoma	1	Number	1992	0	0	0
2	DALYs (Disability-Adjusted Life Years)	6	China	2	Female	6	5-9 years	356	Trachoma	1	Number	1992	0	0	0
2	DALYs (Disability-Adjusted Life Years)	6	China	3	Both	6	5-9 years	356	Trachoma	1	Number	1992	0	0	0
2	DALYs (Disability-Adjusted Life Years)	6	China	1	Male	6	5-9 years	356	Trachoma	2	Percent	1992	0	0	0
2	DALYs (Disability-Adjusted Life Years)	6	China	2	Female	6	5-9 years	356	Trachoma	2	Percent	1992	0	0	0
2	DALYs (Disability-Adjusted Life Years)	6	China	3	Both	6	5-9 years	356	Trachoma	2	Percent	1992	0	0	0
2	DALYs (Disability-Adjusted Life Years)	6	China	1	Male	6	5-9 years	356	Trachoma	3	Rate	1992	0	0	0
2	DALYs (Disability-Adjusted Life Years)	6	China	2	Female	6	5-9 years	356	Trachoma	3	Rate	1992	0	0	0
2	DALYs (Disability-Adjusted Life Years)	6	China	3	Both	6	5-9 years	356	Trachoma	3	Rate	1992	0	0	0
2	DALYs (Disability-Adjusted Life Years)	6	China	1	Male	7	10-14 years	356	Trachoma	1	Number	1992	0	0	0
2	DALYs (Disability-Adjusted Life Years)	6	China	2	Female	7	10-14 years	356	Trachoma	1	Number	1992	0	0	0
2	DALYs (Disability-Adjusted Life Years)	6	China	3	Both	7	10-14 years	356	Trachoma	1	Number	1992	0	0	0
2	DALYs (Disability-Adjusted Life Years)	6	China	1	Male	7	10-14 years	356	Trachoma	2	Percent	1992	0	0	0
2	DALYs (Disability-Adjusted Life Years)	6	China	2	Female	7	10-14 years	356	Trachoma	2	Percent	1992	0	0	0
2	DALYs (Disability-Adjusted Life Years)	6	China	3	Both	7	10-14 years	356	Trachoma	2	Percent	1992	0	0	0
2	DALYs (Disability-Adjusted Life Years)	6	China	1	Male	7	10-14 years	356	Trachoma	3	Rate	1992	0	0	0
2	DALYs (Disability-Adjusted Life Years)	6	China	2	Female	7	10-14 years	356	Trachoma	3	Rate	1992	0	0	0
2	DALYs (Disability-Adjusted Life Years)	6	China	3	Both	7	10-14 years	356	Trachoma	3	Rate	1992	0	0	0
2	DALYs (Disability-Adjusted Life Years)	6	China	1	Male	8	15-19 years	356	Trachoma	1	Number	1992	6.653804156938643	13.33716002103824	3.098602882035669
2	DALYs (Disability-Adjusted Life Years)	6	China	2	Female	8	15-19 years	356	Trachoma	1	Number	1992	6.103885468283288	11.873786889728894	2.9116848471064403
2	DALYs (Disability-Adjusted Life Years)	6	China	3	Both	8	15-19 years	356	Trachoma	1	Number	1992	12.757689625221936	25.028001214408455	6.108873889201813
2	DALYs (Disability-Adjusted Life Years)	6	China	1	Male	8	15-19 years	356	Trachoma	2	Percent	1992	8.812314652322756e-07	1.7126153854013368e-06	4.1297146065143306e-07
2	DALYs (Disability-Adjusted Life Years)	6	China	2	Female	8	15-19 years	356	Trachoma	2	Percent	1992	1.0315754983381127e-06	1.90351365168323e-06	5.101282252655304e-07
2	DALYs (Disability-Adjusted Life Years)	6	China	3	Both	8	15-19 years	356	Trachoma	2	Percent	1992	9.463345440277204e-07	1.788664480200016e-06	4.5098335860637954e-07
2	DALYs (Disability-Adjusted Life Years)	6	China	1	Male	8	15-19 years	356	Trachoma	3	Rate	1992	0.011342927277882425	0.022736232182962408	0.0052822755712332815
2	DALYs (Disability-Adjusted Life Years)	6	China	2	Female	8	15-19 years	356	Trachoma	3	Rate	1992	0.010906607936990175	0.02121644303559805	0.005202686916141737
2	DALYs (Disability-Adjusted Life Years)	6	China	3	Both	8	15-19 years	356	Trachoma	3	Rate	1992	0.011129897520769861	0.021834603039359017	0.0053294242414946855
2	DALYs (Disability-Adjusted Life Years)	6	China	1	Male	9	20-24 years	356	Trachoma	1	Number	1992	9.42236504032541	19.295941670370112	4.105175737213428
2	DALYs (Disability-Adjusted Life Years)	6	China	2	Female	9	20-24 years	356	Trachoma	1	Number	1992	8.1716379824733	16.54413263868227	3.7269056376244656
2	DALYs (Disability-Adjusted Life Years)	6	China	3	Both	9	20-24 years	356	Trachoma	1	Number	1992	17.594003022798695	35.9789378545057	7.789588272978103
2	DALYs (Disability-Adjusted Life Years)	6	China	1	Male	9	20-24 years	356	Trachoma	2	Percent	1992	9.84837180191732e-07	1.934661370993206e-06	4.423778474604506e-07
2	DALYs (Disability-Adjusted Life Years)	6	China	2	Female	9	20-24 years	356	Trachoma	2	Percent	1992	1.0110921290412735e-06	1.8926711599210825e-06	4.785565591313562e-07
2	DALYs (Disability-Adjusted Life Years)	6	China	3	Both	9	20-24 years	356	Trachoma	2	Percent	1992	9.958479542708726e-07	1.9021215260707028e-06	4.7138860593714265e-07
2	DALYs (Disability-Adjusted Life Years)	6	China	1	Male	9	20-24 years	356	Trachoma	3	Rate	1992	0.014087918473406612	0.02885046927776377	0.006137883732731328
2	DALYs (Disability-Adjusted Life Years)	6	China	2	Female	9	20-24 years	356	Trachoma	3	Rate	1992	0.013055913880447056	0.026432738628486437	0.0059545172154885796
2	DALYs (Disability-Adjusted Life Years)	6	China	3	Both	9	20-24 years	356	Trachoma	3	Rate	1992	0.01358902579259099	0.027788941144397575	0.006016420243761306
2	DALYs (Disability-Adjusted Life Years)	6	China	1	Male	10	25-29 years	356	Trachoma	1	Number	1992	11.679358066171472	24.14120887480869	5.2285696478976575
2	DALYs (Disability-Adjusted Life Years)	6	China	2	Female	10	25-29 years	356	Trachoma	1	Number	1992	10.767917799020644	21.37857387318862	5.05552851321003
2	DALYs (Disability-Adjusted Life Years)	6	China	3	Both	10	25-29 years	356	Trachoma	1	Number	1992	22.447275865192122	44.73155422304777	10.470205494660451
2	DALYs (Disability-Adjusted Life Years)	6	China	1	Male	10	25-29 years	356	Trachoma	2	Percent	1992	1.2203997838488875e-06	2.3971647362997934e-06	5.678088607768214e-07
2	DALYs (Disability-Adjusted Life Years)	6	China	2	Female	10	25-29 years	356	Trachoma	2	Percent	1992	1.2335134555436257e-06	2.2408250101295237e-06	6.317478768125289e-07
2	DALYs (Disability-Adjusted Life Years)	6	China	3	Both	10	25-29 years	356	Trachoma	2	Percent	1992	1.2256630727666394e-06	2.307302153716819e-06	6.202113441699721e-07
2	DALYs (Disability-Adjusted Life Years)	6	China	1	Male	10	25-29 years	356	Trachoma	3	Rate	1992	0.017976227702338095	0.03715682533959007	0.008047527784971155
2	DALYs (Disability-Adjusted Life Years)	6	China	2	Female	10	25-29 years	356	Trachoma	3	Rate	1992	0.017594435205844135	0.03493190975504849	0.008260572797561795
2	DALYs (Disability-Adjusted Life Years)	6	China	3	Both	10	25-29 years	356	Trachoma	3	Rate	1992	0.017791036058719945	0.0354528851930255	0.008298370128134802
2	DALYs (Disability-Adjusted Life Years)	6	China	1	Male	11	30-34 years	356	Trachoma	1	Number	1992	15.565296267152014	28.68821568926008	6.541776156063383
2	DALYs (Disability-Adjusted Life Years)	6	China	2	Female	11	30-34 years	356	Trachoma	1	Number	1992	15.011271473695139	25.853937575717417	7.051654743673778
2	DALYs (Disability-Adjusted Life Years)	6	China	3	Both	11	30-34 years	356	Trachoma	1	Number	1992	30.57656774084719	54.46559339472603	13.862402945357623
2	DALYs (Disability-Adjusted Life Years)	6	China	1	Male	11	30-34 years	356	Trachoma	2	Percent	1992	1.915462662293751e-06	3.4411380384856253e-06	8.425648937125601e-07
2	DALYs (Disability-Adjusted Life Years)	6	China	2	Female	11	30-34 years	356	Trachoma	2	Percent	1992	2.1385448790848886e-06	3.695105573335453e-06	1.061156159676775e-06
2	DALYs (Disability-Adjusted Life Years)	6	China	3	Both	11	30-34 years	356	Trachoma	2	Percent	1992	2.0169488398387104e-06	3.5364430310718255e-06	9.284878641723363e-07
2	DALYs (Disability-Adjusted Life Years)	6	China	1	Male	11	30-34 years	356	Trachoma	3	Rate	1992	0.03413090832377128	0.0629062783552059	0.014344523767814222
2	DALYs (Disability-Adjusted Life Years)	6	China	2	Female	11	30-34 years	356	Trachoma	3	Rate	1992	0.03562338791187872	0.06135421965575623	0.016734347439837156
2	DALYs (Disability-Adjusted Life Years)	6	China	3	Both	11	30-34 years	356	Trachoma	3	Rate	1992	0.03484767150734959	0.06207364813339558	0.01579877991004864
2	DALYs (Disability-Adjusted Life Years)	6	China	1	Male	12	35-39 years	356	Trachoma	1	Number	1992	42.05457028878807	77.66652877724819	18.232485832301563
2	DALYs (Disability-Adjusted Life Years)	6	China	2	Female	12	35-39 years	356	Trachoma	1	Number	1992	42.05554426759762	72.65148878767923	20.62022872656133
2	DALYs (Disability-Adjusted Life Years)	6	China	3	Both	12	35-39 years	356	Trachoma	1	Number	1992	84.11011455638565	150.69485514879125	38.7773615500505
2	DALYs (Disability-Adjusted Life Years)	6	China	1	Male	12	35-39 years	356	Trachoma	2	Percent	1992	3.6376384956452275e-06	6.6004896168590915e-06	1.7194967147915876e-06
2	DALYs (Disability-Adjusted Life Years)	6	China	2	Female	12	35-39 years	356	Trachoma	2	Percent	1992	4.488848624257228e-06	7.380486517191973e-06	2.3298113805203488e-06
2	DALYs (Disability-Adjusted Life Years)	6	China	3	Both	12	35-39 years	356	Trachoma	2	Percent	1992	4.013800783561229e-06	6.960532718969529e-06	1.991727844536241e-06
2	DALYs (Disability-Adjusted Life Years)	6	China	1	Male	12	35-39 years	356	Trachoma	3	Rate	1992	0.08463353446888018	0.1563015100430107	0.036692319230589195
2	DALYs (Disability-Adjusted Life Years)	6	China	2	Female	12	35-39 years	356	Trachoma	3	Rate	1992	0.09155288864277769	0.15815878211889253	0.0448892420076464
2	DALYs (Disability-Adjusted Life Years)	6	China	3	Both	12	35-39 years	356	Trachoma	3	Rate	1992	0.08795737995709606	0.15758776101792243	0.0405510697682498
2	DALYs (Disability-Adjusted Life Years)	6	China	1	Male	13	40-44 years	356	Trachoma	1	Number	1992	72.06417764616722	141.43653130740705	20.710142120539945
2	DALYs (Disability-Adjusted Life Years)	6	China	2	Female	13	40-44 years	356	Trachoma	1	Number	1992	74.48582389232834	137.02714096284802	32.27895980510256
2	DALYs (Disability-Adjusted Life Years)	6	China	3	Both	13	40-44 years	356	Trachoma	1	Number	1992	146.5500015384956	274.6258013752973	55.790316274958684
2	DALYs (Disability-Adjusted Life Years)	6	China	1	Male	13	40-44 years	356	Trachoma	2	Percent	1992	6.0621942296537225e-06	1.2286108185357248e-05	1.8349912191214415e-06
2	DALYs (Disability-Adjusted Life Years)	6	China	2	Female	13	40-44 years	356	Trachoma	2	Percent	1992	8.29505973492164e-06	1.528353778599098e-05	3.673774452001837e-06
2	DALYs (Disability-Adjusted Life Years)	6	China	3	Both	13	40-44 years	356	Trachoma	2	Percent	1992	7.010873741617225e-06	1.313105982971823e-05	2.732708327606354e-06
2	DALYs (Disability-Adjusted Life Years)	6	China	1	Male	13	40-44 years	356	Trachoma	3	Rate	1992	0.1841982269993052	0.3615160701294941	0.05293575232673152
2	DALYs (Disability-Adjusted Life Years)	6	China	2	Female	13	40-44 years	356	Trachoma	3	Rate	1992	0.20618266615876138	0.37930199041192736	0.08935071998489373
2	DALYs (Disability-Adjusted Life Years)	6	China	3	Both	13	40-44 years	356	Trachoma	3	Rate	1992	0.19475264789837332	0.36495463280498697	0.07414064624749825
2	DALYs (Disability-Adjusted Life Years)	6	China	1	Male	14	45-49 years	356	Trachoma	1	Number	1992	105.69348499578832	201.88877500935064	43.29382414353739
2	DALYs (Disability-Adjusted Life Years)	6	China	2	Female	14	45-49 years	356	Trachoma	1	Number	1992	116.52487854245906	215.71492270174537	50.84823505569355
2	DALYs (Disability-Adjusted Life Years)	6	China	3	Both	14	45-49 years	356	Trachoma	1	Number	1992	222.2183635382474	397.79369471144776	104.29506777708403
2	DALYs (Disability-Adjusted Life Years)	6	China	1	Male	14	45-49 years	356	Trachoma	2	Percent	1992	1.0030673912304418e-05	1.9573125816279054e-05	4.1115059843796055e-06
2	DALYs (Disability-Adjusted Life Years)	6	China	2	Female	14	45-49 years	356	Trachoma	2	Percent	1992	1.5219316709922586e-05	2.742486895033578e-05	6.895375358091372e-06
2	DALYs (Disability-Adjusted Life Years)	6	China	3	Both	14	45-49 years	356	Trachoma	2	Percent	1992	1.219097859332643e-05	2.1518924756849018e-05	6.030018360320433e-06
2	DALYs (Disability-Adjusted Life Years)	6	China	1	Male	14	45-49 years	356	Trachoma	3	Rate	1992	0.35762463834017694	0.683111169534597	0.14648904993825057
2	DALYs (Disability-Adjusted Life Years)	6	China	2	Female	14	45-49 years	356	Trachoma	3	Rate	1992	0.43608587246315	0.8072973895907942	0.1902958168662125
2	DALYs (Disability-Adjusted Life Years)	6	China	3	Both	14	45-49 years	356	Trachoma	3	Rate	1992	0.3948798281498075	0.7068754503706771	0.1853313010902405
2	DALYs (Disability-Adjusted Life Years)	6	China	1	Male	15	50-54 years	356	Trachoma	1	Number	1992	135.2444443357303	258.70393504357764	52.56078579691877
2	DALYs (Disability-Adjusted Life Years)	6	China	2	Female	15	50-54 years	356	Trachoma	1	Number	1992	165.11994456804777	310.6048155987362	76.17159318490248
2	DALYs (Disability-Adjusted Life Years)	6	China	3	Both	15	50-54 years	356	Trachoma	1	Number	1992	300.364388903778	545.6587703387015	135.42230277380628
2	DALYs (Disability-Adjusted Life Years)	6	China	1	Male	15	50-54 years	356	Trachoma	2	Percent	1992	1.0869699557351997e-05	2.0807972887530465e-05	4.250004559774972e-06
2	DALYs (Disability-Adjusted Life Years)	6	China	2	Female	15	50-54 years	356	Trachoma	2	Percent	1992	1.8726981407111326e-05	3.375224553270049e-05	8.959844441172027e-06
2	DALYs (Disability-Adjusted Life Years)	6	China	3	Both	15	50-54 years	356	Trachoma	2	Percent	1992	1.4102678503267517e-05	2.5714165080058216e-05	6.497257138760162e-06
2	DALYs (Disability-Adjusted Life Years)	6	China	1	Male	15	50-54 years	356	Trachoma	3	Rate	1992	0.5355962884745441	1.0245216955392022	0.20815170582720857
2	DALYs (Disability-Adjusted Life Years)	6	China	2	Female	15	50-54 years	356	Trachoma	3	Rate	1992	0.7317685106043261	1.3765194985488243	0.33757262601492527
2	DALYs (Disability-Adjusted Life Years)	6	China	3	Both	15	50-54 years	356	Trachoma	3	Rate	1992	0.6281711006695434	1.141170801254529	0.28321725254812974
2	DALYs (Disability-Adjusted Life Years)	6	China	1	Male	16	55-59 years	356	Trachoma	1	Number	1992	163.9889772111882	302.2856658631425	70.77258142970746
2	DALYs (Disability-Adjusted Life Years)	6	China	2	Female	16	55-59 years	356	Trachoma	1	Number	1992	225.80254803180438	428.84787215312224	108.90921927109164
2	DALYs (Disability-Adjusted Life Years)	6	China	3	Both	16	55-59 years	356	Trachoma	1	Number	1992	389.79152524299184	711.1579402417659	188.29691559410134
2	DALYs (Disability-Adjusted Life Years)	6	China	1	Male	16	55-59 years	356	Trachoma	2	Percent	1992	1.097644962086226e-05	2.1008249996562066e-05	4.585071021086465e-06
2	DALYs (Disability-Adjusted Life Years)	6	China	2	Female	16	55-59 years	356	Trachoma	2	Percent	1992	2.1091412096518783e-05	3.830215263914555e-05	1.0241295297191348e-05
2	DALYs (Disability-Adjusted Life Years)	6	China	3	Both	16	55-59 years	356	Trachoma	2	Percent	1992	1.5160127370648593e-05	2.7609140531617033e-05	7.3489280914264154e-06
2	DALYs (Disability-Adjusted Life Years)	6	China	1	Male	16	55-59 years	356	Trachoma	3	Rate	1992	0.6946096354156207	1.2803942053139439	0.2997720811503272
2	DALYs (Disability-Adjusted Life Years)	6	China	2	Female	16	55-59 years	356	Trachoma	3	Rate	1992	1.0516964045259543	1.9973989184945706	0.5072548353661749
2	DALYs (Disability-Adjusted Life Years)	6	China	3	Both	16	55-59 years	356	Trachoma	3	Rate	1992	0.8646832109102486	1.5775774777279452	0.4177032363104991
2	DALYs (Disability-Adjusted Life Years)	6	China	1	Male	17	60-64 years	356	Trachoma	1	Number	1992	229.18062708783214	456.45194209460783	93.92388220621234
2	DALYs (Disability-Adjusted Life Years)	6	China	2	Female	17	60-64 years	356	Trachoma	1	Number	1992	315.9312713538662	582.6066951590046	136.63931879472446
2	DALYs (Disability-Adjusted Life Years)	6	China	3	Both	17	60-64 years	356	Trachoma	1	Number	1992	545.1118984416987	999.7402422586788	244.7777339516328
2	DALYs (Disability-Adjusted Life Years)	6	China	1	Male	17	60-64 years	356	Trachoma	2	Percent	1992	1.5024354989108962e-05	3.0114448400675518e-05	6.0703300736934314e-06
2	DALYs (Disability-Adjusted Life Years)	6	China	2	Female	17	60-64 years	356	Trachoma	2	Percent	1992	2.8382081750634494e-05	5.0681363260497445e-05	1.263688968823712e-05
2	DALYs (Disability-Adjusted Life Years)	6	China	3	Both	17	60-64 years	356	Trachoma	2	Percent	1992	2.0606616690727055e-05	3.7844483736179055e-05	8.919112694501912e-06
2	DALYs (Disability-Adjusted Life Years)	6	China	1	Male	17	60-64 years	356	Trachoma	3	Rate	1992	1.1915859978461958	2.373244849710574	0.48834137650468173
2	DALYs (Disability-Adjusted Life Years)	6	China	2	Female	17	60-64 years	356	Trachoma	3	Rate	1992	1.7602581162586843	3.246079944367419	0.7613063084188039
2	DALYs (Disability-Adjusted Life Years)	6	China	3	Both	17	60-64 years	356	Trachoma	3	Rate	1992	1.4660934874855873	2.688828958866458	0.6583364675286941
2	DALYs (Disability-Adjusted Life Years)	6	China	1	Male	18	65-69 years	356	Trachoma	1	Number	1992	326.42270041485307	665.8687943368143	128.23126405289378
2	DALYs (Disability-Adjusted Life Years)	6	China	2	Female	18	65-69 years	356	Trachoma	1	Number	1992	462.888499577214	881.4418140536393	203.0145277792356
2	DALYs (Disability-Adjusted Life Years)	6	China	3	Both	18	65-69 years	356	Trachoma	1	Number	1992	789.3111999920668	1534.661330213993	331.2137283570271
2	DALYs (Disability-Adjusted Life Years)	6	China	1	Male	18	65-69 years	356	Trachoma	2	Percent	1992	2.2087906092557034e-05	4.431323070157832e-05	8.380415871209998e-06
2	DALYs (Disability-Adjusted Life Years)	6	China	2	Female	18	65-69 years	356	Trachoma	2	Percent	1992	3.931359384018652e-05	7.505281804264649e-05	1.7362247057158925e-05
2	DALYs (Disability-Adjusted Life Years)	6	China	3	Both	18	65-69 years	356	Trachoma	2	Percent	1992	2.966916515449304e-05	5.6529732391089365e-05	1.2423846360275134e-05
2	DALYs (Disability-Adjusted Life Years)	6	China	1	Male	18	65-69 years	356	Trachoma	3	Rate	1992	2.289424590532387	4.670191104618067	0.8993731404851408
2	DALYs (Disability-Adjusted Life Years)	6	China	2	Female	18	65-69 years	356	Trachoma	3	Rate	1992	3.1790327970518257	6.053579724120913	1.3942663139776748
2	DALYs (Disability-Adjusted Life Years)	6	China	3	Both	18	65-69 years	356	Trachoma	3	Rate	1992	2.7389026459821055	5.325260781871292	1.1493086085586737
2	DALYs (Disability-Adjusted Life Years)	6	China	1	Male	19	70-74 years	356	Trachoma	1	Number	1992	335.9814966134142	592.8771162160307	151.3796520451877
2	DALYs (Disability-Adjusted Life Years)	6	China	2	Female	19	70-74 years	356	Trachoma	1	Number	1992	559.4897568619957	979.8148145823264	265.3601689802454
2	DALYs (Disability-Adjusted Life Years)	6	China	3	Both	19	70-74 years	356	Trachoma	1	Number	1992	895.4712534754105	1570.3258428643258	424.3895487412607
2	DALYs (Disability-Adjusted Life Years)	6	China	1	Male	19	70-74 years	356	Trachoma	2	Percent	1992	2.4934181288666545e-05	4.452739341994275e-05	1.1073168603526308e-05
2	DALYs (Disability-Adjusted Life Years)	6	China	2	Female	19	70-74 years	356	Trachoma	2	Percent	1992	4.678253046634393e-05	7.891481999200592e-05	2.2326245772927078e-05
2	DALYs (Disability-Adjusted Life Years)	6	China	3	Both	19	70-74 years	356	Trachoma	2	Percent	1992	3.514338846888059e-05	6.171390433842039e-05	1.6832572798602238e-05
2	DALYs (Disability-Adjusted Life Years)	6	China	1	Male	19	70-74 years	356	Trachoma	3	Rate	1992	3.591956568745031	6.338411113458191	1.618390122726595
2	DALYs (Disability-Adjusted Life Years)	6	China	2	Female	19	70-74 years	356	Trachoma	3	Rate	1992	5.256919828194673	9.206259566977607	2.4933023649071537
2	DALYs (Disability-Adjusted Life Years)	6	China	3	Both	19	70-74 years	356	Trachoma	3	Rate	1992	4.4781090481169725	7.852949313705412	2.1223045081219967
2	DALYs (Disability-Adjusted Life Years)	6	China	1	Male	20	75-79 years	356	Trachoma	1	Number	1992	252.4662977948725	446.33730037173586	131.7192074640093
2	DALYs (Disability-Adjusted Life Years)	6	China	2	Female	20	75-79 years	356	Trachoma	1	Number	1992	504.9931958686803	854.011369178035	271.70286990224236
2	DALYs (Disability-Adjusted Life Years)	6	China	3	Both	20	75-79 years	356	Trachoma	1	Number	1992	757.4594936635531	1290.218593347473	406.0686471257494
2	DALYs (Disability-Adjusted Life Years)	6	China	1	Male	20	75-79 years	356	Trachoma	2	Percent	1992	2.64235507751315e-05	4.546203381937088e-05	1.4001278610509406e-05
2	DALYs (Disability-Adjusted Life Years)	6	China	2	Female	20	75-79 years	356	Trachoma	2	Percent	1992	5.0313754949830025e-05	8.390540205924658e-05	2.7065005798760705e-05
2	DALYs (Disability-Adjusted Life Years)	6	China	3	Both	20	75-79 years	356	Trachoma	2	Percent	1992	3.859984325231452e-05	6.505458147279033e-05	2.1104061758079038e-05
2	DALYs (Disability-Adjusted Life Years)	6	China	1	Male	20	75-79 years	356	Trachoma	3	Rate	1992	4.743301966909963	8.385723612419275	2.474722294820874
2	DALYs (Disability-Adjusted Life Years)	6	China	2	Female	20	75-79 years	356	Trachoma	3	Rate	1992	7.260121642765958	12.27784151402698	3.90618309774584
2	DALYs (Disability-Adjusted Life Years)	6	China	3	Both	20	75-79 years	356	Trachoma	3	Rate	1992	6.169091953137311	10.5081224918193	3.3072063184378226
2	DALYs (Disability-Adjusted Life Years)	6	China	1	Male	22	All ages	356	Trachoma	1	Number	1992	1878.7288311593265	3043.059094910651	1107.6341521408729
2	DALYs (Disability-Adjusted Life Years)	6	China	2	Female	22	All ages	356	Trachoma	1	Number	1992	2933.7871303707375	4649.762966280947	1757.121989253641
2	DALYs (Disability-Adjusted Life Years)	6	China	3	Both	22	All ages	356	Trachoma	1	Number	1992	4812.515961530056	7705.152274093756	2911.205848653073
2	DALYs (Disability-Adjusted Life Years)	6	China	1	Male	22	All ages	356	Trachoma	2	Percent	1992	8.207293237691009e-06	1.3001818399585381e-05	4.837121088975093e-06
2	DALYs (Disability-Adjusted Life Years)	6	China	2	Female	22	All ages	356	Trachoma	2	Percent	1992	1.585190364091992e-05	2.4410126870832492e-05	9.909208819519554e-06
2	DALYs (Disability-Adjusted Life Years)	6	China	3	Both	22	All ages	356	Trachoma	2	Percent	1992	1.1615442242067919e-05	1.8021991416035865e-05	7.22030390348608e-06
2	DALYs (Disability-Adjusted Life Years)	6	China	1	Male	22	All ages	356	Trachoma	3	Rate	1992	0.30145254141965416	0.48827583983205114	0.17772609042254775
2	DALYs (Disability-Adjusted Life Years)	6	China	2	Female	22	All ages	356	Trachoma	3	Rate	1992	0.5032102112391358	0.7975385058623771	0.3013857816171965
2	DALYs (Disability-Adjusted Life Years)	6	China	3	Both	22	All ages	356	Trachoma	3	Rate	1992	0.39896848157509673	0.6387745885257755	0.2413455635834161
2	DALYs (Disability-Adjusted Life Years)	6	China	1	Male	27	Age-standardized	356	Trachoma	3	Rate	1992	0.4885807446855289	0.7747892282332619	0.287611152248488
2	DALYs (Disability-Adjusted Life Years)	6	China	2	Female	27	Age-standardized	356	Trachoma	3	Rate	1992	0.6966855879679775	1.068143194751465	0.41894369075939814
2	DALYs (Disability-Adjusted Life Years)	6	China	3	Both	27	Age-standardized	356	Trachoma	3	Rate	1992	0.6030768430830885	0.9351291826408281	0.36177556578659736
2	DALYs (Disability-Adjusted Life Years)	6	China	1	Male	30	80-84 years	356	Trachoma	1	Number	1992	126.73469452764411	211.51308043511688	65.40585557124089
2	DALYs (Disability-Adjusted Life Years)	6	China	2	Female	30	80-84 years	356	Trachoma	1	Number	1992	292.6302902795763	482.8962739289259	159.322638469281
2	DALYs (Disability-Adjusted Life Years)	6	China	3	Both	30	80-84 years	356	Trachoma	1	Number	1992	419.3649848072203	688.2421553372044	227.35372976381348
2	DALYs (Disability-Adjusted Life Years)	6	China	1	Male	30	80-84 years	356	Trachoma	2	Percent	1992	2.466151112619406e-05	4.080773473037991e-05	1.2879192668999232e-05
2	DALYs (Disability-Adjusted Life Years)	6	China	2	Female	30	80-84 years	356	Trachoma	2	Percent	1992	4.473174446937173e-05	7.194727363376226e-05	2.5010355499354346e-05
2	DALYs (Disability-Adjusted Life Years)	6	China	3	Both	30	80-84 years	356	Trachoma	2	Percent	1992	3.586902820813524e-05	5.8613195803608376e-05	2.0072798627492534e-05
2	DALYs (Disability-Adjusted Life Years)	6	China	1	Male	30	80-84 years	356	Trachoma	3	Rate	1992	5.627345749202159	9.391723699050582	2.9041878760473883
2	DALYs (Disability-Adjusted Life Years)	6	China	2	Female	30	80-84 years	356	Trachoma	3	Rate	1992	8.37973751266582	13.828178954074588	4.562350291633874
2	DALYs (Disability-Adjusted Life Years)	6	China	3	Both	30	80-84 years	356	Trachoma	3	Rate	1992	7.300617813964591	11.981431739910184	3.9579429607076038
2	DALYs (Disability-Adjusted Life Years)	6	China	1	Male	31	85-89 years	356	Trachoma	1	Number	1992	38.957089994498865	70.173338128364	19.541158754665066
2	DALYs (Disability-Adjusted Life Years)	6	China	2	Female	31	85-89 years	356	Trachoma	1	Number	1992	108.1145214661833	178.8282116456238	58.392751227459556
2	DALYs (Disability-Adjusted Life Years)	6	China	3	Both	31	85-89 years	356	Trachoma	1	Number	1992	147.07161146068213	250.00732012545274	80.28911784513144
2	DALYs (Disability-Adjusted Life Years)	6	China	1	Male	31	85-89 years	356	Trachoma	2	Percent	1992	1.71311644290145e-05	3.054733044926858e-05	8.85123480200852e-06
2	DALYs (Disability-Adjusted Life Years)	6	China	2	Female	31	85-89 years	356	Trachoma	2	Percent	1992	3.356070505980197e-05	5.54210779562119e-05	1.8436595923095878e-05
2	DALYs (Disability-Adjusted Life Years)	6	China	3	Both	31	85-89 years	356	Trachoma	2	Percent	1992	2.6743187859914566e-05	4.49341266267269e-05	1.4815789487149252e-05
2	DALYs (Disability-Adjusted Life Years)	6	China	1	Male	31	85-89 years	356	Trachoma	3	Rate	1992	6.0645839213572765	10.924124419491777	3.042039259219988
2	DALYs (Disability-Adjusted Life Years)	6	China	2	Female	31	85-89 years	356	Trachoma	3	Rate	1992	8.291523713629283	13.714701202182098	4.478259487630221
2	DALYs (Disability-Adjusted Life Years)	6	China	3	Both	31	85-89 years	356	Trachoma	3	Rate	1992	7.556523970433121	12.845349884649796	4.125246453316125
2	DALYs (Disability-Adjusted Life Years)	6	China	1	Male	32	90-94 years	356	Trachoma	1	Number	1992	5.993077356710898	11.18790552664813	2.8644367781637534
2	DALYs (Disability-Adjusted Life Years)	6	China	2	Female	32	90-94 years	356	Trachoma	1	Number	1992	21.855498015265248	40.153163921327874	10.832348505242097
2	DALYs (Disability-Adjusted Life Years)	6	China	3	Both	32	90-94 years	356	Trachoma	1	Number	1992	27.848575371976164	51.216012232693366	13.761612484559542
2	DALYs (Disability-Adjusted Life Years)	6	China	1	Male	32	90-94 years	356	Trachoma	2	Percent	1992	1.1720152391242215e-05	2.1909071435663052e-05	5.565399796128059e-06
2	DALYs (Disability-Adjusted Life Years)	6	China	2	Female	32	90-94 years	356	Trachoma	2	Percent	1992	2.6173887529373777e-05	4.722872206214236e-05	1.3118252009378006e-05
2	DALYs (Disability-Adjusted Life Years)	6	China	3	Both	32	90-94 years	356	Trachoma	2	Percent	1992	2.067239289920563e-05	3.8142768818266525e-05	1.0414254915406159e-05
2	DALYs (Disability-Adjusted Life Years)	6	China	1	Male	32	90-94 years	356	Trachoma	3	Rate	1992	6.391286827490207	11.93128487480668	3.054764015010801
2	DALYs (Disability-Adjusted Life Years)	6	China	2	Female	32	90-94 years	356	Trachoma	3	Rate	1992	8.442880466224937	15.511353852093494	4.184586575623693
2	DALYs (Disability-Adjusted Life Years)	6	China	3	Both	32	90-94 years	356	Trachoma	3	Rate	1992	7.897335533627324	14.523903930215278	3.902536119807605
2	DALYs (Disability-Adjusted Life Years)	6	China	1	Male	235	95+ years	356	Trachoma	1	Number	1992	0.6263693612502778	1.2710441762516287	0.26134266710035026
2	DALYs (Disability-Adjusted Life Years)	6	China	2	Female	235	95+ years	356	Trachoma	1	Number	1992	3.8406449222423764	7.467975284455719	1.5554562149232845
2	DALYs (Disability-Adjusted Life Years)	6	China	3	Both	235	95+ years	356	Trachoma	1	Number	1992	4.467014283492656	8.664594047072224	1.8432322145720161
2	DALYs (Disability-Adjusted Life Years)	6	China	1	Male	235	95+ years	356	Trachoma	2	Percent	1992	2.0291520259071314e-05	4.085439352430949e-05	8.532837352905295e-06
2	DALYs (Disability-Adjusted Life Years)	6	China	2	Female	235	95+ years	356	Trachoma	2	Percent	1992	2.4206369380133632e-05	4.628025080630755e-05	1.0024744135444569e-05
2	DALYs (Disability-Adjusted Life Years)	6	China	3	Both	235	95+ years	356	Trachoma	2	Percent	1992	2.3566364235484907e-05	4.506801817426172e-05	9.910325042378098e-06
2	DALYs (Disability-Adjusted Life Years)	6	China	1	Male	235	95+ years	356	Trachoma	3	Rate	1992	7.421150010021501	15.059180868137256	3.0963569685137573
2	DALYs (Disability-Adjusted Life Years)	6	China	2	Female	235	95+ years	356	Trachoma	3	Rate	1992	10.85067615480863	21.098691231375977	4.394509777087864
2	DALYs (Disability-Adjusted Life Years)	6	China	3	Both	235	95+ years	356	Trachoma	3	Rate	1992	10.190340470444772	19.7660356055139	4.204858690958705
2	DALYs (Disability-Adjusted Life Years)	1	Global	1	Male	1	<5 years	356	Trachoma	1	Number	1991	0	0	0
2	DALYs (Disability-Adjusted Life Years)	1	Global	2	Female	1	<5 years	356	Trachoma	1	Number	1991	0	0	0
2	DALYs (Disability-Adjusted Life Years)	1	Global	3	Both	1	<5 years	356	Trachoma	1	Number	1991	0	0	0
2	DALYs (Disability-Adjusted Life Years)	1	Global	1	Male	1	<5 years	356	Trachoma	2	Percent	1991	0	0	0
2	DALYs (Disability-Adjusted Life Years)	1	Global	2	Female	1	<5 years	356	Trachoma	2	Percent	1991	0	0	0
2	DALYs (Disability-Adjusted Life Years)	1	Global	3	Both	1	<5 years	356	Trachoma	2	Percent	1991	0	0	0
2	DALYs (Disability-Adjusted Life Years)	1	Global	1	Male	1	<5 years	356	Trachoma	3	Rate	1991	0	0	0
2	DALYs (Disability-Adjusted Life Years)	1	Global	2	Female	1	<5 years	356	Trachoma	3	Rate	1991	0	0	0
2	DALYs (Disability-Adjusted Life Years)	1	Global	3	Both	1	<5 years	356	Trachoma	3	Rate	1991	0	0	0
2	DALYs (Disability-Adjusted Life Years)	1	Global	1	Male	6	5-9 years	356	Trachoma	1	Number	1991	0	0	0
2	DALYs (Disability-Adjusted Life Years)	1	Global	2	Female	6	5-9 years	356	Trachoma	1	Number	1991	0	0	0
2	DALYs (Disability-Adjusted Life Years)	1	Global	3	Both	6	5-9 years	356	Trachoma	1	Number	1991	0	0	0
2	DALYs (Disability-Adjusted Life Years)	1	Global	1	Male	6	5-9 years	356	Trachoma	2	Percent	1991	0	0	0
2	DALYs (Disability-Adjusted Life Years)	1	Global	2	Female	6	5-9 years	356	Trachoma	2	Percent	1991	0	0	0
2	DALYs (Disability-Adjusted Life Years)	1	Global	3	Both	6	5-9 years	356	Trachoma	2	Percent	1991	0	0	0
2	DALYs (Disability-Adjusted Life Years)	1	Global	1	Male	6	5-9 years	356	Trachoma	3	Rate	1991	0	0	0
2	DALYs (Disability-Adjusted Life Years)	1	Global	2	Female	6	5-9 years	356	Trachoma	3	Rate	1991	0	0	0
2	DALYs (Disability-Adjusted Life Years)	1	Global	3	Both	6	5-9 years	356	Trachoma	3	Rate	1991	0	0	0
2	DALYs (Disability-Adjusted Life Years)	1	Global	1	Male	7	10-14 years	356	Trachoma	1	Number	1991	0	0	0
2	DALYs (Disability-Adjusted Life Years)	1	Global	2	Female	7	10-14 years	356	Trachoma	1	Number	1991	0	0	0
2	DALYs (Disability-Adjusted Life Years)	1	Global	3	Both	7	10-14 years	356	Trachoma	1	Number	1991	0	0	0
2	DALYs (Disability-Adjusted Life Years)	1	Global	1	Male	7	10-14 years	356	Trachoma	2	Percent	1991	0	0	0
2	DALYs (Disability-Adjusted Life Years)	1	Global	2	Female	7	10-14 years	356	Trachoma	2	Percent	1991	0	0	0
2	DALYs (Disability-Adjusted Life Years)	1	Global	3	Both	7	10-14 years	356	Trachoma	2	Percent	1991	0	0	0
2	DALYs (Disability-Adjusted Life Years)	1	Global	1	Male	7	10-14 years	356	Trachoma	3	Rate	1991	0	0	0
2	DALYs (Disability-Adjusted Life Years)	1	Global	2	Female	7	10-14 years	356	Trachoma	3	Rate	1991	0	0	0
2	DALYs (Disability-Adjusted Life Years)	1	Global	3	Both	7	10-14 years	356	Trachoma	3	Rate	1991	0	0	0
2	DALYs (Disability-Adjusted Life Years)	1	Global	1	Male	8	15-19 years	356	Trachoma	1	Number	1991	351.31268148711877	555.1383941976654	196.94112462913404
2	DALYs (Disability-Adjusted Life Years)	1	Global	2	Female	8	15-19 years	356	Trachoma	1	Number	1991	475.8642425363434	754.6071615597252	278.6723031952512
2	DALYs (Disability-Adjusted Life Years)	1	Global	3	Both	8	15-19 years	356	Trachoma	1	Number	1991	827.1769240234634	1311.8714760543294	489.67456310909
2	DALYs (Disability-Adjusted Life Years)	1	Global	1	Male	8	15-19 years	356	Trachoma	2	Percent	1991	7.609887099313621e-06	1.1512071009280217e-05	4.374043175686922e-06
2	DALYs (Disability-Adjusted Life Years)	1	Global	2	Female	8	15-19 years	356	Trachoma	2	Percent	1991	1.1286928210453074e-05	1.6692459255457613e-05	7.045171259476418e-06
2	DALYs (Disability-Adjusted Life Years)	1	Global	3	Both	8	15-19 years	356	Trachoma	2	Percent	1991	9.3635686154801e-06	1.4264056273883574e-05	5.8476388754044364e-06
2	DALYs (Disability-Adjusted Life Years)	1	Global	1	Male	8	15-19 years	356	Trachoma	3	Rate	1991	0.13354451074225132	0.21102479117334255	0.07486324154965286
2	DALYs (Disability-Adjusted Life Years)	1	Global	2	Female	8	15-19 years	356	Trachoma	3	Rate	1991	0.18640677985404958	0.2955966817162354	0.10916224004616361
2	DALYs (Disability-Adjusted Life Years)	1	Global	3	Both	8	15-19 years	356	Trachoma	3	Rate	1991	0.15957867307811863	0.2530857707919386	0.09446783965027493
2	DALYs (Disability-Adjusted Life Years)	1	Global	1	Male	9	20-24 years	356	Trachoma	1	Number	1991	350.49265041673857	546.7427442874182	200.18314956448043
2	DALYs (Disability-Adjusted Life Years)	1	Global	2	Female	9	20-24 years	356	Trachoma	1	Number	1991	497.4997865190168	797.7361187074638	277.722293508396
2	DALYs (Disability-Adjusted Life Years)	1	Global	3	Both	9	20-24 years	356	Trachoma	1	Number	1991	847.9924369357545	1307.933790852322	501.5574204987685
2	DALYs (Disability-Adjusted Life Years)	1	Global	1	Male	9	20-24 years	356	Trachoma	2	Percent	1991	6.833144872619315e-06	1.0226134881850931e-05	4.164672557755906e-06
2	DALYs (Disability-Adjusted Life Years)	1	Global	2	Female	9	20-24 years	356	Trachoma	2	Percent	1991	1.0157508006754136e-05	1.5052801180249858e-05	6.275252499589505e-06
2	DALYs (Disability-Adjusted Life Years)	1	Global	3	Both	9	20-24 years	356	Trachoma	2	Percent	1991	8.455178075814183e-06	1.2341941938704846e-05	5.255663609888611e-06
2	DALYs (Disability-Adjusted Life Years)	1	Global	1	Male	9	20-24 years	356	Trachoma	3	Rate	1991	0.13972824782983326	0.21796578496616356	0.07980549863297928
2	DALYs (Disability-Adjusted Life Years)	1	Global	2	Female	9	20-24 years	356	Trachoma	3	Rate	1991	0.2020861201192104	0.3240431483127619	0.11281174843996633
2	DALYs (Disability-Adjusted Life Years)	1	Global	3	Both	9	20-24 years	356	Trachoma	3	Rate	1991	0.1706150598538802	0.26315470786219736	0.1009127506228435
2	DALYs (Disability-Adjusted Life Years)	1	Global	1	Male	10	25-29 years	356	Trachoma	1	Number	1991	517.2413931057391	833.8672567197198	289.3683547145904
2	DALYs (Disability-Adjusted Life Years)	1	Global	2	Female	10	25-29 years	356	Trachoma	1	Number	1991	804.7849302700014	1267.4958180188482	469.1562504058223
2	DALYs (Disability-Adjusted Life Years)	1	Global	3	Both	10	25-29 years	356	Trachoma	1	Number	1991	1322.0263233757403	2012.873475002089	771.8573928364897
2	DALYs (Disability-Adjusted Life Years)	1	Global	1	Male	10	25-29 years	356	Trachoma	2	Percent	1991	1.029378746371376e-05	1.5622138492158948e-05	6.120134038393675e-06
2	DALYs (Disability-Adjusted Life Years)	1	Global	2	Female	10	25-29 years	356	Trachoma	2	Percent	1991	1.648828327932404e-05	2.446775056092883e-05	1.0510357350417892e-05
2	DALYs (Disability-Adjusted Life Years)	1	Global	3	Both	10	25-29 years	356	Trachoma	2	Percent	1991	1.334369937466889e-05	1.9384028023010557e-05	8.427751964390028e-06
2	DALYs (Disability-Adjusted Life Years)	1	Global	1	Male	10	25-29 years	356	Trachoma	3	Rate	1991	0.2256408868967517	0.3637654485280812	0.126233772215338
2	DALYs (Disability-Adjusted Life Years)	1	Global	2	Female	10	25-29 years	356	Trachoma	3	Rate	1991	0.3552981010530525	0.5595766524650204	0.20712406333259156
2	DALYs (Disability-Adjusted Life Years)	1	Global	3	Both	10	25-29 years	356	Trachoma	3	Rate	1991	0.290082244204575	0.44166961323243953	0.16936283397759894
2	DALYs (Disability-Adjusted Life Years)	1	Global	1	Male	11	30-34 years	356	Trachoma	1	Number	1991	847.1840634191436	1355.1030107932802	470.4099664334093
2	DALYs (Disability-Adjusted Life Years)	1	Global	2	Female	11	30-34 years	356	Trachoma	1	Number	1991	1321.3585045703628	2054.359198164424	784.3899302949152
2	DALYs (Disability-Adjusted Life Years)	1	Global	3	Both	11	30-34 years	356	Trachoma	1	Number	1991	2168.5425679895097	3359.5898725109723	1248.4851540955929
2	DALYs (Disability-Adjusted Life Years)	1	Global	1	Male	11	30-34 years	356	Trachoma	2	Percent	1991	1.6993319411565795e-05	2.523225419176995e-05	1.0146745313597054e-05
2	DALYs (Disability-Adjusted Life Years)	1	Global	2	Female	11	30-34 years	356	Trachoma	2	Percent	1991	2.940140432144066e-05	4.2575380916943094e-05	1.880744711716981e-05
2	DALYs (Disability-Adjusted Life Years)	1	Global	3	Both	11	30-34 years	356	Trachoma	2	Percent	1991	2.2871437384530245e-05	3.352021793817791e-05	1.4648388889310843e-05
2	DALYs (Disability-Adjusted Life Years)	1	Global	1	Male	11	30-34 years	356	Trachoma	3	Rate	1991	0.4283720165552115	0.6851972722796126	0.2378591319523578
2	DALYs (Disability-Adjusted Life Years)	1	Global	2	Female	11	30-34 years	356	Trachoma	3	Rate	1991	0.6853766977689009	1.06557752373714	0.4068559579623751
2	DALYs (Disability-Adjusted Life Years)	1	Global	3	Both	11	30-34 years	356	Trachoma	3	Rate	1991	0.5552373951607033	0.8601952099795241	0.3196643013097635
2	DALYs (Disability-Adjusted Life Years)	1	Global	1	Male	12	35-39 years	356	Trachoma	1	Number	1991	1351.4628499107425	2048.7351124654315	805.2582367503196
2	DALYs (Disability-Adjusted Life Years)	1	Global	2	Female	12	35-39 years	356	Trachoma	1	Number	1991	2111.2026726647296	3191.1512263230293	1311.6612487525038
2	DALYs (Disability-Adjusted Life Years)	1	Global	3	Both	12	35-39 years	356	Trachoma	1	Number	1991	3462.6655225754716	5194.203982455835	2137.9358479417506
2	DALYs (Disability-Adjusted Life Years)	1	Global	1	Male	12	35-39 years	356	Trachoma	2	Percent	1991	2.520312824140036e-05	3.562810030755677e-05	1.6191473260266047e-05
2	DALYs (Disability-Adjusted Life Years)	1	Global	2	Female	12	35-39 years	356	Trachoma	2	Percent	1991	4.6821821239914923e-05	6.398289445993301e-05	3.168907720303719e-05
2	DALYs (Disability-Adjusted Life Years)	1	Global	3	Both	12	35-39 years	356	Trachoma	2	Percent	1991	3.5070263495230986e-05	4.859205270416377e-05	2.3167767261530017e-05
2	DALYs (Disability-Adjusted Life Years)	1	Global	1	Male	12	35-39 years	356	Trachoma	3	Rate	1991	0.7367645937782948	1.1168901113298189	0.4389952396583886
2	DALYs (Disability-Adjusted Life Years)	1	Global	2	Female	12	35-39 years	356	Trachoma	3	Rate	1991	1.188342658728679	1.7962184217527308	0.7383009863882727
2	DALYs (Disability-Adjusted Life Years)	1	Global	3	Both	12	35-39 years	356	Trachoma	3	Rate	1991	0.9589439862463615	1.4384729451455012	0.5920758765170546
2	DALYs (Disability-Adjusted Life Years)	1	Global	1	Male	13	40-44 years	356	Trachoma	1	Number	1991	2124.3869971263316	3217.659754706227	1274.1301094178011
2	DALYs (Disability-Adjusted Life Years)	1	Global	2	Female	13	40-44 years	356	Trachoma	1	Number	1991	3173.611471333219	4692.686914703037	1939.444181685612
2	DALYs (Disability-Adjusted Life Years)	1	Global	3	Both	13	40-44 years	356	Trachoma	1	Number	1991	5297.99846845955	7851.839729355541	3200.668970852526
2	DALYs (Disability-Adjusted Life Years)	1	Global	1	Male	13	40-44 years	356	Trachoma	2	Percent	1991	3.9338198796308186e-05	5.939677725368212e-05	2.4429836458122926e-05
2	DALYs (Disability-Adjusted Life Years)	1	Global	2	Female	13	40-44 years	356	Trachoma	2	Percent	1991	7.423224299074375e-05	0.00010683868563142857	4.885830265959667e-05
2	DALYs (Disability-Adjusted Life Years)	1	Global	3	Both	13	40-44 years	356	Trachoma	2	Percent	1991	5.474237619080201e-05	7.891983905528035e-05	3.4999887653517206e-05
2	DALYs (Disability-Adjusted Life Years)	1	Global	1	Male	13	40-44 years	356	Trachoma	3	Rate	1991	1.3855919922007405	2.0986588581922185	0.8310277171811232
2	DALYs (Disability-Adjusted Life Years)	1	Global	2	Female	13	40-44 years	356	Trachoma	3	Rate	1991	2.1558420402595937	3.1877537070544184	1.3174691796340892
2	DALYs (Disability-Adjusted Life Years)	1	Global	3	Both	13	40-44 years	356	Trachoma	3	Rate	1991	1.7628871576021752	2.6126673129175306	1.0650094102598477
2	DALYs (Disability-Adjusted Life Years)	1	Global	1	Male	14	45-49 years	356	Trachoma	1	Number	1991	3598.9170853078763	5693.811683217838	2187.682921598584
2	DALYs (Disability-Adjusted Life Years)	1	Global	2	Female	14	45-49 years	356	Trachoma	1	Number	1991	5371.956957363092	8261.495222587186	3301.0818521356205
2	DALYs (Disability-Adjusted Life Years)	1	Global	3	Both	14	45-49 years	356	Trachoma	1	Number	1991	8970.874042670966	13924.691153459931	5513.334062349961
2	DALYs (Disability-Adjusted Life Years)	1	Global	1	Male	14	45-49 years	356	Trachoma	2	Percent	1991	7.013614420880905e-05	0.00010744982296562769	4.55353953620492e-05
2	DALYs (Disability-Adjusted Life Years)	1	Global	2	Female	14	45-49 years	356	Trachoma	2	Percent	1991	0.00013659416105913275	0.0001970240720488556	9.23213718369706e-05
2	DALYs (Disability-Adjusted Life Years)	1	Global	3	Both	14	45-49 years	356	Trachoma	2	Percent	1991	9.894599208419241e-05	0.00014755644923736359	6.531445772680755e-05
2	DALYs (Disability-Adjusted Life Years)	1	Global	1	Male	14	45-49 years	356	Trachoma	3	Rate	1991	2.9980777717356264	4.743229654718119	1.8224491932937321
2	DALYs (Disability-Adjusted Life Years)	1	Global	2	Female	14	45-49 years	356	Trachoma	3	Rate	1991	4.657195555284891	7.162268636181832	2.8618590676393105
2	DALYs (Disability-Adjusted Life Years)	1	Global	3	Both	14	45-49 years	356	Trachoma	3	Rate	1991	3.81109627424041	5.915626317176457	2.3422296204048205
2	DALYs (Disability-Adjusted Life Years)	1	Global	1	Male	15	50-54 years	356	Trachoma	1	Number	1991	5453.62934375818	8317.295259499075	3311.270855293046
2	DALYs (Disability-Adjusted Life Years)	1	Global	2	Female	15	50-54 years	356	Trachoma	1	Number	1991	7928.039999307844	12230.029001048533	4978.703897125313
2	DALYs (Disability-Adjusted Life Years)	1	Global	3	Both	15	50-54 years	356	Trachoma	1	Number	1991	13381.669343066043	20420.19563867052	8295.50894504242
2	DALYs (Disability-Adjusted Life Years)	1	Global	1	Male	15	50-54 years	356	Trachoma	2	Percent	1991	8.960185515480099e-05	0.00013729595783742836	5.497864015604716e-05
2	DALYs (Disability-Adjusted Life Years)	1	Global	2	Female	15	50-54 years	356	Trachoma	2	Percent	1991	0.0001778622935353402	0.00026569771326783896	0.00011382143912828314
2	DALYs (Disability-Adjusted Life Years)	1	Global	3	Both	15	50-54 years	356	Trachoma	2	Percent	1991	0.00012688320669687386	0.00018976900888463018	7.892758129897856e-05
2	DALYs (Disability-Adjusted Life Years)	1	Global	1	Male	15	50-54 years	356	Trachoma	3	Rate	1991	5.011719630833643	7.6433415804430265	3.042957286320358
2	DALYs (Disability-Adjusted Life Years)	1	Global	2	Female	15	50-54 years	356	Trachoma	3	Rate	1991	7.47481011901233	11.530863181925545	4.694081547652061
2	DALYs (Disability-Adjusted Life Years)	1	Global	3	Both	15	50-54 years	356	Trachoma	3	Rate	1991	6.227480346420236	9.503027144798697	3.860513781531575
2	DALYs (Disability-Adjusted Life Years)	1	Global	1	Male	16	55-59 years	356	Trachoma	1	Number	1991	8185.855612813401	13001.950326683567	4938.858874256333
2	DALYs (Disability-Adjusted Life Years)	1	Global	2	Female	16	55-59 years	356	Trachoma	1	Number	1991	11428.270939441769	17965.0601910755	6917.5352762070925
2	DALYs (Disability-Adjusted Life Years)	1	Global	3	Both	16	55-59 years	356	Trachoma	1	Number	1991	19614.12655225515	30915.526837027355	11946.903617653894
2	DALYs (Disability-Adjusted Life Years)	1	Global	1	Male	16	55-59 years	356	Trachoma	2	Percent	1991	0.00012427434964258432	0.00019710535754165646	7.657573191111711e-05
2	DALYs (Disability-Adjusted Life Years)	1	Global	2	Female	16	55-59 years	356	Trachoma	2	Percent	1991	0.00023754703059865185	0.00036622775943858906	0.00014952539160697923
2	DALYs (Disability-Adjusted Life Years)	1	Global	3	Both	16	55-59 years	356	Trachoma	2	Percent	1991	0.0001720458845435926	0.00026787267319844843	0.00010835253736098497
2	DALYs (Disability-Adjusted Life Years)	1	Global	1	Male	16	55-59 years	356	Trachoma	3	Rate	1991	8.694269229926242	13.809485776583704	5.245605440948777
2	DALYs (Disability-Adjusted Life Years)	1	Global	2	Female	16	55-59 years	356	Trachoma	3	Rate	1991	12.198122975988564	19.17525535078711	7.3835269077051535
2	DALYs (Disability-Adjusted Life Years)	1	Global	3	Both	16	55-59 years	356	Trachoma	3	Rate	1991	10.44187276511443	16.458341738475426	6.360112298667929
2	DALYs (Disability-Adjusted Life Years)	1	Global	1	Male	17	60-64 years	356	Trachoma	1	Number	1991	11598.80290672468	18302.852656909683	6676.772290454697
2	DALYs (Disability-Adjusted Life Years)	1	Global	2	Female	17	60-64 years	356	Trachoma	1	Number	1991	15854.215351285555	25413.549631200065	9307.027198843494
2	DALYs (Disability-Adjusted Life Years)	1	Global	3	Both	17	60-64 years	356	Trachoma	1	Number	1991	27453.018258010226	43869.14632692276	16038.833023287058
2	DALYs (Disability-Adjusted Life Years)	1	Global	1	Male	17	60-64 years	356	Trachoma	2	Percent	1991	0.00016263867765395037	0.0002529074894457472	9.602839359178954e-05
2	DALYs (Disability-Adjusted Life Years)	1	Global	2	Female	17	60-64 years	356	Trachoma	2	Percent	1991	0.0003000287009715145	0.00046103806003002933	0.0001828902945160802
2	DALYs (Disability-Adjusted Life Years)	1	Global	3	Both	17	60-64 years	356	Trachoma	2	Percent	1991	0.00022107284262109383	0.00034379317704426207	0.00013198916651079262
2	DALYs (Disability-Adjusted Life Years)	1	Global	1	Male	17	60-64 years	356	Trachoma	3	Rate	1991	14.415321211861318	22.747304378260793	8.298081965817136
2	DALYs (Disability-Adjusted Life Years)	1	Global	2	Female	17	60-64 years	356	Trachoma	3	Rate	1991	18.99774037910451	30.452470040775516	11.152395909051165
2	DALYs (Disability-Adjusted Life Years)	1	Global	3	Both	17	60-64 years	356	Trachoma	3	Rate	1991	16.74834656015248	26.763383868255048	9.784859769145811
2	DALYs (Disability-Adjusted Life Years)	1	Global	1	Male	18	65-69 years	356	Trachoma	1	Number	1991	12701.329057408582	20516.02938108993	7372.907960552067
2	DALYs (Disability-Adjusted Life Years)	1	Global	2	Female	18	65-69 years	356	Trachoma	1	Number	1991	18682.75171636183	29353.767715410628	10544.686942531687
2	DALYs (Disability-Adjusted Life Years)	1	Global	3	Both	18	65-69 years	356	Trachoma	1	Number	1991	31384.08077377043	49901.28572131677	17816.56617900423
2	DALYs (Disability-Adjusted Life Years)	1	Global	1	Male	18	65-69 years	356	Trachoma	2	Percent	1991	0.00019757755793443574	0.00031355333865147204	0.000116815699712192
2	DALYs (Disability-Adjusted Life Years)	1	Global	2	Female	18	65-69 years	356	Trachoma	2	Percent	1991	0.0003521797402915162	0.0005402224955795062	0.0002086005475428073
2	DALYs (Disability-Adjusted Life Years)	1	Global	3	Both	18	65-69 years	356	Trachoma	2	Percent	1991	0.00026743549889504746	0.00041620829756234526	0.00015742408466647953
2	DALYs (Disability-Adjusted Life Years)	1	Global	1	Male	18	65-69 years	356	Trachoma	3	Rate	1991	21.41234687963373	34.58664331229312	12.429507341270616
2	DALYs (Disability-Adjusted Life Years)	1	Global	2	Female	18	65-69 years	356	Trachoma	3	Rate	1991	27.429575188588046	43.096509060443495	15.48146053222933
2	DALYs (Disability-Adjusted Life Years)	1	Global	3	Both	18	65-69 years	356	Trachoma	3	Rate	1991	24.628585882300445	39.15992027562621	13.9815097160349
2	DALYs (Disability-Adjusted Life Years)	1	Global	1	Male	19	70-74 years	356	Trachoma	1	Number	1991	11828.695320467821	17707.822591812554	7207.907155067634
2	DALYs (Disability-Adjusted Life Years)	1	Global	2	Female	19	70-74 years	356	Trachoma	1	Number	1991	17222.706431476923	26360.984179608764	10019.800453488988
2	DALYs (Disability-Adjusted Life Years)	1	Global	3	Both	19	70-74 years	356	Trachoma	1	Number	1991	29051.401751944748	44149.29254173852	17202.075664197324
2	DALYs (Disability-Adjusted Life Years)	1	Global	1	Male	19	70-74 years	356	Trachoma	2	Percent	1991	0.0002264019844724557	0.0003343355985118531	0.0001391168576094194
2	DALYs (Disability-Adjusted Life Years)	1	Global	2	Female	19	70-74 years	356	Trachoma	2	Percent	1991	0.0003562062563145831	0.0005354334605105113	0.00021450710675163903
2	DALYs (Disability-Adjusted Life Years)	1	Global	3	Both	19	70-74 years	356	Trachoma	2	Percent	1991	0.0002887483255037374	0.0004291770339727739	0.00017513586517968048
2	DALYs (Disability-Adjusted Life Years)	1	Global	1	Male	19	70-74 years	356	Trachoma	3	Rate	1991	30.314021499215755	45.380771100229325	18.47208390641257
2	DALYs (Disability-Adjusted Life Years)	1	Global	2	Female	19	70-74 years	356	Trachoma	3	Rate	1991	35.35853250087332	54.11958449028582	20.57083428766161
2	DALYs (Disability-Adjusted Life Years)	1	Global	3	Both	19	70-74 years	356	Trachoma	3	Rate	1991	33.11481775685206	50.32444868226539	19.608127880484844
2	DALYs (Disability-Adjusted Life Years)	1	Global	1	Male	20	75-79 years	356	Trachoma	1	Number	1991	8265.250277996427	12429.904205601062	5228.825473182894
2	DALYs (Disability-Adjusted Life Years)	1	Global	2	Female	20	75-79 years	356	Trachoma	1	Number	1991	12574.035211193905	18915.866389557596	7670.7030453684
2	DALYs (Disability-Adjusted Life Years)	1	Global	3	Both	20	75-79 years	356	Trachoma	1	Number	1991	20839.285489190333	31440.345270069498	12896.763452489351
2	DALYs (Disability-Adjusted Life Years)	1	Global	1	Male	20	75-79 years	356	Trachoma	2	Percent	1991	0.00020362748129326434	0.00029848714194716345	0.00013185879523053143
2	DALYs (Disability-Adjusted Life Years)	1	Global	2	Female	20	75-79 years	356	Trachoma	2	Percent	1991	0.0002848953854421675	0.00042353873897761195	0.0001762511186063231
2	DALYs (Disability-Adjusted Life Years)	1	Global	3	Both	20	75-79 years	356	Trachoma	2	Percent	1991	0.0002459384811299832	0.0003636008075765152	0.00015540122827995126
2	DALYs (Disability-Adjusted Life Years)	1	Global	1	Male	20	75-79 years	356	Trachoma	3	Rate	1991	32.49439281068415	48.867508698585354	20.556849841128265
2	DALYs (Disability-Adjusted Life Years)	1	Global	2	Female	20	75-79 years	356	Trachoma	3	Rate	1991	34.60540545920228	52.05896237987261	21.11078779275239
2	DALYs (Disability-Adjusted Life Years)	1	Global	3	Both	20	75-79 years	356	Trachoma	3	Rate	1991	33.73614280771789	50.897905233133415	20.878213594042077
2	DALYs (Disability-Adjusted Life Years)	1	Global	1	Male	22	All ages	356	Trachoma	1	Number	1991	74340.4481892584	104533.96747872473	48976.35414614306
2	DALYs (Disability-Adjusted Life Years)	1	Global	2	Female	22	All ages	356	Trachoma	1	Number	1991	110172.78563112926	153707.10343452392	72365.49739894048
2	DALYs (Disability-Adjusted Life Years)	1	Global	3	Both	22	All ages	356	Trachoma	1	Number	1991	184513.23382038757	257086.82572993945	121610.50291869235
2	DALYs (Disability-Adjusted Life Years)	1	Global	1	Male	22	All ages	356	Trachoma	2	Percent	1991	5.346242564132014e-05	7.407591254992085e-05	3.717438264395651e-05
2	DALYs (Disability-Adjusted Life Years)	1	Global	2	Female	22	All ages	356	Trachoma	2	Percent	1991	9.044645376818331e-05	0.0001229722157694216	6.34759884051148e-05
2	DALYs (Disability-Adjusted Life Years)	1	Global	3	Both	22	All ages	356	Trachoma	2	Percent	1991	7.072888473953479e-05	9.731757536965469e-05	4.9416552438652626e-05
2	DALYs (Disability-Adjusted Life Years)	1	Global	1	Male	22	All ages	356	Trachoma	3	Rate	1991	2.7245201924978657	3.8310894289019477	1.794945673267732
2	DALYs (Disability-Adjusted Life Years)	1	Global	2	Female	22	All ages	356	Trachoma	3	Rate	1991	4.098775866532971	5.718390094823068	2.692225240646227
2	DALYs (Disability-Adjusted Life Years)	1	Global	3	Both	22	All ages	356	Trachoma	3	Rate	1991	3.406494218895068	4.746352158434478	2.2451802863783157
2	DALYs (Disability-Adjusted Life Years)	1	Global	1	Male	27	Age-standardized	356	Trachoma	3	Rate	1991	4.081929030731123	5.671056742890492	2.702171665263677
2	DALYs (Disability-Adjusted Life Years)	1	Global	2	Female	27	Age-standardized	356	Trachoma	3	Rate	1991	5.034118841290652	7.013009601474133	3.30760906120669
2	DALYs (Disability-Adjusted Life Years)	1	Global	3	Both	27	Age-standardized	356	Trachoma	3	Rate	1991	4.566598374979821	6.351990053848404	3.0108985119343905
2	DALYs (Disability-Adjusted Life Years)	1	Global	1	Male	30	80-84 years	356	Trachoma	1	Number	1991	4627.505568877652	7079.859009088305	2858.055172626702
2	DALYs (Disability-Adjusted Life Years)	1	Global	2	Female	30	80-84 years	356	Trachoma	1	Number	1991	7918.508460286645	12069.609525420541	4806.532603331038
2	DALYs (Disability-Adjusted Life Years)	1	Global	3	Both	30	80-84 years	356	Trachoma	1	Number	1991	12546.014029164293	19127.500946301	7755.103755942949
2	DALYs (Disability-Adjusted Life Years)	1	Global	1	Male	30	80-84 years	356	Trachoma	2	Percent	1991	0.00018100515562301318	0.0002711897928936661	0.00011518561870656123
2	DALYs (Disability-Adjusted Life Years)	1	Global	2	Female	30	80-84 years	356	Trachoma	2	Percent	1991	0.0002346990233733777	0.00034803328606047845	0.00014830024813899972
2	DALYs (Disability-Adjusted Life Years)	1	Global	3	Both	30	80-84 years	356	Trachoma	2	Percent	1991	0.00021154177100608367	0.00031323869495622817	0.00013393794670587487
2	DALYs (Disability-Adjusted Life Years)	1	Global	1	Male	30	80-84 years	356	Trachoma	3	Rate	1991	33.77270715675357	51.670603409567576	20.85881020481994
2	DALYs (Disability-Adjusted Life Years)	1	Global	2	Female	30	80-84 years	356	Trachoma	3	Rate	1991	34.74624366037351	52.961185248344876	21.090960985198475
2	DALYs (Disability-Adjusted Life Years)	1	Global	3	Both	30	80-84 years	356	Trachoma	3	Rate	1991	34.38069749659998	52.41639475071665	21.251839482087775
2	DALYs (Disability-Adjusted Life Years)	1	Global	1	Male	31	85-89 years	356	Trachoma	1	Number	1991	1945.1542213721655	3047.8450944608544	1119.9768990594466
2	DALYs (Disability-Adjusted Life Years)	1	Global	2	Female	31	85-89 years	356	Trachoma	1	Number	1991	3610.5301904523003	5649.51026209625	2068.4020805315554
2	DALYs (Disability-Adjusted Life Years)	1	Global	3	Both	31	85-89 years	356	Trachoma	1	Number	1991	5555.684411824465	8678.110774458313	3181.1867809429323
2	DALYs (Disability-Adjusted Life Years)	1	Global	1	Male	31	85-89 years	356	Trachoma	2	Percent	1991	0.00016415088937661435	0.00025041256556834334	9.677547958116523e-05
2	DALYs (Disability-Adjusted Life Years)	1	Global	2	Female	31	85-89 years	356	Trachoma	2	Percent	1991	0.00018715971303251463	0.0002856763313726936	0.0001106420936658803
2	DALYs (Disability-Adjusted Life Years)	1	Global	3	Both	31	85-89 years	356	Trachoma	2	Percent	1991	0.00017840037205025082	0.00027230109451596127	0.00010571977432584741
2	DALYs (Disability-Adjusted Life Years)	1	Global	1	Male	31	85-89 years	356	Trachoma	3	Rate	1991	36.60034912150787	57.34876612860573	21.073673780314955
2	DALYs (Disability-Adjusted Life Years)	1	Global	2	Female	31	85-89 years	356	Trachoma	3	Rate	1991	34.41437787263284	53.849260551603706	19.715323522342743
2	DALYs (Disability-Adjusted Life Years)	1	Global	3	Both	31	85-89 years	356	Trachoma	3	Rate	1991	35.14938823226138	54.904177797571236	20.126551638663123
2	DALYs (Disability-Adjusted Life Years)	1	Global	1	Male	32	90-94 years	356	Trachoma	1	Number	1991	500.1196807934804	815.733802960681	275.24988889157885
2	DALYs (Disability-Adjusted Life Years)	1	Global	2	Female	32	90-94 years	356	Trachoma	1	Number	1991	968.6198908074363	1549.5848943012616	541.7647033634244
2	DALYs (Disability-Adjusted Life Years)	1	Global	3	Both	32	90-94 years	356	Trachoma	1	Number	1991	1468.7395716009153	2371.0939918156646	819.1702302411115
2	DALYs (Disability-Adjusted Life Years)	1	Global	1	Male	32	90-94 years	356	Trachoma	2	Percent	1991	0.00013630124938752408	0.00022202607513605786	7.662857812144647e-05
2	DALYs (Disability-Adjusted Life Years)	1	Global	2	Female	32	90-94 years	356	Trachoma	2	Percent	1991	0.00012833785958224568	0.00020584067255214307	7.376874781827995e-05
2	DALYs (Disability-Adjusted Life Years)	1	Global	3	Both	32	90-94 years	356	Trachoma	2	Percent	1991	0.00013094136611895084	0.0002089874124701527	7.503475982483077e-05
2	DALYs (Disability-Adjusted Life Years)	1	Global	1	Male	32	90-94 years	356	Trachoma	3	Rate	1991	37.32917267226158	60.886762018658125	20.544783628895974
2	DALYs (Disability-Adjusted Life Years)	1	Global	2	Female	32	90-94 years	356	Trachoma	3	Rate	1991	29.92270400794756	47.86993387954432	16.736250220077377
2	DALYs (Disability-Adjusted Life Years)	1	Global	3	Both	32	90-94 years	356	Trachoma	3	Rate	1991	32.090767938376736	51.80647987069484	17.898204875109766
2	DALYs (Disability-Adjusted Life Years)	1	Global	1	Male	235	95+ years	356	Trachoma	1	Number	1991	93.10847827231643	162.05651341994547	47.50364031933137
2	DALYs (Disability-Adjusted Life Years)	1	Global	2	Female	235	95+ years	356	Trachoma	1	Number	1991	228.82887525826098	399.2635779162732	118.72779917219802
2	DALYs (Disability-Adjusted Life Years)	1	Global	3	Both	235	95+ years	356	Trachoma	1	Number	1991	321.93735353057747	554.334183177576	166.66261505006247
2	DALYs (Disability-Adjusted Life Years)	1	Global	1	Male	235	95+ years	356	Trachoma	2	Percent	1991	0.00010954020096016595	0.00018862494585840923	5.657973208708769e-05
2	DALYs (Disability-Adjusted Life Years)	1	Global	2	Female	235	95+ years	356	Trachoma	2	Percent	1991	9.592592282608278e-05	0.00016541567843220533	5.068911283314948e-05
2	DALYs (Disability-Adjusted Life Years)	1	Global	3	Both	235	95+ years	356	Trachoma	2	Percent	1991	9.950224577741965e-05	0.00017180431672630015	5.238614064172134e-05
2	DALYs (Disability-Adjusted Life Years)	1	Global	1	Male	235	95+ years	356	Trachoma	3	Rate	1991	34.3381811509911	59.76604942717278	17.51922743110409
2	DALYs (Disability-Adjusted Life Years)	1	Global	2	Female	235	95+ years	356	Trachoma	3	Rate	1991	29.017236813422265	50.62964968164574	15.055585362764369
2	DALYs (Disability-Adjusted Life Years)	1	Global	3	Both	235	95+ years	356	Trachoma	3	Rate	1991	30.3786756149295	52.30812190117304	15.726629619761825
2	DALYs (Disability-Adjusted Life Years)	44634	High-middle SDI	1	Male	1	<5 years	356	Trachoma	1	Number	1991	0	0	0
2	DALYs (Disability-Adjusted Life Years)	44634	High-middle SDI	2	Female	1	<5 years	356	Trachoma	1	Number	1991	0	0	0
2	DALYs (Disability-Adjusted Life Years)	44634	High-middle SDI	3	Both	1	<5 years	356	Trachoma	1	Number	1991	0	0	0
2	DALYs (Disability-Adjusted Life Years)	44634	High-middle SDI	1	Male	1	<5 years	356	Trachoma	2	Percent	1991	0	0	0
2	DALYs (Disability-Adjusted Life Years)	44634	High-middle SDI	2	Female	1	<5 years	356	Trachoma	2	Percent	1991	0	0	0
2	DALYs (Disability-Adjusted Life Years)	44634	High-middle SDI	3	Both	1	<5 years	356	Trachoma	2	Percent	1991	0	0	0
2	DALYs (Disability-Adjusted Life Years)	44634	High-middle SDI	1	Male	1	<5 years	356	Trachoma	3	Rate	1991	0	0	0
2	DALYs (Disability-Adjusted Life Years)	44634	High-middle SDI	2	Female	1	<5 years	356	Trachoma	3	Rate	1991	0	0	0
2	DALYs (Disability-Adjusted Life Years)	44634	High-middle SDI	3	Both	1	<5 years	356	Trachoma	3	Rate	1991	0	0	0
2	DALYs (Disability-Adjusted Life Years)	44634	High-middle SDI	1	Male	6	5-9 years	356	Trachoma	1	Number	1991	0	0	0
2	DALYs (Disability-Adjusted Life Years)	44634	High-middle SDI	2	Female	6	5-9 years	356	Trachoma	1	Number	1991	0	0	0
2	DALYs (Disability-Adjusted Life Years)	44634	High-middle SDI	3	Both	6	5-9 years	356	Trachoma	1	Number	1991	0	0	0
2	DALYs (Disability-Adjusted Life Years)	44634	High-middle SDI	1	Male	6	5-9 years	356	Trachoma	2	Percent	1991	0	0	0
2	DALYs (Disability-Adjusted Life Years)	44634	High-middle SDI	2	Female	6	5-9 years	356	Trachoma	2	Percent	1991	0	0	0
2	DALYs (Disability-Adjusted Life Years)	44634	High-middle SDI	3	Both	6	5-9 years	356	Trachoma	2	Percent	1991	0	0	0
2	DALYs (Disability-Adjusted Life Years)	44634	High-middle SDI	1	Male	6	5-9 years	356	Trachoma	3	Rate	1991	0	0	0
2	DALYs (Disability-Adjusted Life Years)	44634	High-middle SDI	2	Female	6	5-9 years	356	Trachoma	3	Rate	1991	0	0	0
2	DALYs (Disability-Adjusted Life Years)	44634	High-middle SDI	3	Both	6	5-9 years	356	Trachoma	3	Rate	1991	0	0	0
2	DALYs (Disability-Adjusted Life Years)	44634	High-middle SDI	1	Male	7	10-14 years	356	Trachoma	1	Number	1991	0	0	0
2	DALYs (Disability-Adjusted Life Years)	44634	High-middle SDI	2	Female	7	10-14 years	356	Trachoma	1	Number	1991	0	0	0
2	DALYs (Disability-Adjusted Life Years)	44634	High-middle SDI	3	Both	7	10-14 years	356	Trachoma	1	Number	1991	0	0	0
2	DALYs (Disability-Adjusted Life Years)	44634	High-middle SDI	1	Male	7	10-14 years	356	Trachoma	2	Percent	1991	0	0	0
2	DALYs (Disability-Adjusted Life Years)	44634	High-middle SDI	2	Female	7	10-14 years	356	Trachoma	2	Percent	1991	0	0	0
2	DALYs (Disability-Adjusted Life Years)	44634	High-middle SDI	3	Both	7	10-14 years	356	Trachoma	2	Percent	1991	0	0	0
2	DALYs (Disability-Adjusted Life Years)	44634	High-middle SDI	1	Male	7	10-14 years	356	Trachoma	3	Rate	1991	0	0	0
2	DALYs (Disability-Adjusted Life Years)	44634	High-middle SDI	2	Female	7	10-14 years	356	Trachoma	3	Rate	1991	0	0	0
2	DALYs (Disability-Adjusted Life Years)	44634	High-middle SDI	3	Both	7	10-14 years	356	Trachoma	3	Rate	1991	0	0	0
2	DALYs (Disability-Adjusted Life Years)	44634	High-middle SDI	1	Male	8	15-19 years	356	Trachoma	1	Number	1991	2.8129109143854087	5.101658761922252	1.370954819007523
2	DALYs (Disability-Adjusted Life Years)	44634	High-middle SDI	2	Female	8	15-19 years	356	Trachoma	1	Number	1991	3.3715207844923465	7.168181267367489	0.9114630782666282
2	DALYs (Disability-Adjusted Life Years)	44634	High-middle SDI	3	Both	8	15-19 years	356	Trachoma	1	Number	1991	6.184431698877759	12.072077304562235	2.8691857238878598
2	DALYs (Disability-Adjusted Life Years)	44634	High-middle SDI	1	Male	8	15-19 years	356	Trachoma	2	Percent	1991	4.1972242940455344e-07	7.430031388925568e-07	2.154592031717565e-07
2	DALYs (Disability-Adjusted Life Years)	44634	High-middle SDI	2	Female	8	15-19 years	356	Trachoma	2	Percent	1991	6.544196296383734e-07	1.3543428565812094e-06	1.80333653800573e-07
2	DALYs (Disability-Adjusted Life Years)	44634	High-middle SDI	3	Both	8	15-19 years	356	Trachoma	2	Percent	1991	5.21374247905691e-07	9.592924667140783e-07	2.522347750522711e-07
2	DALYs (Disability-Adjusted Life Years)	44634	High-middle SDI	1	Male	8	15-19 years	356	Trachoma	3	Rate	1991	0.005806779267033879	0.01053151245377581	0.0028301045647556237
2	DALYs (Disability-Adjusted Life Years)	44634	High-middle SDI	2	Female	8	15-19 years	356	Trachoma	3	Rate	1991	0.007204314098646059	0.01531707281879382	0.0019476274135264808
2	DALYs (Disability-Adjusted Life Years)	44634	High-middle SDI	3	Both	8	15-19 years	356	Trachoma	3	Rate	1991	0.006493490682963028	0.012675363771162542	0.0030125695735530866
2	DALYs (Disability-Adjusted Life Years)	44634	High-middle SDI	1	Male	9	20-24 years	356	Trachoma	1	Number	1991	3.8244925397023386	8.329941659262367	0.8903309913051869
2	DALYs (Disability-Adjusted Life Years)	44634	High-middle SDI	2	Female	9	20-24 years	356	Trachoma	1	Number	1991	3.6199309558558093	7.494400631796518	1.2644006482558094
2	DALYs (Disability-Adjusted Life Years)	44634	High-middle SDI	3	Both	9	20-24 years	356	Trachoma	1	Number	1991	7.44442349555815	14.921767350252688	3.0101698175904743
2	DALYs (Disability-Adjusted Life Years)	44634	High-middle SDI	1	Male	9	20-24 years	356	Trachoma	2	Percent	1991	4.5717452481039534e-07	9.437005998525343e-07	1.0819804856700189e-07
2	DALYs (Disability-Adjusted Life Years)	44634	High-middle SDI	2	Female	9	20-24 years	356	Trachoma	2	Percent	1991	5.744275668158883e-07	1.137326370725032e-06	2.0997285762884227e-07
2	DALYs (Disability-Adjusted Life Years)	44634	High-middle SDI	3	Both	9	20-24 years	356	Trachoma	2	Percent	1991	5.071973220839994e-07	9.521103735790675e-07	2.1387843329903118e-07
2	DALYs (Disability-Adjusted Life Years)	44634	High-middle SDI	1	Male	9	20-24 years	356	Trachoma	3	Rate	1991	0.007700359500994564	0.01677177945381053	0.0017926218019137235
2	DALYs (Disability-Adjusted Life Years)	44634	High-middle SDI	2	Female	9	20-24 years	356	Trachoma	3	Rate	1991	0.007519926007829791	0.015568622416119768	0.0026266244950762636
2	DALYs (Disability-Adjusted Life Years)	44634	High-middle SDI	3	Both	9	20-24 years	356	Trachoma	3	Rate	1991	0.007611552732701042	0.015256764895134374	0.003077748910260934
2	DALYs (Disability-Adjusted Life Years)	44634	High-middle SDI	1	Male	10	25-29 years	356	Trachoma	1	Number	1991	19.349018589330928	33.00809744219774	8.685686404133232
2	DALYs (Disability-Adjusted Life Years)	44634	High-middle SDI	2	Female	10	25-29 years	356	Trachoma	1	Number	1991	14.292511356105297	23.864313053561805	7.488602013452753
2	DALYs (Disability-Adjusted Life Years)	44634	High-middle SDI	3	Both	10	25-29 years	356	Trachoma	1	Number	1991	33.64152994543626	54.703525367318335	17.61129678072691
2	DALYs (Disability-Adjusted Life Years)	44634	High-middle SDI	1	Male	10	25-29 years	356	Trachoma	2	Percent	1991	2.1746029255978666e-06	3.530067599496299e-06	9.624840993065464e-07
2	DALYs (Disability-Adjusted Life Years)	44634	High-middle SDI	2	Female	10	25-29 years	356	Trachoma	2	Percent	1991	2.087340767374387e-06	3.2667193264739476e-06	1.144878584719736e-06
2	DALYs (Disability-Adjusted Life Years)	44634	High-middle SDI	3	Both	10	25-29 years	356	Trachoma	2	Percent	1991	2.1357908344826054e-06	3.344805843175209e-06	1.174427774040988e-06
2	DALYs (Disability-Adjusted Life Years)	44634	High-middle SDI	1	Male	10	25-29 years	356	Trachoma	3	Rate	1991	0.03999227379535196	0.0682240737057287	0.017952349736549276
2	DALYs (Disability-Adjusted Life Years)	44634	High-middle SDI	2	Female	10	25-29 years	356	Trachoma	3	Rate	1991	0.030479967383414245	0.050892629390106144	0.01597006568197744
2	DALYs (Disability-Adjusted Life Years)	44634	High-middle SDI	3	Both	10	25-29 years	356	Trachoma	3	Rate	1991	0.035310523016568604	0.05741742705230852	0.018485012463347824
2	DALYs (Disability-Adjusted Life Years)	44634	High-middle SDI	1	Male	11	30-34 years	356	Trachoma	1	Number	1991	39.50614516165382	68.39656153045203	20.247983646628576
2	DALYs (Disability-Adjusted Life Years)	44634	High-middle SDI	2	Female	11	30-34 years	356	Trachoma	1	Number	1991	25.219129727266257	42.53580635246162	13.92623007487854
2	DALYs (Disability-Adjusted Life Years)	44634	High-middle SDI	3	Both	11	30-34 years	356	Trachoma	1	Number	1991	64.72527488892005	107.73292287571083	35.79753143911627
2	DALYs (Disability-Adjusted Life Years)	44634	High-middle SDI	1	Male	11	30-34 years	356	Trachoma	2	Percent	1991	4.040678685274838e-06	6.642277560325967e-06	2.1839666761239523e-06
2	DALYs (Disability-Adjusted Life Years)	44634	High-middle SDI	2	Female	11	30-34 years	356	Trachoma	2	Percent	1991	3.564645047170304e-06	5.605891735156926e-06	2.12608593786179e-06
2	DALYs (Disability-Adjusted Life Years)	44634	High-middle SDI	3	Both	11	30-34 years	356	Trachoma	2	Percent	1991	3.83905561277256e-06	6.040639891939828e-06	2.2507738209832994e-06
2	DALYs (Disability-Adjusted Life Years)	44634	High-middle SDI	1	Male	11	30-34 years	356	Trachoma	3	Rate	1991	0.09069603223211739	0.1570210589706697	0.04648420568333517
2	DALYs (Disability-Adjusted Life Years)	44634	High-middle SDI	2	Female	11	30-34 years	356	Trachoma	3	Rate	1991	0.060298615242993764	0.10170256662443546	0.0332974372292718
2	DALYs (Disability-Adjusted Life Years)	44634	High-middle SDI	3	Both	11	30-34 years	356	Trachoma	3	Rate	1991	0.07580618690269661	0.126176707647911	0.0419260383765994
2	DALYs (Disability-Adjusted Life Years)	44634	High-middle SDI	1	Male	12	35-39 years	356	Trachoma	1	Number	1991	46.83028972992904	77.1937864757319	25.107885623772443
2	DALYs (Disability-Adjusted Life Years)	44634	High-middle SDI	2	Female	12	35-39 years	356	Trachoma	1	Number	1991	30.419137094670877	46.628004492264765	18.139647658828164
2	DALYs (Disability-Adjusted Life Years)	44634	High-middle SDI	3	Both	12	35-39 years	356	Trachoma	1	Number	1991	77.24942682459994	121.46949210523816	43.82779658126143
2	DALYs (Disability-Adjusted Life Years)	44634	High-middle SDI	1	Male	12	35-39 years	356	Trachoma	2	Percent	1991	4.124412309035225e-06	6.403609166602881e-06	2.412392552251741e-06
2	DALYs (Disability-Adjusted Life Years)	44634	High-middle SDI	2	Female	12	35-39 years	356	Trachoma	2	Percent	1991	3.7249809343347017e-06	5.3934715643226085e-06	2.2839281112297495e-06
2	DALYs (Disability-Adjusted Life Years)	44634	High-middle SDI	3	Both	12	35-39 years	356	Trachoma	2	Percent	1991	3.954577893208905e-06	5.8526385988520695e-06	2.409936259330613e-06
2	DALYs (Disability-Adjusted Life Years)	44634	High-middle SDI	1	Male	12	35-39 years	356	Trachoma	3	Rate	1991	0.11165550956045305	0.18404993036676015	0.059863686077436744
2	DALYs (Disability-Adjusted Life Years)	44634	High-middle SDI	2	Female	12	35-39 years	356	Trachoma	3	Rate	1991	0.07489771536807971	0.11480703735199027	0.04466327111777877
2	DALYs (Disability-Adjusted Life Years)	44634	High-middle SDI	3	Both	12	35-39 years	356	Trachoma	3	Rate	1991	0.09357215047240396	0.14713586961474132	0.053088564474238056
2	DALYs (Disability-Adjusted Life Years)	44634	High-middle SDI	1	Male	13	40-44 years	356	Trachoma	1	Number	1991	45.401552042117736	74.22172687196179	26.32157414640004
2	DALYs (Disability-Adjusted Life Years)	44634	High-middle SDI	2	Female	13	40-44 years	356	Trachoma	1	Number	1991	32.13785389830941	49.75531905249309	19.08843971735751
2	DALYs (Disability-Adjusted Life Years)	44634	High-middle SDI	3	Both	13	40-44 years	356	Trachoma	1	Number	1991	77.5394059404271	123.0437167965745	46.167259048353
2	DALYs (Disability-Adjusted Life Years)	44634	High-middle SDI	1	Male	13	40-44 years	356	Trachoma	2	Percent	1991	3.874055299909708e-06	6.11275832703315e-06	2.3468797636095612e-06
2	DALYs (Disability-Adjusted Life Years)	44634	High-middle SDI	2	Female	13	40-44 years	356	Trachoma	2	Percent	1991	4.023044971936416e-06	5.791721719254153e-06	2.5626732455459495e-06
2	DALYs (Disability-Adjusted Life Years)	44634	High-middle SDI	3	Both	13	40-44 years	356	Trachoma	2	Percent	1991	3.931806045008564e-06	5.889820344562226e-06	2.4444578524114777e-06
2	DALYs (Disability-Adjusted Life Years)	44634	High-middle SDI	1	Male	13	40-44 years	356	Trachoma	3	Rate	1991	0.13442460846943696	0.21975518734322888	0.07793273885541896
2	DALYs (Disability-Adjusted Life Years)	44634	High-middle SDI	2	Female	13	40-44 years	356	Trachoma	3	Rate	1991	0.09796239525153924	0.15166383686694054	0.05818525662117478
2	DALYs (Disability-Adjusted Life Years)	44634	High-middle SDI	3	Both	13	40-44 years	356	Trachoma	3	Rate	1991	0.11645867173188179	0.18480290955662115	0.06933993884868897
2	DALYs (Disability-Adjusted Life Years)	44634	High-middle SDI	1	Male	14	45-49 years	356	Trachoma	1	Number	1991	51.47094490509516	79.87290653531215	32.0094691533618
2	DALYs (Disability-Adjusted Life Years)	44634	High-middle SDI	2	Female	14	45-49 years	356	Trachoma	1	Number	1991	43.180294031981155	69.5662636555746	27.10524572891399
2	DALYs (Disability-Adjusted Life Years)	44634	High-middle SDI	3	Both	14	45-49 years	356	Trachoma	1	Number	1991	94.65123893707637	148.78084168038245	60.30094313412077
2	DALYs (Disability-Adjusted Life Years)	44634	High-middle SDI	1	Male	14	45-49 years	356	Trachoma	2	Percent	1991	5.002534249544082e-06	7.316451898072778e-06	3.291813788881518e-06
2	DALYs (Disability-Adjusted Life Years)	44634	High-middle SDI	2	Female	14	45-49 years	356	Trachoma	2	Percent	1991	6.147425887650066e-06	9.139680783588731e-06	4.122341257823097e-06
2	DALYs (Disability-Adjusted Life Years)	44634	High-middle SDI	3	Both	14	45-49 years	356	Trachoma	2	Percent	1991	5.463243553223611e-06	8.107476757945806e-06	3.7230536849048447e-06
2	DALYs (Disability-Adjusted Life Years)	44634	High-middle SDI	1	Male	14	45-49 years	356	Trachoma	3	Rate	1991	0.20628134277186952	0.3201085669123831	0.12828511873145315
2	DALYs (Disability-Adjusted Life Years)	44634	High-middle SDI	2	Female	14	45-49 years	356	Trachoma	3	Rate	1991	0.17641326367748703	0.28421324792830277	0.1107385896510208
2	DALYs (Disability-Adjusted Life Years)	44634	High-middle SDI	3	Both	14	45-49 years	356	Trachoma	3	Rate	1991	0.1914908268012461	0.30100151572766903	0.12199605189874116
2	DALYs (Disability-Adjusted Life Years)	44634	High-middle SDI	1	Male	15	50-54 years	356	Trachoma	1	Number	1991	62.173022639760724	98.09233934326105	38.2388906059461
2	DALYs (Disability-Adjusted Life Years)	44634	High-middle SDI	2	Female	15	50-54 years	356	Trachoma	1	Number	1991	60.49752131874793	92.16086028568803	37.675790029545524
2	DALYs (Disability-Adjusted Life Years)	44634	High-middle SDI	3	Both	15	50-54 years	356	Trachoma	1	Number	1991	122.67054395850865	189.17264885839916	75.97102524377512
2	DALYs (Disability-Adjusted Life Years)	44634	High-middle SDI	1	Male	15	50-54 years	356	Trachoma	2	Percent	1991	4.12440709575318e-06	6.381758944088438e-06	2.5959005109144965e-06
2	DALYs (Disability-Adjusted Life Years)	44634	High-middle SDI	2	Female	15	50-54 years	356	Trachoma	2	Percent	1991	6.245801537201051e-06	9.052371234886301e-06	4.090292119805248e-06
2	DALYs (Disability-Adjusted Life Years)	44634	High-middle SDI	3	Both	15	50-54 years	356	Trachoma	2	Percent	1991	4.951566705220718e-06	7.2544686970954445e-06	3.2055967313298727e-06
2	DALYs (Disability-Adjusted Life Years)	44634	High-middle SDI	1	Male	15	50-54 years	356	Trachoma	3	Rate	1991	0.2370703868762005	0.3740334288142951	0.14580775076988053
2	DALYs (Disability-Adjusted Life Years)	44634	High-middle SDI	2	Female	15	50-54 years	356	Trachoma	3	Rate	1991	0.22571036320930488	0.3438431987843824	0.14056470523745138
2	DALYs (Disability-Adjusted Life Years)	44634	High-middle SDI	3	Both	15	50-54 years	356	Trachoma	3	Rate	1991	0.2313285059794619	0.35673622061537696	0.14326392628791718
2	DALYs (Disability-Adjusted Life Years)	44634	High-middle SDI	1	Male	16	55-59 years	356	Trachoma	1	Number	1991	72.60394086111191	114.11071740396304	42.97927388186548
2	DALYs (Disability-Adjusted Life Years)	44634	High-middle SDI	2	Female	16	55-59 years	356	Trachoma	1	Number	1991	73.39324312392459	115.60849009931113	42.76718731369604
2	DALYs (Disability-Adjusted Life Years)	44634	High-middle SDI	3	Both	16	55-59 years	356	Trachoma	1	Number	1991	145.9971839850367	230.8335817185665	86.92928149155097
2	DALYs (Disability-Adjusted Life Years)	44634	High-middle SDI	1	Male	16	55-59 years	356	Trachoma	2	Percent	1991	4.523583893739962e-06	7.0562154962359035e-06	2.8560685402390266e-06
2	DALYs (Disability-Adjusted Life Years)	44634	High-middle SDI	2	Female	16	55-59 years	356	Trachoma	2	Percent	1991	6.8866019147868794e-06	1.0357508021940656e-05	4.268143472589683e-06
2	DALYs (Disability-Adjusted Life Years)	44634	High-middle SDI	3	Both	16	55-59 years	356	Trachoma	2	Percent	1991	5.463627366260895e-06	8.277442056070348e-06	3.4404689441811837e-06
2	DALYs (Disability-Adjusted Life Years)	44634	High-middle SDI	1	Male	16	55-59 years	356	Trachoma	3	Rate	1991	0.3176362861272285	0.4992250290221153	0.18803079797549818
2	DALYs (Disability-Adjusted Life Years)	44634	High-middle SDI	2	Female	16	55-59 years	356	Trachoma	3	Rate	1991	0.30683579630379576	0.4833254617077718	0.17879716737566897
2	DALYs (Disability-Adjusted Life Years)	44634	High-middle SDI	3	Both	16	55-59 years	356	Trachoma	3	Rate	1991	0.31211345806319246	0.49347710319315824	0.18583782174906502
2	DALYs (Disability-Adjusted Life Years)	44634	High-middle SDI	1	Male	17	60-64 years	356	Trachoma	1	Number	1991	108.58142703750039	166.83147910660045	63.03825484441947
2	DALYs (Disability-Adjusted Life Years)	44634	High-middle SDI	2	Female	17	60-64 years	356	Trachoma	1	Number	1991	111.92096322581703	172.65329467382986	62.95550211985369
2	DALYs (Disability-Adjusted Life Years)	44634	High-middle SDI	3	Both	17	60-64 years	356	Trachoma	1	Number	1991	220.50239026331738	334.2384074332169	126.33003485150844
2	DALYs (Disability-Adjusted Life Years)	44634	High-middle SDI	1	Male	17	60-64 years	356	Trachoma	2	Percent	1991	5.912784017606551e-06	8.904451590544864e-06	3.5251540827269324e-06
2	DALYs (Disability-Adjusted Life Years)	44634	High-middle SDI	2	Female	17	60-64 years	356	Trachoma	2	Percent	1991	8.63436157407768e-06	1.252048766590928e-05	5.054315291201482e-06
2	DALYs (Disability-Adjusted Life Years)	44634	High-middle SDI	3	Both	17	60-64 years	356	Trachoma	2	Percent	1991	7.0360551140001015e-06	1.0280042519081599e-05	4.130150673306728e-06
2	DALYs (Disability-Adjusted Life Years)	44634	High-middle SDI	1	Male	17	60-64 years	356	Trachoma	3	Rate	1991	0.5287535112064786	0.8124108585063964	0.30697421740279734
2	DALYs (Disability-Adjusted Life Years)	44634	High-middle SDI	2	Female	17	60-64 years	356	Trachoma	3	Rate	1991	0.47929430344655916	0.739376594190697	0.26960287569883346
2	DALYs (Disability-Adjusted Life Years)	44634	High-middle SDI	3	Both	17	60-64 years	356	Trachoma	3	Rate	1991	0.5024372115781406	0.7615963402143727	0.28785588389116207
2	DALYs (Disability-Adjusted Life Years)	44634	High-middle SDI	1	Male	18	65-69 years	356	Trachoma	1	Number	1991	115.94433447385987	180.5343320755067	67.26204788692846
2	DALYs (Disability-Adjusted Life Years)	44634	High-middle SDI	2	Female	18	65-69 years	356	Trachoma	1	Number	1991	122.21641657594174	187.34169373210102	71.15131654679075
2	DALYs (Disability-Adjusted Life Years)	44634	High-middle SDI	3	Both	18	65-69 years	356	Trachoma	1	Number	1991	238.1607510498018	359.5003865839153	138.72429638069138
2	DALYs (Disability-Adjusted Life Years)	44634	High-middle SDI	1	Male	18	65-69 years	356	Trachoma	2	Percent	1991	7.497843796149329e-06	1.1190628867407306e-05	4.434637098461964e-06
2	DALYs (Disability-Adjusted Life Years)	44634	High-middle SDI	2	Female	18	65-69 years	356	Trachoma	2	Percent	1991	9.170652756099736e-06	1.3693179677834215e-05	5.511104723375049e-06
2	DALYs (Disability-Adjusted Life Years)	44634	High-middle SDI	3	Both	18	65-69 years	356	Trachoma	2	Percent	1991	8.268767495635167e-06	1.206802621195292e-05	5.004236293184228e-06
2	DALYs (Disability-Adjusted Life Years)	44634	High-middle SDI	1	Male	18	65-69 years	356	Trachoma	3	Rate	1991	0.8115658029403657	1.2636709748176063	0.4708084974438778
2	DALYs (Disability-Adjusted Life Years)	44634	High-middle SDI	2	Female	18	65-69 years	356	Trachoma	3	Rate	1991	0.6516382951540279	0.9988758084638981	0.3793673870621588
2	DALYs (Disability-Adjusted Life Years)	44634	High-middle SDI	3	Both	18	65-69 years	356	Trachoma	3	Rate	1991	0.7207872935011445	1.0880185316691846	0.4198454602210259
2	DALYs (Disability-Adjusted Life Years)	44634	High-middle SDI	1	Male	19	70-74 years	356	Trachoma	1	Number	1991	118.52757396395226	168.364340732178	74.60283165588137
2	DALYs (Disability-Adjusted Life Years)	44634	High-middle SDI	2	Female	19	70-74 years	356	Trachoma	1	Number	1991	141.88420687615715	202.66329419690135	88.95138904466879
2	DALYs (Disability-Adjusted Life Years)	44634	High-middle SDI	3	Both	19	70-74 years	356	Trachoma	1	Number	1991	260.4117808401095	369.2099457300984	162.64049408805255
2	DALYs (Disability-Adjusted Life Years)	44634	High-middle SDI	1	Male	19	70-74 years	356	Trachoma	2	Percent	1991	1.0084214723494294e-05	1.4292472511059097e-05	6.385183127796483e-06
2	DALYs (Disability-Adjusted Life Years)	44634	High-middle SDI	2	Female	19	70-74 years	356	Trachoma	2	Percent	1991	1.2062130831214978e-05	1.6855964087226017e-05	7.841849183442377e-06
2	DALYs (Disability-Adjusted Life Years)	44634	High-middle SDI	3	Both	19	70-74 years	356	Trachoma	2	Percent	1991	1.1069692789905518e-05	1.540509404424117e-05	7.254218010346214e-06
2	DALYs (Disability-Adjusted Life Years)	44634	High-middle SDI	1	Male	19	70-74 years	356	Trachoma	3	Rate	1991	1.3530661432557243	1.9219839026281245	0.8516378284708592
2	DALYs (Disability-Adjusted Life Years)	44634	High-middle SDI	2	Female	19	70-74 years	356	Trachoma	3	Rate	1991	1.1239940203260628	1.6054805240989647	0.7046649629805004
2	DALYs (Disability-Adjusted Life Years)	44634	High-middle SDI	3	Both	19	70-74 years	356	Trachoma	3	Rate	1991	1.2178368494447338	1.7266403065216078	0.7606014838243506
2	DALYs (Disability-Adjusted Life Years)	44634	High-middle SDI	1	Male	20	75-79 years	356	Trachoma	1	Number	1991	77.3599902077459	116.6501028405265	50.74826587352223
2	DALYs (Disability-Adjusted Life Years)	44634	High-middle SDI	2	Female	20	75-79 years	356	Trachoma	1	Number	1991	109.81558944061706	162.06415747947972	73.00361318653927
2	DALYs (Disability-Adjusted Life Years)	44634	High-middle SDI	3	Both	20	75-79 years	356	Trachoma	1	Number	1991	187.17557964836257	276.35325901157205	127.5022762226653
2	DALYs (Disability-Adjusted Life Years)	44634	High-middle SDI	1	Male	20	75-79 years	356	Trachoma	2	Percent	1991	7.663930152780107e-06	1.1378742522774029e-05	5.149622902345943e-06
2	DALYs (Disability-Adjusted Life Years)	44634	High-middle SDI	2	Female	20	75-79 years	356	Trachoma	2	Percent	1991	8.638722100573366e-06	1.2380810738060006e-05	5.844688818142585e-06
2	DALYs (Disability-Adjusted Life Years)	44634	High-middle SDI	3	Both	20	75-79 years	356	Trachoma	2	Percent	1991	8.205829705235544e-06	1.1754434008581172e-05	5.751406026794406e-06
2	DALYs (Disability-Adjusted Life Years)	44634	High-middle SDI	1	Male	20	75-79 years	356	Trachoma	3	Rate	1991	1.2764109672162212	1.9246831623517946	0.8373274473564072
2	DALYs (Disability-Adjusted Life Years)	44634	High-middle SDI	2	Female	20	75-79 years	356	Trachoma	3	Rate	1991	1.0576700875282488	1.56089324384316	0.7031218276221057
2	DALYs (Disability-Adjusted Life Years)	44634	High-middle SDI	3	Both	20	75-79 years	356	Trachoma	3	Rate	1991	1.1382934453238267	1.680620430922233	0.7753949824052137
2	DALYs (Disability-Adjusted Life Years)	44634	High-middle SDI	1	Male	22	All ages	356	Trachoma	1	Number	1991	819.1543891028832	1128.592677312508	556.3775378720031
2	DALYs (Disability-Adjusted Life Years)	44634	High-middle SDI	2	Female	22	All ages	356	Trachoma	1	Number	1991	874.6670103017615	1198.9155244817475	597.0139295497416
2	DALYs (Disability-Adjusted Life Years)	44634	High-middle SDI	3	Both	22	All ages	356	Trachoma	1	Number	1991	1693.8213994046448	2322.437801756979	1152.0874438569567
2	DALYs (Disability-Adjusted Life Years)	44634	High-middle SDI	1	Male	22	All ages	356	Trachoma	2	Percent	1991	3.983679457342991e-06	5.37931116787678e-06	2.8650430886145462e-06
2	DALYs (Disability-Adjusted Life Years)	44634	High-middle SDI	2	Female	22	All ages	356	Trachoma	2	Percent	1991	5.138116588301234e-06	6.588273158895665e-06	3.745853806610495e-06
2	DALYs (Disability-Adjusted Life Years)	44634	High-middle SDI	3	Both	22	All ages	356	Trachoma	2	Percent	1991	4.505457361124898e-06	5.915628114769744e-06	3.277054554683228e-06
2	DALYs (Disability-Adjusted Life Years)	44634	High-middle SDI	1	Male	22	All ages	356	Trachoma	3	Rate	1991	0.15298159209974388	0.21077089606571728	0.10390656838866591
2	DALYs (Disability-Adjusted Life Years)	44634	High-middle SDI	2	Female	22	All ages	356	Trachoma	3	Rate	1991	0.161971714113451	0.22201637913671812	0.11055563817985684
2	DALYs (Disability-Adjusted Life Years)	44634	High-middle SDI	3	Both	22	All ages	356	Trachoma	3	Rate	1991	0.15749568185429888	0.2159459818375651	0.10712392557432829
2	DALYs (Disability-Adjusted Life Years)	44634	High-middle SDI	1	Male	27	Age-standardized	356	Trachoma	3	Rate	1991	0.18280314240282042	0.2516122718761508	0.12426824944252607
2	DALYs (Disability-Adjusted Life Years)	44634	High-middle SDI	2	Female	27	Age-standardized	356	Trachoma	3	Rate	1991	0.1534898526074486	0.20902984496036037	0.10491233477406148
2	DALYs (Disability-Adjusted Life Years)	44634	High-middle SDI	3	Both	27	Age-standardized	356	Trachoma	3	Rate	1991	0.16612963054101432	0.2268947340932591	0.11386139377046302
2	DALYs (Disability-Adjusted Life Years)	44634	High-middle SDI	1	Male	30	80-84 years	356	Trachoma	1	Number	1991	37.12304906426762	57.90555731832076	23.018501713815674
2	DALYs (Disability-Adjusted Life Years)	44634	High-middle SDI	2	Female	30	80-84 years	356	Trachoma	1	Number	1991	64.7716607872435	97.942729873193	40.99622890664174
2	DALYs (Disability-Adjusted Life Years)	44634	High-middle SDI	3	Both	30	80-84 years	356	Trachoma	1	Number	1991	101.89470985151112	156.33811108380968	64.29187466811362
2	DALYs (Disability-Adjusted Life Years)	44634	High-middle SDI	1	Male	30	80-84 years	356	Trachoma	2	Percent	1991	5.7580622405333845e-06	8.85297093869519e-06	3.665592378571556e-06
2	DALYs (Disability-Adjusted Life Years)	44634	High-middle SDI	2	Female	30	80-84 years	356	Trachoma	2	Percent	1991	6.360950235546937e-06	9.485761203278055e-06	4.145697688268285e-06
2	DALYs (Disability-Adjusted Life Years)	44634	High-middle SDI	3	Both	30	80-84 years	356	Trachoma	2	Percent	1991	6.126569586246869e-06	9.226416738624594e-06	3.951203413400473e-06
2	DALYs (Disability-Adjusted Life Years)	44634	High-middle SDI	1	Male	30	80-84 years	356	Trachoma	3	Rate	1991	1.149384075110428	1.7928410278705929	0.7126865914747244
2	DALYs (Disability-Adjusted Life Years)	44634	High-middle SDI	2	Female	30	80-84 years	356	Trachoma	3	Rate	1991	1.0033890606236422	1.5172478600661912	0.6350797109690373
2	DALYs (Disability-Adjusted Life Years)	44634	High-middle SDI	3	Both	30	80-84 years	356	Trachoma	3	Rate	1991	1.0520759402448023	1.6142110366111042	0.6638218469842723
2	DALYs (Disability-Adjusted Life Years)	44634	High-middle SDI	1	Male	31	85-89 years	356	Trachoma	1	Number	1991	13.235765014191578	20.6828590181755	7.451291190225733
2	DALYs (Disability-Adjusted Life Years)	44634	High-middle SDI	2	Female	31	85-89 years	356	Trachoma	1	Number	1991	27.683611360074025	41.38139752797737	17.10474823889723
2	DALYs (Disability-Adjusted Life Years)	44634	High-middle SDI	3	Both	31	85-89 years	356	Trachoma	1	Number	1991	40.919376374265525	61.48402233946784	24.92576103642785
2	DALYs (Disability-Adjusted Life Years)	44634	High-middle SDI	1	Male	31	85-89 years	356	Trachoma	2	Percent	1991	4.600579861873544e-06	7.043139081078258e-06	2.674362412064625e-06
2	DALYs (Disability-Adjusted Life Years)	44634	High-middle SDI	2	Female	31	85-89 years	356	Trachoma	2	Percent	1991	4.967360238027627e-06	7.3088115477116905e-06	3.0849708325587908e-06
2	DALYs (Disability-Adjusted Life Years)	44634	High-middle SDI	3	Both	31	85-89 years	356	Trachoma	2	Percent	1991	4.842171608121549e-06	7.085917152981891e-06	3.0051102907208395e-06
2	DALYs (Disability-Adjusted Life Years)	44634	High-middle SDI	1	Male	31	85-89 years	356	Trachoma	3	Rate	1991	1.163704096784705	1.818461399614185	0.6551263244024187
2	DALYs (Disability-Adjusted Life Years)	44634	High-middle SDI	2	Female	31	85-89 years	356	Trachoma	3	Rate	1991	0.9981841397377909	1.4920833180090283	0.6167435376910119
2	DALYs (Disability-Adjusted Life Years)	44634	High-middle SDI	3	Both	31	85-89 years	356	Trachoma	3	Rate	1991	1.0463227457629072	1.5721679256881043	0.6373604154990834
2	DALYs (Disability-Adjusted Life Years)	44634	High-middle SDI	1	Male	32	90-94 years	356	Trachoma	1	Number	1991	3.50553412545695	5.944785440404151	1.9097808278115602
2	DALYs (Disability-Adjusted Life Years)	44634	High-middle SDI	2	Female	32	90-94 years	356	Trachoma	1	Number	1991	8.1277817956818	12.688435233692024	4.92394637319137
2	DALYs (Disability-Adjusted Life Years)	44634	High-middle SDI	3	Both	32	90-94 years	356	Trachoma	1	Number	1991	11.63331592113875	18.480458401962647	6.969604085096878
2	DALYs (Disability-Adjusted Life Years)	44634	High-middle SDI	1	Male	32	90-94 years	356	Trachoma	2	Percent	1991	4.275627044224633e-06	7.1520108326719815e-06	2.363947378556367e-06
2	DALYs (Disability-Adjusted Life Years)	44634	High-middle SDI	2	Female	32	90-94 years	356	Trachoma	2	Percent	1991	4.124143302766121e-06	6.380424336388147e-06	2.5638036799784686e-06
2	DALYs (Disability-Adjusted Life Years)	44634	High-middle SDI	3	Both	32	90-94 years	356	Trachoma	2	Percent	1991	4.16847143671653e-06	6.471810197711745e-06	2.5380754708852427e-06
2	DALYs (Disability-Adjusted Life Years)	44634	High-middle SDI	1	Male	32	90-94 years	356	Trachoma	3	Rate	1991	1.3708937633145157	2.324801012579122	0.7468495619917059
2	DALYs (Disability-Adjusted Life Years)	44634	High-middle SDI	2	Female	32	90-94 years	356	Trachoma	3	Rate	1991	1.0851103425425463	1.6939864588977318	0.6573780239171165
2	DALYs (Disability-Adjusted Life Years)	44634	High-middle SDI	3	Both	32	90-94 years	356	Trachoma	3	Rate	1991	1.157843737174874	1.8393279410517969	0.6936725947461346
2	DALYs (Disability-Adjusted Life Years)	44634	High-middle SDI	1	Male	235	95+ years	356	Trachoma	1	Number	1991	0.9043978328217416	1.7904508991473937	0.38771677249788306
2	DALYs (Disability-Adjusted Life Years)	44634	High-middle SDI	2	Female	235	95+ years	356	Trachoma	1	Number	1991	2.1156379488755737	3.5280810224573194	1.1252861168304455
2	DALYs (Disability-Adjusted Life Years)	44634	High-middle SDI	3	Both	235	95+ years	356	Trachoma	1	Number	1991	3.020035781697316	5.190302827953739	1.5869402932039223
2	DALYs (Disability-Adjusted Life Years)	44634	High-middle SDI	1	Male	235	95+ years	356	Trachoma	2	Percent	1991	5.758547006077815e-06	1.1541641580573421e-05	2.4921381268688502e-06
2	DALYs (Disability-Adjusted Life Years)	44634	High-middle SDI	2	Female	235	95+ years	356	Trachoma	2	Percent	1991	4.029549644154185e-06	6.6276487674456844e-06	2.187313814690046e-06
2	DALYs (Disability-Adjusted Life Years)	44634	High-middle SDI	3	Both	235	95+ years	356	Trachoma	2	Percent	1991	4.427571804058686e-06	7.510540884388892e-06	2.3620140126664447e-06
2	DALYs (Disability-Adjusted Life Years)	44634	High-middle SDI	1	Male	235	95+ years	356	Trachoma	3	Rate	1991	2.0001583641222225	3.9597456025590363	0.8574710346248311
2	DALYs (Disability-Adjusted Life Years)	44634	High-middle SDI	2	Female	235	95+ years	356	Trachoma	3	Rate	1991	1.419259408511428	2.3667859558741826	0.7548895166243911
2	DALYs (Disability-Adjusted Life Years)	44634	High-middle SDI	3	Both	235	95+ years	356	Trachoma	3	Rate	1991	1.5544547481804063	2.6715216171619223	0.8168204127910172
2	DALYs (Disability-Adjusted Life Years)	44635	High SDI	1	Male	1	<5 years	356	Trachoma	1	Number	1992	0	0	0
2	DALYs (Disability-Adjusted Life Years)	44635	High SDI	2	Female	1	<5 years	356	Trachoma	1	Number	1992	0	0	0
2	DALYs (Disability-Adjusted Life Years)	44635	High SDI	3	Both	1	<5 years	356	Trachoma	1	Number	1992	0	0	0
2	DALYs (Disability-Adjusted Life Years)	44635	High SDI	1	Male	1	<5 years	356	Trachoma	2	Percent	1992	0	0	0
2	DALYs (Disability-Adjusted Life Years)	44635	High SDI	2	Female	1	<5 years	356	Trachoma	2	Percent	1992	0	0	0
2	DALYs (Disability-Adjusted Life Years)	44635	High SDI	3	Both	1	<5 years	356	Trachoma	2	Percent	1992	0	0	0
2	DALYs (Disability-Adjusted Life Years)	44635	High SDI	1	Male	1	<5 years	356	Trachoma	3	Rate	1992	0	0	0
2	DALYs (Disability-Adjusted Life Years)	44635	High SDI	2	Female	1	<5 years	356	Trachoma	3	Rate	1992	0	0	0
2	DALYs (Disability-Adjusted Life Years)	44635	High SDI	3	Both	1	<5 years	356	Trachoma	3	Rate	1992	0	0	0
2	DALYs (Disability-Adjusted Life Years)	44635	High SDI	1	Male	6	5-9 years	356	Trachoma	1	Number	1992	0	0	0
2	DALYs (Disability-Adjusted Life Years)	44635	High SDI	2	Female	6	5-9 years	356	Trachoma	1	Number	1992	0	0	0
2	DALYs (Disability-Adjusted Life Years)	44635	High SDI	3	Both	6	5-9 years	356	Trachoma	1	Number	1992	0	0	0
2	DALYs (Disability-Adjusted Life Years)	44635	High SDI	1	Male	6	5-9 years	356	Trachoma	2	Percent	1992	0	0	0
2	DALYs (Disability-Adjusted Life Years)	44635	High SDI	2	Female	6	5-9 years	356	Trachoma	2	Percent	1992	0	0	0
2	DALYs (Disability-Adjusted Life Years)	44635	High SDI	3	Both	6	5-9 years	356	Trachoma	2	Percent	1992	0	0	0
2	DALYs (Disability-Adjusted Life Years)	44635	High SDI	1	Male	6	5-9 years	356	Trachoma	3	Rate	1992	0	0	0
2	DALYs (Disability-Adjusted Life Years)	44635	High SDI	2	Female	6	5-9 years	356	Trachoma	3	Rate	1992	0	0	0
2	DALYs (Disability-Adjusted Life Years)	44635	High SDI	3	Both	6	5-9 years	356	Trachoma	3	Rate	1992	0	0	0
2	DALYs (Disability-Adjusted Life Years)	44635	High SDI	1	Male	7	10-14 years	356	Trachoma	1	Number	1992	0	0	0
2	DALYs (Disability-Adjusted Life Years)	44635	High SDI	2	Female	7	10-14 years	356	Trachoma	1	Number	1992	0	0	0
2	DALYs (Disability-Adjusted Life Years)	44635	High SDI	3	Both	7	10-14 years	356	Trachoma	1	Number	1992	0	0	0
2	DALYs (Disability-Adjusted Life Years)	44635	High SDI	1	Male	7	10-14 years	356	Trachoma	2	Percent	1992	0	0	0
2	DALYs (Disability-Adjusted Life Years)	44635	High SDI	2	Female	7	10-14 years	356	Trachoma	2	Percent	1992	0	0	0
2	DALYs (Disability-Adjusted Life Years)	44635	High SDI	3	Both	7	10-14 years	356	Trachoma	2	Percent	1992	0	0	0
2	DALYs (Disability-Adjusted Life Years)	44635	High SDI	1	Male	7	10-14 years	356	Trachoma	3	Rate	1992	0	0	0
2	DALYs (Disability-Adjusted Life Years)	44635	High SDI	2	Female	7	10-14 years	356	Trachoma	3	Rate	1992	0	0	0
2	DALYs (Disability-Adjusted Life Years)	44635	High SDI	3	Both	7	10-14 years	356	Trachoma	3	Rate	1992	0	0	0
2	DALYs (Disability-Adjusted Life Years)	44635	High SDI	1	Male	8	15-19 years	356	Trachoma	1	Number	1992	0.02020842943543124	0.061798380939538246	0.0019160536532294094
2	DALYs (Disability-Adjusted Life Years)	44635	High SDI	2	Female	8	15-19 years	356	Trachoma	1	Number	1992	0.01971980648575684	0.062404106981905995	0.0021875305403122637
2	DALYs (Disability-Adjusted Life Years)	44635	High SDI	3	Both	8	15-19 years	356	Trachoma	1	Number	1992	0.039928235921188084	0.12455045959449104	0.004748867285613351
2	DALYs (Disability-Adjusted Life Years)	44635	High SDI	1	Male	8	15-19 years	356	Trachoma	2	Percent	1992	4.637096369248774e-09	1.3674413620995528e-08	4.63032976646548e-10
2	DALYs (Disability-Adjusted Life Years)	44635	High SDI	2	Female	8	15-19 years	356	Trachoma	2	Percent	1992	5.772087065627063e-09	1.7252273937123906e-08	7.462862938617942e-10
2	DALYs (Disability-Adjusted Life Years)	44635	High SDI	3	Both	8	15-19 years	356	Trachoma	2	Percent	1992	5.133222416105744e-09	1.522353459028567e-08	6.544954627377592e-10
2	DALYs (Disability-Adjusted Life Years)	44635	High SDI	1	Male	8	15-19 years	356	Trachoma	3	Rate	1992	6.228255168071166e-05	0.00019046313653166725	5.905293682597886e-06
2	DALYs (Disability-Adjusted Life Years)	44635	High SDI	2	Female	8	15-19 years	356	Trachoma	3	Rate	1992	6.420065248508967e-05	0.00020316550209969968	7.121818772438015e-06
2	DALYs (Disability-Adjusted Life Years)	44635	High SDI	3	Both	8	15-19 years	356	Trachoma	3	Rate	1992	6.321532668133317e-05	0.00019719123096539876	7.51851891024919e-06
2	DALYs (Disability-Adjusted Life Years)	44635	High SDI	1	Male	9	20-24 years	356	Trachoma	1	Number	1992	0.02712987531033255	0.08253768512481116	0.003098900044168821
2	DALYs (Disability-Adjusted Life Years)	44635	High SDI	2	Female	9	20-24 years	356	Trachoma	1	Number	1992	0.024565255574219406	0.07030609467023186	0.003642041875855204
2	DALYs (Disability-Adjusted Life Years)	44635	High SDI	3	Both	9	20-24 years	356	Trachoma	1	Number	1992	0.05169513088455196	0.1545792398688851	0.006493998950875163
2	DALYs (Disability-Adjusted Life Years)	44635	High SDI	1	Male	9	20-24 years	356	Trachoma	2	Percent	1992	4.648608542916164e-09	1.4043980639431111e-08	5.597177938364369e-10
2	DALYs (Disability-Adjusted Life Years)	44635	High SDI	2	Female	9	20-24 years	356	Trachoma	2	Percent	1992	5.412872483959194e-09	1.5127306081597442e-08	7.929790411697556e-10
2	DALYs (Disability-Adjusted Life Years)	44635	High SDI	3	Both	9	20-24 years	356	Trachoma	2	Percent	1992	4.980150190780114e-09	1.4579597760029455e-08	7.025392756201141e-10
2	DALYs (Disability-Adjusted Life Years)	44635	High SDI	1	Male	9	20-24 years	356	Trachoma	3	Rate	1992	7.636454347117039e-05	0.0002323251607913915	8.722711933939992e-06
2	DALYs (Disability-Adjusted Life Years)	44635	High SDI	2	Female	9	20-24 years	356	Trachoma	3	Rate	1992	7.284963882431245e-05	0.0002084966544882797	1.0800678805781324e-05
2	DALYs (Disability-Adjusted Life Years)	44635	High SDI	3	Both	9	20-24 years	356	Trachoma	3	Rate	1992	7.46529340287725e-05	0.00022322786689370983	9.37798332197419e-06
2	DALYs (Disability-Adjusted Life Years)	44635	High SDI	1	Male	10	25-29 years	356	Trachoma	1	Number	1992	0.028420243882689895	0.07814431496000836	0.005562021411170776
2	DALYs (Disability-Adjusted Life Years)	44635	High SDI	2	Female	10	25-29 years	356	Trachoma	1	Number	1992	0.02522213063246582	0.06833048221482568	0.005892753058596655
2	DALYs (Disability-Adjusted Life Years)	44635	High SDI	3	Both	10	25-29 years	356	Trachoma	1	Number	1992	0.05364237451515569	0.14502093308849512	0.011618435111105427
2	DALYs (Disability-Adjusted Life Years)	44635	High SDI	1	Male	10	25-29 years	356	Trachoma	2	Percent	1992	4.444490831977449e-09	1.20397107301615e-08	9.116365656637765e-10
2	DALYs (Disability-Adjusted Life Years)	44635	High SDI	2	Female	10	25-29 years	356	Trachoma	2	Percent	1992	4.771717707792033e-09	1.2365513319250582e-08	1.1529607141008155e-09
2	DALYs (Disability-Adjusted Life Years)	44635	High SDI	3	Both	10	25-29 years	356	Trachoma	2	Percent	1992	4.5903998716706375e-09	1.2095196728929902e-08	1.0327689341844814e-09
2	DALYs (Disability-Adjusted Life Years)	44635	High SDI	1	Male	10	25-29 years	356	Trachoma	3	Rate	1992	7.766692532977163e-05	0.00021355301171928888	1.5199908326159842e-05
2	DALYs (Disability-Adjusted Life Years)	44635	High SDI	2	Female	10	25-29 years	356	Trachoma	3	Rate	1992	7.169983937513612e-05	0.00019424546921195714	1.675153673317631e-05
2	DALYs (Disability-Adjusted Life Years)	44635	High SDI	3	Both	10	25-29 years	356	Trachoma	3	Rate	1992	7.474220856501003e-05	0.00020206385204163976	1.618846123278768e-05
2	DALYs (Disability-Adjusted Life Years)	44635	High SDI	1	Male	11	30-34 years	356	Trachoma	1	Number	1992	0.0335891164085567	0.0778020108465515	0.011050409126858337
2	DALYs (Disability-Adjusted Life Years)	44635	High SDI	2	Female	11	30-34 years	356	Trachoma	1	Number	1992	0.031600519181084856	0.0694590062367405	0.010237713963047585
2	DALYs (Disability-Adjusted Life Years)	44635	High SDI	3	Both	11	30-34 years	356	Trachoma	1	Number	1992	0.06518963558964155	0.14221117052844584	0.021300208062737178
2	DALYs (Disability-Adjusted Life Years)	44635	High SDI	1	Male	11	30-34 years	356	Trachoma	2	Percent	1992	4.582853873862778e-09	1.0133336155032541e-08	1.5914155326202336e-09
2	DALYs (Disability-Adjusted Life Years)	44635	High SDI	2	Female	11	30-34 years	356	Trachoma	2	Percent	1992	5.258018170538457e-09	1.1501986581223353e-08	1.9430424581184538e-09
2	DALYs (Disability-Adjusted Life Years)	44635	High SDI	3	Both	11	30-34 years	356	Trachoma	2	Percent	1992	4.884924776304823e-09	1.0438169780467609e-08	1.7121645788866895e-09
2	DALYs (Disability-Adjusted Life Years)	44635	High SDI	1	Male	11	30-34 years	356	Trachoma	3	Rate	1992	9.028952870751974e-05	0.00020913640020738837	2.9704152379404175e-05
2	DALYs (Disability-Adjusted Life Years)	44635	High SDI	2	Female	11	30-34 years	356	Trachoma	3	Rate	1992	8.76298136595525e-05	0.00019261328393447953	2.8389690743393024e-05
2	DALYs (Disability-Adjusted Life Years)	44635	High SDI	3	Both	11	30-34 years	356	Trachoma	3	Rate	1992	8.898036763690934e-05	0.00019411064536932335	2.907364532754306e-05
2	DALYs (Disability-Adjusted Life Years)	44635	High SDI	1	Male	12	35-39 years	356	Trachoma	1	Number	1992	0.04069110366439706	0.08146888759860332	0.0149113540887005
2	DALYs (Disability-Adjusted Life Years)	44635	High SDI	2	Female	12	35-39 years	356	Trachoma	1	Number	1992	0.0436601736340992	0.08868851895603808	0.01513166029871698
2	DALYs (Disability-Adjusted Life Years)	44635	High SDI	3	Both	12	35-39 years	356	Trachoma	1	Number	1992	0.08435127729849634	0.17092002256642264	0.030609519655791194
2	DALYs (Disability-Adjusted Life Years)	44635	High SDI	1	Male	12	35-39 years	356	Trachoma	2	Percent	1992	5.116662777615195e-09	1.000050897335776e-08	1.958659140994196e-09
2	DALYs (Disability-Adjusted Life Years)	44635	High SDI	2	Female	12	35-39 years	356	Trachoma	2	Percent	1992	6.773934361213584e-09	1.3025680363257614e-08	2.6972013542912478e-09
2	DALYs (Disability-Adjusted Life Years)	44635	High SDI	3	Both	12	35-39 years	356	Trachoma	2	Percent	1992	5.856322167863008e-09	1.134513287719993e-08	2.283051104302849e-09
2	DALYs (Disability-Adjusted Life Years)	44635	High SDI	1	Male	12	35-39 years	356	Trachoma	3	Rate	1992	0.00011529694372451425	0.00023083949322744724	4.2250845968708886e-05
2	DALYs (Disability-Adjusted Life Years)	44635	High SDI	2	Female	12	35-39 years	356	Trachoma	3	Rate	1992	0.00012711509937385807	0.0002582135837318839	4.4055310422783545e-05
2	DALYs (Disability-Adjusted Life Years)	44635	High SDI	3	Both	12	35-39 years	356	Trachoma	3	Rate	1992	0.00012112579536083347	0.00024543580535464653	4.395431263951789e-05
2	DALYs (Disability-Adjusted Life Years)	44635	High SDI	1	Male	13	40-44 years	356	Trachoma	1	Number	1992	0.061304526991334624	0.12289469407555838	0.01811710317672808
2	DALYs (Disability-Adjusted Life Years)	44635	High SDI	2	Female	13	40-44 years	356	Trachoma	1	Number	1992	0.06955309499548742	0.14698540911933908	0.020428040981713823
2	DALYs (Disability-Adjusted Life Years)	44635	High SDI	3	Both	13	40-44 years	356	Trachoma	1	Number	1992	0.13085762198682221	0.26842767412434504	0.03847406324936199
2	DALYs (Disability-Adjusted Life Years)	44635	High SDI	1	Male	13	40-44 years	356	Trachoma	2	Percent	1992	6.9596237921689264e-09	1.3758817057858037e-08	2.2427137835491296e-09
2	DALYs (Disability-Adjusted Life Years)	44635	High SDI	2	Female	13	40-44 years	356	Trachoma	2	Percent	1992	9.824570687248267e-09	1.9217886391613637e-08	3.341877938372529e-09
2	DALYs (Disability-Adjusted Life Years)	44635	High SDI	3	Both	13	40-44 years	356	Trachoma	2	Percent	1992	8.233529753353624e-09	1.6305711770161105e-08	2.7391058117052413e-09
2	DALYs (Disability-Adjusted Life Years)	44635	High SDI	1	Male	13	40-44 years	356	Trachoma	3	Rate	1992	0.00018305698554686256	0.00036696690018268136	5.409816300910552e-05
[truncated: 84,689 more rows]
