# Supplementary material for: Analysis and forecast of the disease burden of trachoma in China and the Global Population over 15 years of age, 1990–2021
Source: PLoS Negl Trop Dis. 2025 May 27;19(5):e0013155. doi: 10.1371/journal.pntd.0013155 (PMC12140427; doi:10.1371/journal.pntd.0013155)
Supplement: S2 Data — (XLSX) [file pntd.0013155.s002.xlsx]

## Sheet: 全球数据
measure_id	measure_name	location_id	location_name	sex_id	sex_name	age_id	age_name	cause_id	cause_name	metric_id	metric_name	year	val	upper	lower
2	DALYs (Disability-Adjusted Life Years)	15	Republic of the Union of Myanmar	3	Both	22	All ages	356	Trachoma	1	Number	1990	2124.639136552143	3536.7585419567404	1166.8849760936037
2	DALYs (Disability-Adjusted Life Years)	15	Republic of the Union of Myanmar	3	Both	22	All ages	356	Trachoma	2	Percent	1990	7.079146056322106e-05	0.0001189147695900688	3.87329579242383e-05
2	DALYs (Disability-Adjusted Life Years)	15	Republic of the Union of Myanmar	3	Both	22	All ages	356	Trachoma	3	Rate	1990	5.2540065322915135	8.746027578468494	2.8855823943720145
2	DALYs (Disability-Adjusted Life Years)	15	Republic of the Union of Myanmar	3	Both	27	Age-standardized	356	Trachoma	3	Rate	1990	10.637004729750673	16.766019865887586	5.88820549761731
2	DALYs (Disability-Adjusted Life Years)	39	Republic of Tajikistan	3	Both	22	All ages	356	Trachoma	1	Number	1990	0	0	0
2	DALYs (Disability-Adjusted Life Years)	39	Republic of Tajikistan	3	Both	22	All ages	356	Trachoma	2	Percent	1990	0	0	0
2	DALYs (Disability-Adjusted Life Years)	39	Republic of Tajikistan	3	Both	22	All ages	356	Trachoma	3	Rate	1990	0	0	0
2	DALYs (Disability-Adjusted Life Years)	39	Republic of Tajikistan	3	Both	27	Age-standardized	356	Trachoma	3	Rate	1990	0	0	0
2	DALYs (Disability-Adjusted Life Years)	86	Republic of Italy	3	Both	22	All ages	356	Trachoma	1	Number	1990	0	0	0
2	DALYs (Disability-Adjusted Life Years)	86	Republic of Italy	3	Both	22	All ages	356	Trachoma	2	Percent	1990	0	0	0
2	DALYs (Disability-Adjusted Life Years)	86	Republic of Italy	3	Both	22	All ages	356	Trachoma	3	Rate	1990	0	0	0
2	DALYs (Disability-Adjusted Life Years)	86	Republic of Italy	3	Both	27	Age-standardized	356	Trachoma	3	Rate	1990	0	0	0
2	DALYs (Disability-Adjusted Life Years)	27	Independent State of Samoa	3	Both	22	All ages	356	Trachoma	1	Number	1990	0	0	0
2	DALYs (Disability-Adjusted Life Years)	27	Independent State of Samoa	3	Both	22	All ages	356	Trachoma	2	Percent	1990	0	0	0
2	DALYs (Disability-Adjusted Life Years)	27	Independent State of Samoa	3	Both	22	All ages	356	Trachoma	3	Rate	1990	0	0	0
2	DALYs (Disability-Adjusted Life Years)	27	Independent State of Samoa	3	Both	27	Age-standardized	356	Trachoma	3	Rate	1990	0	0	0
2	DALYs (Disability-Adjusted Life Years)	74	Principality of Andorra	3	Both	22	All ages	356	Trachoma	1	Number	1990	0	0	0
2	DALYs (Disability-Adjusted Life Years)	74	Principality of Andorra	3	Both	22	All ages	356	Trachoma	2	Percent	1990	0	0	0
2	DALYs (Disability-Adjusted Life Years)	74	Principality of Andorra	3	Both	22	All ages	356	Trachoma	3	Rate	1990	0	0	0
2	DALYs (Disability-Adjusted Life Years)	74	Principality of Andorra	3	Both	27	Age-standardized	356	Trachoma	3	Rate	1990	0	0	0
2	DALYs (Disability-Adjusted Life Years)	98	Republic of Chile	3	Both	22	All ages	356	Trachoma	1	Number	1990	0	0	0
2	DALYs (Disability-Adjusted Life Years)	98	Republic of Chile	3	Both	22	All ages	356	Trachoma	2	Percent	1990	0	0	0
2	DALYs (Disability-Adjusted Life Years)	98	Republic of Chile	3	Both	22	All ages	356	Trachoma	3	Rate	1990	0	0	0
2	DALYs (Disability-Adjusted Life Years)	98	Republic of Chile	3	Both	27	Age-standardized	356	Trachoma	3	Rate	1990	0	0	0
2	DALYs (Disability-Adjusted Life Years)	51	Republic of Poland	3	Both	22	All ages	356	Trachoma	1	Number	1990	0	0	0
2	DALYs (Disability-Adjusted Life Years)	51	Republic of Poland	3	Both	22	All ages	356	Trachoma	2	Percent	1990	0	0	0
2	DALYs (Disability-Adjusted Life Years)	51	Republic of Poland	3	Both	22	All ages	356	Trachoma	3	Rate	1990	0	0	0
2	DALYs (Disability-Adjusted Life Years)	51	Republic of Poland	3	Both	27	Age-standardized	356	Trachoma	3	Rate	1990	0	0	0
2	DALYs (Disability-Adjusted Life Years)	63	Ukraine	3	Both	22	All ages	356	Trachoma	1	Number	1990	0	0	0
2	DALYs (Disability-Adjusted Life Years)	63	Ukraine	3	Both	22	All ages	356	Trachoma	2	Percent	1990	0	0	0
2	DALYs (Disability-Adjusted Life Years)	63	Ukraine	3	Both	22	All ages	356	Trachoma	3	Rate	1990	0	0	0
2	DALYs (Disability-Adjusted Life Years)	63	Ukraine	3	Both	27	Age-standardized	356	Trachoma	3	Rate	1990	0	0	0
2	DALYs (Disability-Adjusted Life Years)	181	Republic of Madagascar	3	Both	22	All ages	356	Trachoma	1	Number	1990	0	0	0
2	DALYs (Disability-Adjusted Life Years)	181	Republic of Madagascar	3	Both	22	All ages	356	Trachoma	2	Percent	1990	0	0	0
2	DALYs (Disability-Adjusted Life Years)	181	Republic of Madagascar	3	Both	22	All ages	356	Trachoma	3	Rate	1990	0	0	0
2	DALYs (Disability-Adjusted Life Years)	181	Republic of Madagascar	3	Both	27	Age-standardized	356	Trachoma	3	Rate	1990	0	0	0
2	DALYs (Disability-Adjusted Life Years)	157	Republic of Yemen	3	Both	22	All ages	356	Trachoma	1	Number	1990	6519.859851904819	9123.442411273376	4516.479269676869
2	DALYs (Disability-Adjusted Life Years)	157	Republic of Yemen	3	Both	22	All ages	356	Trachoma	2	Percent	1990	0.0005714464296333407	0.0007922768343158528	0.00040230712330451734
2	DALYs (Disability-Adjusted Life Years)	157	Republic of Yemen	3	Both	22	All ages	356	Trachoma	3	Rate	1990	47.81897423687794	66.91457600716082	33.12546753209328
2	DALYs (Disability-Adjusted Life Years)	157	Republic of Yemen	3	Both	27	Age-standardized	356	Trachoma	3	Rate	1990	145.98814028358714	203.09578872081704	100.1826023564735
2	DALYs (Disability-Adjusted Life Years)	110	Commonwealth of Dominica	3	Both	22	All ages	356	Trachoma	1	Number	1990	0	0	0
2	DALYs (Disability-Adjusted Life Years)	110	Commonwealth of Dominica	3	Both	22	All ages	356	Trachoma	2	Percent	1990	0	0	0
2	DALYs (Disability-Adjusted Life Years)	110	Commonwealth of Dominica	3	Both	22	All ages	356	Trachoma	3	Rate	1990	0	0	0
2	DALYs (Disability-Adjusted Life Years)	110	Commonwealth of Dominica	3	Both	27	Age-standardized	356	Trachoma	3	Rate	1990	0	0	0
2	DALYs (Disability-Adjusted Life Years)	87	Grand Duchy of Luxembourg	3	Both	22	All ages	356	Trachoma	1	Number	1990	0	0	0
2	DALYs (Disability-Adjusted Life Years)	87	Grand Duchy of Luxembourg	3	Both	22	All ages	356	Trachoma	2	Percent	1990	0	0	0
2	DALYs (Disability-Adjusted Life Years)	87	Grand Duchy of Luxembourg	3	Both	22	All ages	356	Trachoma	3	Rate	1990	0	0	0
2	DALYs (Disability-Adjusted Life Years)	87	Grand Duchy of Luxembourg	3	Both	27	Age-standardized	356	Trachoma	3	Rate	1990	0	0	0
2	DALYs (Disability-Adjusted Life Years)	122	Republic of Ecuador	3	Both	22	All ages	356	Trachoma	1	Number	1990	0	0	0
2	DALYs (Disability-Adjusted Life Years)	122	Republic of Ecuador	3	Both	22	All ages	356	Trachoma	2	Percent	1990	0	0	0
2	DALYs (Disability-Adjusted Life Years)	122	Republic of Ecuador	3	Both	22	All ages	356	Trachoma	3	Rate	1990	0	0	0
2	DALYs (Disability-Adjusted Life Years)	122	Republic of Ecuador	3	Both	27	Age-standardized	356	Trachoma	3	Rate	1990	0	0	0
2	DALYs (Disability-Adjusted Life Years)	194	Kingdom of Lesotho	3	Both	22	All ages	356	Trachoma	1	Number	1990	0	0	0
2	DALYs (Disability-Adjusted Life Years)	194	Kingdom of Lesotho	3	Both	22	All ages	356	Trachoma	2	Percent	1990	0	0	0
2	DALYs (Disability-Adjusted Life Years)	194	Kingdom of Lesotho	3	Both	22	All ages	356	Trachoma	3	Rate	1990	0	0	0
2	DALYs (Disability-Adjusted Life Years)	194	Kingdom of Lesotho	3	Both	27	Age-standardized	356	Trachoma	3	Rate	1990	0	0	0
2	DALYs (Disability-Adjusted Life Years)	16	Republic of the Philippines	3	Both	22	All ages	356	Trachoma	1	Number	1990	0	0	0
2	DALYs (Disability-Adjusted Life Years)	16	Republic of the Philippines	3	Both	22	All ages	356	Trachoma	2	Percent	1990	0	0	0
2	DALYs (Disability-Adjusted Life Years)	16	Republic of the Philippines	3	Both	22	All ages	356	Trachoma	3	Rate	1990	0	0	0
2	DALYs (Disability-Adjusted Life Years)	16	Republic of the Philippines	3	Both	27	Age-standardized	356	Trachoma	3	Rate	1990	0	0	0
2	DALYs (Disability-Adjusted Life Years)	75	Republic of Austria	3	Both	22	All ages	356	Trachoma	1	Number	1990	0	0	0
2	DALYs (Disability-Adjusted Life Years)	75	Republic of Austria	3	Both	22	All ages	356	Trachoma	2	Percent	1990	0	0	0
2	DALYs (Disability-Adjusted Life Years)	75	Republic of Austria	3	Both	22	All ages	356	Trachoma	3	Rate	1990	0	0	0
2	DALYs (Disability-Adjusted Life Years)	75	Republic of Austria	3	Both	27	Age-standardized	356	Trachoma	3	Rate	1990	0	0	0
2	DALYs (Disability-Adjusted Life Years)	206	Republic of the Gambia	3	Both	22	All ages	356	Trachoma	1	Number	1990	29.319171718900723	42.39214452046874	18.47942786561896
2	DALYs (Disability-Adjusted Life Years)	206	Republic of the Gambia	3	Both	22	All ages	356	Trachoma	2	Percent	1990	3.872309189024283e-05	5.5743108353994185e-05	2.437127464749042e-05
2	DALYs (Disability-Adjusted Life Years)	206	Republic of the Gambia	3	Both	22	All ages	356	Trachoma	3	Rate	1990	2.986871541188692	4.318672138903569	1.882579689442057
2	DALYs (Disability-Adjusted Life Years)	206	Republic of the Gambia	3	Both	27	Age-standardized	356	Trachoma	3	Rate	1990	9.446884044231096	13.598096345430122	6.02295018645606
2	DALYs (Disability-Adjusted Life Years)	28	Solomon Islands	3	Both	22	All ages	356	Trachoma	1	Number	1990	15.329410545598451	23.16776662261497	9.825654262942363
2	DALYs (Disability-Adjusted Life Years)	28	Solomon Islands	3	Both	22	All ages	356	Trachoma	2	Percent	1990	9.847761299711798e-05	0.0001467124383128743	6.393409635555281e-05
2	DALYs (Disability-Adjusted Life Years)	28	Solomon Islands	3	Both	22	All ages	356	Trachoma	3	Rate	1990	4.521119979780748	6.832894993113578	2.897891061790489
2	DALYs (Disability-Adjusted Life Years)	28	Solomon Islands	3	Both	27	Age-standardized	356	Trachoma	3	Rate	1990	10.624155984906471	15.669236988564926	6.785756904592184
2	DALYs (Disability-Adjusted Life Years)	218	Togolese Republic	3	Both	22	All ages	356	Trachoma	1	Number	1990	449.54175457413356	691.6208998475736	267.63873628541006
2	DALYs (Disability-Adjusted Life Years)	218	Togolese Republic	3	Both	22	All ages	356	Trachoma	2	Percent	1990	0.00014999933140072975	0.0002321948943601077	9.185792647661732e-05
2	DALYs (Disability-Adjusted Life Years)	218	Togolese Republic	3	Both	22	All ages	356	Trachoma	3	Rate	1990	12.327405361162473	18.96573811424898	7.339231915542641
2	DALYs (Disability-Adjusted Life Years)	218	Togolese Republic	3	Both	27	Age-standardized	356	Trachoma	3	Rate	1990	45.21297571817575	70.03921951077494	26.846779675487852
2	DALYs (Disability-Adjusted Life Years)	99	Eastern Republic of Uruguay	3	Both	22	All ages	356	Trachoma	1	Number	1990	0	0	0
2	DALYs (Disability-Adjusted Life Years)	99	Eastern Republic of Uruguay	3	Both	22	All ages	356	Trachoma	2	Percent	1990	0	0	0
2	DALYs (Disability-Adjusted Life Years)	99	Eastern Republic of Uruguay	3	Both	22	All ages	356	Trachoma	3	Rate	1990	0	0	0
2	DALYs (Disability-Adjusted Life Years)	99	Eastern Republic of Uruguay	3	Both	27	Age-standardized	356	Trachoma	3	Rate	1990	0	0	0
2	DALYs (Disability-Adjusted Life Years)	169	Central African Republic	3	Both	22	All ages	356	Trachoma	1	Number	1990	150.89662660584713	235.32928317169012	86.46953926734191
2	DALYs (Disability-Adjusted Life Years)	169	Central African Republic	3	Both	22	All ages	356	Trachoma	2	Percent	1990	4.4076831201936886e-05	7.017843750948305e-05	2.619735607529854e-05
2	DALYs (Disability-Adjusted Life Years)	169	Central African Republic	3	Both	22	All ages	356	Trachoma	3	Rate	1990	5.526052490116116	8.618098366539412	3.1666394639532136
2	DALYs (Disability-Adjusted Life Years)	169	Central African Republic	3	Both	27	Age-standardized	356	Trachoma	3	Rate	1990	19.9675757157203	30.203779821443074	11.944381699340813
2	DALYs (Disability-Adjusted Life Years)	305	Bermuda	3	Both	22	All ages	356	Trachoma	1	Number	1990	0	0	0
2	DALYs (Disability-Adjusted Life Years)	305	Bermuda	3	Both	22	All ages	356	Trachoma	2	Percent	1990	0	0	0
2	DALYs (Disability-Adjusted Life Years)	305	Bermuda	3	Both	22	All ages	356	Trachoma	3	Rate	1990	0	0	0
2	DALYs (Disability-Adjusted Life Years)	305	Bermuda	3	Both	27	Age-standardized	356	Trachoma	3	Rate	1990	0	0	0
2	DALYs (Disability-Adjusted Life Years)	40	Turkmenistan	3	Both	22	All ages	356	Trachoma	1	Number	1990	0	0	0
2	DALYs (Disability-Adjusted Life Years)	40	Turkmenistan	3	Both	22	All ages	356	Trachoma	2	Percent	1990	0	0	0
2	DALYs (Disability-Adjusted Life Years)	40	Turkmenistan	3	Both	22	All ages	356	Trachoma	3	Rate	1990	0	0	0
2	DALYs (Disability-Adjusted Life Years)	40	Turkmenistan	3	Both	27	Age-standardized	356	Trachoma	3	Rate	1990	0	0	0
2	DALYs (Disability-Adjusted Life Years)	146	Lebanese Republic	3	Both	22	All ages	356	Trachoma	1	Number	1990	0	0	0
2	DALYs (Disability-Adjusted Life Years)	146	Lebanese Republic	3	Both	22	All ages	356	Trachoma	2	Percent	1990	0	0	0
2	DALYs (Disability-Adjusted Life Years)	146	Lebanese Republic	3	Both	22	All ages	356	Trachoma	3	Rate	1990	0	0	0
2	DALYs (Disability-Adjusted Life Years)	146	Lebanese Republic	3	Both	27	Age-standardized	356	Trachoma	3	Rate	1990	0	0	0
2	DALYs (Disability-Adjusted Life Years)	170	Republic of the Congo	3	Both	22	All ages	356	Trachoma	1	Number	1990	0	0	0
2	DALYs (Disability-Adjusted Life Years)	170	Republic of the Congo	3	Both	22	All ages	356	Trachoma	2	Percent	1990	0	0	0
2	DALYs (Disability-Adjusted Life Years)	170	Republic of the Congo	3	Both	22	All ages	356	Trachoma	3	Rate	1990	0	0	0
2	DALYs (Disability-Adjusted Life Years)	170	Republic of the Congo	3	Both	27	Age-standardized	356	Trachoma	3	Rate	1990	0	0	0
2	DALYs (Disability-Adjusted Life Years)	393	Saint Kitts and Nevis	3	Both	22	All ages	356	Trachoma	1	Number	1990	0	0	0
2	DALYs (Disability-Adjusted Life Years)	393	Saint Kitts and Nevis	3	Both	22	All ages	356	Trachoma	2	Percent	1990	0	0	0
2	DALYs (Disability-Adjusted Life Years)	393	Saint Kitts and Nevis	3	Both	22	All ages	356	Trachoma	3	Rate	1990	0	0	0
2	DALYs (Disability-Adjusted Life Years)	393	Saint Kitts and Nevis	3	Both	27	Age-standardized	356	Trachoma	3	Rate	1990	0	0	0
2	DALYs (Disability-Adjusted Life Years)	135	Federative Republic of Brazil	3	Both	22	All ages	356	Trachoma	1	Number	1990	290.5801727706046	477.3945859021552	157.45307203470344
2	DALYs (Disability-Adjusted Life Years)	135	Federative Republic of Brazil	3	Both	22	All ages	356	Trachoma	2	Percent	1990	5.3611490980321655e-06	8.560386902302296e-06	3.1216440757473624e-06
2	DALYs (Disability-Adjusted Life Years)	135	Federative Republic of Brazil	3	Both	22	All ages	356	Trachoma	3	Rate	1990	0.19566511595078093	0.32145850184541486	0.10602262811922153
2	DALYs (Disability-Adjusted Life Years)	135	Federative Republic of Brazil	3	Both	27	Age-standardized	356	Trachoma	3	Rate	1990	0.3540050204465292	0.5687408197079198	0.19739814225375088
2	DALYs (Disability-Adjusted Life Years)	123	Republic of Peru	3	Both	22	All ages	356	Trachoma	1	Number	1990	60.99746842959505	108.35264778027275	31.260322341309163
2	DALYs (Disability-Adjusted Life Years)	123	Republic of Peru	3	Both	22	All ages	356	Trachoma	2	Percent	1990	6.598560926051099e-06	1.167252840047197e-05	3.4747518158832906e-06
2	DALYs (Disability-Adjusted Life Years)	123	Republic of Peru	3	Both	22	All ages	356	Trachoma	3	Rate	1990	0.2819494491052797	0.5008399551205621	0.14449502397232677
2	DALYs (Disability-Adjusted Life Years)	123	Republic of Peru	3	Both	27	Age-standardized	356	Trachoma	3	Rate	1990	0.5345096104556172	0.9464165424982671	0.26630740559474264
2	DALYs (Disability-Adjusted Life Years)	182	Republic of Malawi	3	Both	22	All ages	356	Trachoma	1	Number	1990	270.57273741547743	391.1757504217895	166.54140921280103
2	DALYs (Disability-Adjusted Life Years)	182	Republic of Malawi	3	Both	22	All ages	356	Trachoma	2	Percent	1990	2.098360048741626e-05	3.065962344150243e-05	1.2988381680003627e-05
2	DALYs (Disability-Adjusted Life Years)	182	Republic of Malawi	3	Both	22	All ages	356	Trachoma	3	Rate	1990	2.759340596272465	3.98926787202045	1.6984138010018892
2	DALYs (Disability-Adjusted Life Years)	182	Republic of Malawi	3	Both	27	Age-standardized	356	Trachoma	3	Rate	1990	7.612817366294612	10.960562268357435	4.7794611894550165
2	DALYs (Disability-Adjusted Life Years)	52	Romania	3	Both	22	All ages	356	Trachoma	1	Number	1990	0	0	0
2	DALYs (Disability-Adjusted Life Years)	52	Romania	3	Both	22	All ages	356	Trachoma	2	Percent	1990	0	0	0
2	DALYs (Disability-Adjusted Life Years)	52	Romania	3	Both	22	All ages	356	Trachoma	3	Rate	1990	0	0	0
2	DALYs (Disability-Adjusted Life Years)	52	Romania	3	Both	27	Age-standardized	356	Trachoma	3	Rate	1990	0	0	0
2	DALYs (Disability-Adjusted Life Years)	207	Republic of Ghana	3	Both	22	All ages	356	Trachoma	1	Number	1990	501.6227790222937	862.1544547956146	266.525621883913
2	DALYs (Disability-Adjusted Life Years)	207	Republic of Ghana	3	Both	22	All ages	356	Trachoma	2	Percent	1990	4.6365418416783115e-05	7.984460533268626e-05	2.431730801453376e-05
2	DALYs (Disability-Adjusted Life Years)	207	Republic of Ghana	3	Both	22	All ages	356	Trachoma	3	Rate	1990	3.350513075108096	5.75862958054985	1.7802173631626093
2	DALYs (Disability-Adjusted Life Years)	207	Republic of Ghana	3	Both	27	Age-standardized	356	Trachoma	3	Rate	1990	10.811377838601127	17.622959492343234	5.930966274787818
2	DALYs (Disability-Adjusted Life Years)	195	Republic of Namibia	3	Both	22	All ages	356	Trachoma	1	Number	1990	0	0	0
2	DALYs (Disability-Adjusted Life Years)	195	Republic of Namibia	3	Both	22	All ages	356	Trachoma	2	Percent	1990	0	0	0
2	DALYs (Disability-Adjusted Life Years)	195	Republic of Namibia	3	Both	22	All ages	356	Trachoma	3	Rate	1990	0	0	0
2	DALYs (Disability-Adjusted Life Years)	195	Republic of Namibia	3	Both	27	Age-standardized	356	Trachoma	3	Rate	1990	0	0	0
2	DALYs (Disability-Adjusted Life Years)	76	Kingdom of Belgium	3	Both	22	All ages	356	Trachoma	1	Number	1990	0	0	0
2	DALYs (Disability-Adjusted Life Years)	76	Kingdom of Belgium	3	Both	22	All ages	356	Trachoma	2	Percent	1990	0	0	0
2	DALYs (Disability-Adjusted Life Years)	76	Kingdom of Belgium	3	Both	22	All ages	356	Trachoma	3	Rate	1990	0	0	0
2	DALYs (Disability-Adjusted Life Years)	76	Kingdom of Belgium	3	Both	27	Age-standardized	356	Trachoma	3	Rate	1990	0	0	0
2	DALYs (Disability-Adjusted Life Years)	320	Cook Islands	3	Both	22	All ages	356	Trachoma	1	Number	1990	0	0	0
2	DALYs (Disability-Adjusted Life Years)	320	Cook Islands	3	Both	22	All ages	356	Trachoma	2	Percent	1990	0	0	0
2	DALYs (Disability-Adjusted Life Years)	320	Cook Islands	3	Both	22	All ages	356	Trachoma	3	Rate	1990	0	0	0
2	DALYs (Disability-Adjusted Life Years)	320	Cook Islands	3	Both	27	Age-standardized	356	Trachoma	3	Rate	1990	0	0	0
2	DALYs (Disability-Adjusted Life Years)	41	Republic of Uzbekistan	3	Both	22	All ages	356	Trachoma	1	Number	1990	0	0	0
2	DALYs (Disability-Adjusted Life Years)	41	Republic of Uzbekistan	3	Both	22	All ages	356	Trachoma	2	Percent	1990	0	0	0
2	DALYs (Disability-Adjusted Life Years)	41	Republic of Uzbekistan	3	Both	22	All ages	356	Trachoma	3	Rate	1990	0	0	0
2	DALYs (Disability-Adjusted Life Years)	41	Republic of Uzbekistan	3	Both	27	Age-standardized	356	Trachoma	3	Rate	1990	0	0	0
2	DALYs (Disability-Adjusted Life Years)	111	Dominican Republic	3	Both	22	All ages	356	Trachoma	1	Number	1990	0	0	0
2	DALYs (Disability-Adjusted Life Years)	111	Dominican Republic	3	Both	22	All ages	356	Trachoma	2	Percent	1990	0	0	0
2	DALYs (Disability-Adjusted Life Years)	111	Dominican Republic	3	Both	22	All ages	356	Trachoma	3	Rate	1990	0	0	0
2	DALYs (Disability-Adjusted Life Years)	111	Dominican Republic	3	Both	27	Age-standardized	356	Trachoma	3	Rate	1990	0	0	0
2	DALYs (Disability-Adjusted Life Years)	147	State of Libya	3	Both	22	All ages	356	Trachoma	1	Number	1990	145.8103107094736	246.02458731564644	76.19959030029398
2	DALYs (Disability-Adjusted Life Years)	147	State of Libya	3	Both	22	All ages	356	Trachoma	2	Percent	1990	0.00011517505330185718	0.00019346241027814537	6.38998688325973e-05
2	DALYs (Disability-Adjusted Life Years)	147	State of Libya	3	Both	22	All ages	356	Trachoma	3	Rate	1990	3.459306514783787	5.836860600302605	1.8078127525211811
2	DALYs (Disability-Adjusted Life Years)	147	State of Libya	3	Both	27	Age-standardized	356	Trachoma	3	Rate	1990	8.497998384553462	14.268698256180581	4.423593426210351
2	DALYs (Disability-Adjusted Life Years)	6	People's Republic of China	3	Both	22	All ages	356	Trachoma	1	Number	1990	5682.669411131863	9077.555435229324	3407.8363604015417
2	DALYs (Disability-Adjusted Life Years)	6	People's Republic of China	3	Both	22	All ages	356	Trachoma	2	Percent	1990	1.3586286178621435e-05	2.122725298569527e-05	8.430998120431462e-06
2	DALYs (Disability-Adjusted Life Years)	6	People's Republic of China	3	Both	22	All ages	356	Trachoma	3	Rate	1990	0.48303226782597	0.7716007867016547	0.28966930969448884
2	DALYs (Disability-Adjusted Life Years)	6	People's Republic of China	3	Both	27	Age-standardized	356	Trachoma	3	Rate	1990	0.7516788859244489	1.1577854565385894	0.45468185580799353
2	DALYs (Disability-Adjusted Life Years)	7	Democratic People's Republic of Korea	3	Both	22	All ages	356	Trachoma	1	Number	1990	0	0	0
2	DALYs (Disability-Adjusted Life Years)	7	Democratic People's Republic of Korea	3	Both	22	All ages	356	Trachoma	2	Percent	1990	0	0	0
2	DALYs (Disability-Adjusted Life Years)	7	Democratic People's Republic of Korea	3	Both	22	All ages	356	Trachoma	3	Rate	1990	0	0	0
2	DALYs (Disability-Adjusted Life Years)	7	Democratic People's Republic of Korea	3	Both	27	Age-standardized	356	Trachoma	3	Rate	1990	0	0	0
2	DALYs (Disability-Adjusted Life Years)	17	Democratic Socialist Republic of Sri Lanka	3	Both	22	All ages	356	Trachoma	1	Number	1990	0	0	0
2	DALYs (Disability-Adjusted Life Years)	17	Democratic Socialist Republic of Sri Lanka	3	Both	22	All ages	356	Trachoma	2	Percent	1990	0	0	0
2	DALYs (Disability-Adjusted Life Years)	17	Democratic Socialist Republic of Sri Lanka	3	Both	22	All ages	356	Trachoma	3	Rate	1990	0	0	0
2	DALYs (Disability-Adjusted Life Years)	17	Democratic Socialist Republic of Sri Lanka	3	Both	27	Age-standardized	356	Trachoma	3	Rate	1990	0	0	0
2	DALYs (Disability-Adjusted Life Years)	88	Republic of Malta	3	Both	22	All ages	356	Trachoma	1	Number	1990	0	0	0
2	DALYs (Disability-Adjusted Life Years)	88	Republic of Malta	3	Both	22	All ages	356	Trachoma	2	Percent	1990	0	0	0
2	DALYs (Disability-Adjusted Life Years)	88	Republic of Malta	3	Both	22	All ages	356	Trachoma	3	Rate	1990	0	0	0
2	DALYs (Disability-Adjusted Life Years)	88	Republic of Malta	3	Both	27	Age-standardized	356	Trachoma	3	Rate	1990	0	0	0
2	DALYs (Disability-Adjusted Life Years)	136	Republic of Paraguay	3	Both	22	All ages	356	Trachoma	1	Number	1990	0	0	0
2	DALYs (Disability-Adjusted Life Years)	136	Republic of Paraguay	3	Both	22	All ages	356	Trachoma	2	Percent	1990	0	0	0
2	DALYs (Disability-Adjusted Life Years)	136	Republic of Paraguay	3	Both	22	All ages	356	Trachoma	3	Rate	1990	0	0	0
2	DALYs (Disability-Adjusted Life Years)	136	Republic of Paraguay	3	Both	27	Age-standardized	356	Trachoma	3	Rate	1990	0	0	0
2	DALYs (Disability-Adjusted Life Years)	160	Islamic Republic of Afghanistan	3	Both	22	All ages	356	Trachoma	1	Number	1990	3556.741003970811	5593.635426432266	1973.5560683124627
2	DALYs (Disability-Adjusted Life Years)	160	Islamic Republic of Afghanistan	3	Both	22	All ages	356	Trachoma	2	Percent	1990	0.0003325244161502706	0.0005304291064739052	0.00019156141373342537
2	DALYs (Disability-Adjusted Life Years)	160	Islamic Republic of Afghanistan	3	Both	22	All ages	356	Trachoma	3	Rate	1990	35.769626730707074	56.25437754612046	19.84776620418716
2	DALYs (Disability-Adjusted Life Years)	160	Islamic Republic of Afghanistan	3	Both	27	Age-standardized	356	Trachoma	3	Rate	1990	55.06829013637261	84.53350652512228	31.005570338110036
2	DALYs (Disability-Adjusted Life Years)	112	Grenada	3	Both	22	All ages	356	Trachoma	1	Number	1990	0	0	0
2	DALYs (Disability-Adjusted Life Years)	112	Grenada	3	Both	22	All ages	356	Trachoma	2	Percent	1990	0	0	0
2	DALYs (Disability-Adjusted Life Years)	112	Grenada	3	Both	22	All ages	356	Trachoma	3	Rate	1990	0	0	0
2	DALYs (Disability-Adjusted Life Years)	112	Grenada	3	Both	27	Age-standardized	356	Trachoma	3	Rate	1990	0	0	0
2	DALYs (Disability-Adjusted Life Years)	29	Kingdom of Tonga	3	Both	22	All ages	356	Trachoma	1	Number	1990	0	0	0
2	DALYs (Disability-Adjusted Life Years)	29	Kingdom of Tonga	3	Both	22	All ages	356	Trachoma	2	Percent	1990	0	0	0
2	DALYs (Disability-Adjusted Life Years)	29	Kingdom of Tonga	3	Both	22	All ages	356	Trachoma	3	Rate	1990	0	0	0
2	DALYs (Disability-Adjusted Life Years)	29	Kingdom of Tonga	3	Both	27	Age-standardized	356	Trachoma	3	Rate	1990	0	0	0
2	DALYs (Disability-Adjusted Life Years)	396	Republic of San Marino	3	Both	22	All ages	356	Trachoma	1	Number	1990	0	0	0
2	DALYs (Disability-Adjusted Life Years)	396	Republic of San Marino	3	Both	22	All ages	356	Trachoma	2	Percent	1990	0	0	0
2	DALYs (Disability-Adjusted Life Years)	396	Republic of San Marino	3	Both	22	All ages	356	Trachoma	3	Rate	1990	0	0	0
2	DALYs (Disability-Adjusted Life Years)	396	Republic of San Marino	3	Both	27	Age-standardized	356	Trachoma	3	Rate	1990	0	0	0
2	DALYs (Disability-Adjusted Life Years)	53	Republic of Serbia	3	Both	22	All ages	356	Trachoma	1	Number	1990	0	0	0
2	DALYs (Disability-Adjusted Life Years)	53	Republic of Serbia	3	Both	22	All ages	356	Trachoma	2	Percent	1990	0	0	0
2	DALYs (Disability-Adjusted Life Years)	53	Republic of Serbia	3	Both	22	All ages	356	Trachoma	3	Rate	1990	0	0	0
2	DALYs (Disability-Adjusted Life Years)	53	Republic of Serbia	3	Both	27	Age-standardized	356	Trachoma	3	Rate	1990	0	0	0
2	DALYs (Disability-Adjusted Life Years)	184	Republic of Mozambique	3	Both	22	All ages	356	Trachoma	1	Number	1990	3795.380655588136	5147.577179685029	2680.2680316161313
2	DALYs (Disability-Adjusted Life Years)	184	Republic of Mozambique	3	Both	22	All ages	356	Trachoma	2	Percent	1990	0.00023053088968582778	0.00031319838181978693	0.00016324046983736196
2	DALYs (Disability-Adjusted Life Years)	184	Republic of Mozambique	3	Both	22	All ages	356	Trachoma	3	Rate	1990	28.408643617667916	38.52991277088416	20.061961162683893
2	DALYs (Disability-Adjusted Life Years)	184	Republic of Mozambique	3	Both	27	Age-standardized	356	Trachoma	3	Rate	1990	66.87152613441609	91.25015065613597	47.531757730420026
2	DALYs (Disability-Adjusted Life Years)	89	Kingdom of the Netherlands	3	Both	22	All ages	356	Trachoma	1	Number	1990	0	0	0
2	DALYs (Disability-Adjusted Life Years)	89	Kingdom of the Netherlands	3	Both	22	All ages	356	Trachoma	2	Percent	1990	0	0	0
2	DALYs (Disability-Adjusted Life Years)	89	Kingdom of the Netherlands	3	Both	22	All ages	356	Trachoma	3	Rate	1990	0	0	0
2	DALYs (Disability-Adjusted Life Years)	89	Kingdom of the Netherlands	3	Both	27	Age-standardized	356	Trachoma	3	Rate	1990	0	0	0
2	DALYs (Disability-Adjusted Life Years)	196	Republic of South Africa	3	Both	22	All ages	356	Trachoma	1	Number	1990	0	0	0
2	DALYs (Disability-Adjusted Life Years)	196	Republic of South Africa	3	Both	22	All ages	356	Trachoma	2	Percent	1990	0	0	0
2	DALYs (Disability-Adjusted Life Years)	196	Republic of South Africa	3	Both	22	All ages	356	Trachoma	3	Rate	1990	0	0	0
2	DALYs (Disability-Adjusted Life Years)	196	Republic of South Africa	3	Both	27	Age-standardized	356	Trachoma	3	Rate	1990	0	0	0
2	DALYs (Disability-Adjusted Life Years)	208	Republic of Guinea	3	Both	22	All ages	356	Trachoma	1	Number	1990	1035.3561974644454	1520.2933436564958	638.6855635723155
2	DALYs (Disability-Adjusted Life Years)	208	Republic of Guinea	3	Both	22	All ages	356	Trachoma	2	Percent	1990	0.0001339445397315575	0.00019889120226957016	8.375743306603355e-05
2	DALYs (Disability-Adjusted Life Years)	208	Republic of Guinea	3	Both	22	All ages	356	Trachoma	3	Rate	1990	17.273108246319854	25.363436810875907	10.655352140609807
2	DALYs (Disability-Adjusted Life Years)	208	Republic of Guinea	3	Both	27	Age-standardized	356	Trachoma	3	Rate	1990	33.75780832215234	49.97972635413829	21.348689022518943
2	DALYs (Disability-Adjusted Life Years)	209	Republic of Guinea-Bissau	3	Both	22	All ages	356	Trachoma	1	Number	1990	132.46357194051922	208.59351888177113	77.05066405636074
2	DALYs (Disability-Adjusted Life Years)	209	Republic of Guinea-Bissau	3	Both	22	All ages	356	Trachoma	2	Percent	1990	0.00010967409847865807	0.0001721571636188106	6.536705485296501e-05
2	DALYs (Disability-Adjusted Life Years)	209	Republic of Guinea-Bissau	3	Both	22	All ages	356	Trachoma	3	Rate	1990	13.152864495177893	20.712126724592895	7.6506840994130325
2	DALYs (Disability-Adjusted Life Years)	209	Republic of Guinea-Bissau	3	Both	27	Age-standardized	356	Trachoma	3	Rate	1990	41.35646793841551	63.62616627722281	24.753154435220246
2	DALYs (Disability-Adjusted Life Years)	66	Brunei Darussalam	3	Both	22	All ages	356	Trachoma	1	Number	1990	0	0	0
2	DALYs (Disability-Adjusted Life Years)	66	Brunei Darussalam	3	Both	22	All ages	356	Trachoma	2	Percent	1990	0	0	0
2	DALYs (Disability-Adjusted Life Years)	66	Brunei Darussalam	3	Both	22	All ages	356	Trachoma	3	Rate	1990	0	0	0
2	DALYs (Disability-Adjusted Life Years)	66	Brunei Darussalam	3	Both	27	Age-standardized	356	Trachoma	3	Rate	1990	0	0	0
2	DALYs (Disability-Adjusted Life Years)	101	Canada	3	Both	22	All ages	356	Trachoma	1	Number	1990	0	0	0
2	DALYs (Disability-Adjusted Life Years)	101	Canada	3	Both	22	All ages	356	Trachoma	2	Percent	1990	0	0	0
2	DALYs (Disability-Adjusted Life Years)	101	Canada	3	Both	22	All ages	356	Trachoma	3	Rate	1990	0	0	0
2	DALYs (Disability-Adjusted Life Years)	101	Canada	3	Both	27	Age-standardized	356	Trachoma	3	Rate	1990	0	0	0
2	DALYs (Disability-Adjusted Life Years)	77	Republic of Cyprus	3	Both	22	All ages	356	Trachoma	1	Number	1990	0	0	0
2	DALYs (Disability-Adjusted Life Years)	77	Republic of Cyprus	3	Both	22	All ages	356	Trachoma	2	Percent	1990	0	0	0
2	DALYs (Disability-Adjusted Life Years)	77	Republic of Cyprus	3	Both	22	All ages	356	Trachoma	3	Rate	1990	0	0	0
2	DALYs (Disability-Adjusted Life Years)	77	Republic of Cyprus	3	Both	27	Age-standardized	356	Trachoma	3	Rate	1990	0	0	0
2	DALYs (Disability-Adjusted Life Years)	8	Taiwan (Province of China)	3	Both	22	All ages	356	Trachoma	1	Number	1990	0	0	0
2	DALYs (Disability-Adjusted Life Years)	8	Taiwan (Province of China)	3	Both	22	All ages	356	Trachoma	2	Percent	1990	0	0	0
2	DALYs (Disability-Adjusted Life Years)	8	Taiwan (Province of China)	3	Both	22	All ages	356	Trachoma	3	Rate	1990	0	0	0
2	DALYs (Disability-Adjusted Life Years)	8	Taiwan (Province of China)	3	Both	27	Age-standardized	356	Trachoma	3	Rate	1990	0	0	0
2	DALYs (Disability-Adjusted Life Years)	197	Kingdom of Eswatini	3	Both	22	All ages	356	Trachoma	1	Number	1990	0	0	0
2	DALYs (Disability-Adjusted Life Years)	197	Kingdom of Eswatini	3	Both	22	All ages	356	Trachoma	2	Percent	1990	0	0	0
2	DALYs (Disability-Adjusted Life Years)	197	Kingdom of Eswatini	3	Both	22	All ages	356	Trachoma	3	Rate	1990	0	0	0
2	DALYs (Disability-Adjusted Life Years)	197	Kingdom of Eswatini	3	Both	27	Age-standardized	356	Trachoma	3	Rate	1990	0	0	0
2	DALYs (Disability-Adjusted Life Years)	148	Kingdom of Morocco	3	Both	22	All ages	356	Trachoma	1	Number	1990	1302.007751380045	1884.236074710017	819.7854143775756
2	DALYs (Disability-Adjusted Life Years)	148	Kingdom of Morocco	3	Both	22	All ages	356	Trachoma	2	Percent	1990	0.00011230958818179297	0.00016291371349777902	7.118463477295153e-05
2	DALYs (Disability-Adjusted Life Years)	148	Kingdom of Morocco	3	Both	22	All ages	356	Trachoma	3	Rate	1990	5.134703250360048	7.430826035409009	3.23297217496643
2	DALYs (Disability-Adjusted Life Years)	148	Kingdom of Morocco	3	Both	27	Age-standardized	356	Trachoma	3	Rate	1990	9.477341262116576	13.772003777177549	5.886965517960921
2	DALYs (Disability-Adjusted Life Years)	183	Republic of Mauritius	3	Both	22	All ages	356	Trachoma	1	Number	1990	0	0	0
2	DALYs (Disability-Adjusted Life Years)	183	Republic of Mauritius	3	Both	22	All ages	356	Trachoma	2	Percent	1990	0	0	0
2	DALYs (Disability-Adjusted Life Years)	183	Republic of Mauritius	3	Both	22	All ages	356	Trachoma	3	Rate	1990	0	0	0
2	DALYs (Disability-Adjusted Life Years)	183	Republic of Mauritius	3	Both	27	Age-standardized	356	Trachoma	3	Rate	1990	0	0	0
2	DALYs (Disability-Adjusted Life Years)	30	Republic of Vanuatu	3	Both	22	All ages	356	Trachoma	1	Number	1990	1.0724065985098468	1.7205597829879755	0.6319906342779504
2	DALYs (Disability-Adjusted Life Years)	30	Republic of Vanuatu	3	Both	22	All ages	356	Trachoma	2	Percent	1990	1.73778960955714e-05	2.6917944024651026e-05	1.0810797956047829e-05
2	DALYs (Disability-Adjusted Life Years)	30	Republic of Vanuatu	3	Both	22	All ages	356	Trachoma	3	Rate	1990	0.7044779135429625	1.1302582133768666	0.41516290932327404
2	DALYs (Disability-Adjusted Life Years)	30	Republic of Vanuatu	3	Both	27	Age-standardized	356	Trachoma	3	Rate	1990	1.528850260208917	2.3968911004940026	0.9394364687060907
2	DALYs (Disability-Adjusted Life Years)	54	Slovak Republic	3	Both	22	All ages	356	Trachoma	1	Number	1990	0	0	0
2	DALYs (Disability-Adjusted Life Years)	54	Slovak Republic	3	Both	22	All ages	356	Trachoma	2	Percent	1990	0	0	0
2	DALYs (Disability-Adjusted Life Years)	54	Slovak Republic	3	Both	22	All ages	356	Trachoma	3	Rate	1990	0	0	0
2	DALYs (Disability-Adjusted Life Years)	54	Slovak Republic	3	Both	27	Age-standardized	356	Trachoma	3	Rate	1990	0	0	0
2	DALYs (Disability-Adjusted Life Years)	349	Greenland	3	Both	22	All ages	356	Trachoma	1	Number	1990	0	0	0
2	DALYs (Disability-Adjusted Life Years)	349	Greenland	3	Both	22	All ages	356	Trachoma	2	Percent	1990	0	0	0
2	DALYs (Disability-Adjusted Life Years)	349	Greenland	3	Both	22	All ages	356	Trachoma	3	Rate	1990	0	0	0
2	DALYs (Disability-Adjusted Life Years)	349	Greenland	3	Both	27	Age-standardized	356	Trachoma	3	Rate	1990	0	0	0
2	DALYs (Disability-Adjusted Life Years)	125	Republic of Colombia	3	Both	22	All ages	356	Trachoma	1	Number	1990	328.29164956453894	518.549185066455	188.9153293579771
2	DALYs (Disability-Adjusted Life Years)	125	Republic of Colombia	3	Both	22	All ages	356	Trachoma	2	Percent	1990	3.069796514392566e-05	4.715002275810596e-05	1.8233216340621795e-05
2	DALYs (Disability-Adjusted Life Years)	125	Republic of Colombia	3	Both	22	All ages	356	Trachoma	3	Rate	1990	1.010393857110591	1.5959556446099838	0.5814308361193911
2	DALYs (Disability-Adjusted Life Years)	125	Republic of Colombia	3	Both	27	Age-standardized	356	Trachoma	3	Rate	1990	2.0169931481834342	3.2312068609933746	1.161317901421821
2	DALYs (Disability-Adjusted Life Years)	351	Guam	3	Both	22	All ages	356	Trachoma	1	Number	1990	0	0	0
2	DALYs (Disability-Adjusted Life Years)	351	Guam	3	Both	22	All ages	356	Trachoma	2	Percent	1990	0	0	0
2	DALYs (Disability-Adjusted Life Years)	351	Guam	3	Both	22	All ages	356	Trachoma	3	Rate	1990	0	0	0
2	DALYs (Disability-Adjusted Life Years)	351	Guam	3	Both	27	Age-standardized	356	Trachoma	3	Rate	1990	0	0	0
2	DALYs (Disability-Adjusted Life Years)	522	Republic of Sudan	3	Both	22	All ages	356	Trachoma	1	Number	1990	1234.8377477206557	2138.245208514547	640.0316890590661
2	DALYs (Disability-Adjusted Life Years)	522	Republic of Sudan	3	Both	22	All ages	356	Trachoma	2	Percent	1990	7.176328297674326e-05	0.00012430869176041455	3.867698157884264e-05
2	DALYs (Disability-Adjusted Life Years)	522	Republic of Sudan	3	Both	22	All ages	356	Trachoma	3	Rate	1990	6.167610289688964	10.679834799556032	3.1967487537971664
2	DALYs (Disability-Adjusted Life Years)	522	Republic of Sudan	3	Both	27	Age-standardized	356	Trachoma	3	Rate	1990	14.765255308235036	25.271406453203365	7.857430246374168
2	DALYs (Disability-Adjusted Life Years)	19	Democratic Republic of Timor-Leste	3	Both	22	All ages	356	Trachoma	1	Number	1990	0	0	0
2	DALYs (Disability-Adjusted Life Years)	19	Democratic Republic of Timor-Leste	3	Both	22	All ages	356	Trachoma	2	Percent	1990	0	0	0
2	DALYs (Disability-Adjusted Life Years)	19	Democratic Republic of Timor-Leste	3	Both	22	All ages	356	Trachoma	3	Rate	1990	0	0	0
2	DALYs (Disability-Adjusted Life Years)	19	Democratic Republic of Timor-Leste	3	Both	27	Age-standardized	356	Trachoma	3	Rate	1990	0	0	0
2	DALYs (Disability-Adjusted Life Years)	18	Kingdom of Thailand	3	Both	22	All ages	356	Trachoma	1	Number	1990	0	0	0
2	DALYs (Disability-Adjusted Life Years)	18	Kingdom of Thailand	3	Both	22	All ages	356	Trachoma	2	Percent	1990	0	0	0
2	DALYs (Disability-Adjusted Life Years)	18	Kingdom of Thailand	3	Both	22	All ages	356	Trachoma	3	Rate	1990	0	0	0
2	DALYs (Disability-Adjusted Life Years)	18	Kingdom of Thailand	3	Both	27	Age-standardized	356	Trachoma	3	Rate	1990	0	0	0
2	DALYs (Disability-Adjusted Life Years)	413	Tokelau	3	Both	22	All ages	356	Trachoma	1	Number	1990	0	0	0
2	DALYs (Disability-Adjusted Life Years)	413	Tokelau	3	Both	22	All ages	356	Trachoma	2	Percent	1990	0	0	0
2	DALYs (Disability-Adjusted Life Years)	413	Tokelau	3	Both	22	All ages	356	Trachoma	3	Rate	1990	0	0	0
2	DALYs (Disability-Adjusted Life Years)	413	Tokelau	3	Both	27	Age-standardized	356	Trachoma	3	Rate	1990	0	0	0
2	DALYs (Disability-Adjusted Life Years)	416	Tuvalu	3	Both	22	All ages	356	Trachoma	1	Number	1990	0	0	0
2	DALYs (Disability-Adjusted Life Years)	416	Tuvalu	3	Both	22	All ages	356	Trachoma	2	Percent	1990	0	0	0
2	DALYs (Disability-Adjusted Life Years)	416	Tuvalu	3	Both	22	All ages	356	Trachoma	3	Rate	1990	0	0	0
2	DALYs (Disability-Adjusted Life Years)	416	Tuvalu	3	Both	27	Age-standardized	356	Trachoma	3	Rate	1990	0	0	0
2	DALYs (Disability-Adjusted Life Years)	161	People's Republic of Bangladesh	3	Both	22	All ages	356	Trachoma	1	Number	1990	0	0	0
2	DALYs (Disability-Adjusted Life Years)	161	People's Republic of Bangladesh	3	Both	22	All ages	356	Trachoma	2	Percent	1990	0	0	0
2	DALYs (Disability-Adjusted Life Years)	161	People's Republic of Bangladesh	3	Both	22	All ages	356	Trachoma	3	Rate	1990	0	0	0
2	DALYs (Disability-Adjusted Life Years)	161	People's Republic of Bangladesh	3	Both	27	Age-standardized	356	Trachoma	3	Rate	1990	0	0	0
2	DALYs (Disability-Adjusted Life Years)	55	Republic of Slovenia	3	Both	22	All ages	356	Trachoma	1	Number	1990	0	0	0
2	DALYs (Disability-Adjusted Life Years)	55	Republic of Slovenia	3	Both	22	All ages	356	Trachoma	2	Percent	1990	0	0	0
2	DALYs (Disability-Adjusted Life Years)	55	Republic of Slovenia	3	Both	22	All ages	356	Trachoma	3	Rate	1990	0	0	0
2	DALYs (Disability-Adjusted Life Years)	55	Republic of Slovenia	3	Both	27	Age-standardized	356	Trachoma	3	Rate	1990	0	0	0
2	DALYs (Disability-Adjusted Life Years)	113	Republic of Guyana	3	Both	22	All ages	356	Trachoma	1	Number	1990	0	0	0
2	DALYs (Disability-Adjusted Life Years)	113	Republic of Guyana	3	Both	22	All ages	356	Trachoma	2	Percent	1990	0	0	0
2	DALYs (Disability-Adjusted Life Years)	113	Republic of Guyana	3	Both	22	All ages	356	Trachoma	3	Rate	1990	0	0	0
2	DALYs (Disability-Adjusted Life Years)	113	Republic of Guyana	3	Both	27	Age-standardized	356	Trachoma	3	Rate	1990	0	0	0
2	DALYs (Disability-Adjusted Life Years)	67	Japan	3	Both	22	All ages	356	Trachoma	1	Number	1990	0	0	0
2	DALYs (Disability-Adjusted Life Years)	67	Japan	3	Both	22	All ages	356	Trachoma	2	Percent	1990	0	0	0
2	DALYs (Disability-Adjusted Life Years)	67	Japan	3	Both	22	All ages	356	Trachoma	3	Rate	1990	0	0	0
2	DALYs (Disability-Adjusted Life Years)	67	Japan	3	Both	27	Age-standardized	356	Trachoma	3	Rate	1990	0	0	0
2	DALYs (Disability-Adjusted Life Years)	91	Portuguese Republic	3	Both	22	All ages	356	Trachoma	1	Number	1990	0	0	0
2	DALYs (Disability-Adjusted Life Years)	91	Portuguese Republic	3	Both	22	All ages	356	Trachoma	2	Percent	1990	0	0	0
2	DALYs (Disability-Adjusted Life Years)	91	Portuguese Republic	3	Both	22	All ages	356	Trachoma	3	Rate	1990	0	0	0
2	DALYs (Disability-Adjusted Life Years)	91	Portuguese Republic	3	Both	27	Age-standardized	356	Trachoma	3	Rate	1990	0	0	0
2	DALYs (Disability-Adjusted Life Years)	20	Socialist Republic of Viet Nam	3	Both	22	All ages	356	Trachoma	1	Number	1990	5428.489210451452	7812.117638370128	3452.8904413640207
2	DALYs (Disability-Adjusted Life Years)	20	Socialist Republic of Viet Nam	3	Both	22	All ages	356	Trachoma	2	Percent	1990	0.0002314590237192704	0.00032271591225009166	0.00015000903111021019
2	DALYs (Disability-Adjusted Life Years)	20	Socialist Republic of Viet Nam	3	Both	22	All ages	356	Trachoma	3	Rate	1990	7.956538245735425	11.450223139470319	5.060902543962563
2	DALYs (Disability-Adjusted Life Years)	20	Socialist Republic of Viet Nam	3	Both	27	Age-standardized	356	Trachoma	3	Rate	1990	14.927655747912913	21.391980052779175	9.39522179867776
2	DALYs (Disability-Adjusted Life Years)	149	Palestine	3	Both	22	All ages	356	Trachoma	1	Number	1990	0	0	0
2	DALYs (Disability-Adjusted Life Years)	149	Palestine	3	Both	22	All ages	356	Trachoma	2	Percent	1990	0	0	0
2	DALYs (Disability-Adjusted Life Years)	149	Palestine	3	Both	22	All ages	356	Trachoma	3	Rate	1990	0	0	0
2	DALYs (Disability-Adjusted Life Years)	149	Palestine	3	Both	27	Age-standardized	356	Trachoma	3	Rate	1990	0	0	0
2	DALYs (Disability-Adjusted Life Years)	171	Democratic Republic of the Congo	3	Both	22	All ages	356	Trachoma	1	Number	1990	398.48198771193495	632.6791081701772	233.53460317109202
2	DALYs (Disability-Adjusted Life Years)	171	Democratic Republic of the Congo	3	Both	22	All ages	356	Trachoma	2	Percent	1990	1.0238762590713175e-05	1.6096746295729204e-05	6.064755591200525e-06
2	DALYs (Disability-Adjusted Life Years)	171	Democratic Republic of the Congo	3	Both	22	All ages	356	Trachoma	3	Rate	1990	1.0445773698815464	1.6584997544962103	0.6121856673058437
2	DALYs (Disability-Adjusted Life Years)	171	Democratic Republic of the Congo	3	Both	27	Age-standardized	356	Trachoma	3	Rate	1990	3.315244498973937	5.012359940396504	1.9682223079643058
2	DALYs (Disability-Adjusted Life Years)	172	Republic of Equatorial Guinea	3	Both	22	All ages	356	Trachoma	1	Number	1990	0	0	0
2	DALYs (Disability-Adjusted Life Years)	172	Republic of Equatorial Guinea	3	Both	22	All ages	356	Trachoma	2	Percent	1990	0	0	0
2	DALYs (Disability-Adjusted Life Years)	172	Republic of Equatorial Guinea	3	Both	22	All ages	356	Trachoma	3	Rate	1990	0	0	0
2	DALYs (Disability-Adjusted Life Years)	172	Republic of Equatorial Guinea	3	Both	27	Age-standardized	356	Trachoma	3	Rate	1990	0	0	0
2	DALYs (Disability-Adjusted Life Years)	102	United States of America	3	Both	22	All ages	356	Trachoma	1	Number	1990	0	0	0
2	DALYs (Disability-Adjusted Life Years)	102	United States of America	3	Both	22	All ages	356	Trachoma	2	Percent	1990	0	0	0
2	DALYs (Disability-Adjusted Life Years)	102	United States of America	3	Both	22	All ages	356	Trachoma	3	Rate	1990	0	0	0
2	DALYs (Disability-Adjusted Life Years)	102	United States of America	3	Both	27	Age-standardized	356	Trachoma	3	Rate	1990	0	0	0
2	DALYs (Disability-Adjusted Life Years)	78	Kingdom of Denmark	3	Both	22	All ages	356	Trachoma	1	Number	1990	0	0	0
2	DALYs (Disability-Adjusted Life Years)	78	Kingdom of Denmark	3	Both	22	All ages	356	Trachoma	2	Percent	1990	0	0	0
2	DALYs (Disability-Adjusted Life Years)	78	Kingdom of Denmark	3	Both	22	All ages	356	Trachoma	3	Rate	1990	0	0	0
2	DALYs (Disability-Adjusted Life Years)	78	Kingdom of Denmark	3	Both	27	Age-standardized	356	Trachoma	3	Rate	1990	0	0	0
2	DALYs (Disability-Adjusted Life Years)	198	Republic of Zimbabwe	3	Both	22	All ages	356	Trachoma	1	Number	1990	759.790573300333	1243.659886113088	414.357339685312
2	DALYs (Disability-Adjusted Life Years)	198	Republic of Zimbabwe	3	Both	22	All ages	356	Trachoma	2	Percent	1990	0.00014001988722625803	0.00022560249403396932	7.659809540195187e-05
2	DALYs (Disability-Adjusted Life Years)	198	Republic of Zimbabwe	3	Both	22	All ages	356	Trachoma	3	Rate	1990	7.346112478930656	12.024452171387368	4.006256106306772
2	DALYs (Disability-Adjusted Life Years)	198	Republic of Zimbabwe	3	Both	27	Age-standardized	356	Trachoma	3	Rate	1990	20.86156102489199	33.20344574626438	11.668387057794197
2	DALYs (Disability-Adjusted Life Years)	10	Kingdom of Cambodia	3	Both	22	All ages	356	Trachoma	1	Number	1990	715.562020322825	1222.1830264904456	380.7491761092966
2	DALYs (Disability-Adjusted Life Years)	10	Kingdom of Cambodia	3	Both	22	All ages	356	Trachoma	2	Percent	1990	9.066812279496343e-05	0.00015312239623741284	4.863348863049997e-05
2	DALYs (Disability-Adjusted Life Years)	10	Kingdom of Cambodia	3	Both	22	All ages	356	Trachoma	3	Rate	1990	6.965571937023276	11.897227004009098	3.706367443810309
2	DALYs (Disability-Adjusted Life Years)	10	Kingdom of Cambodia	3	Both	27	Age-standardized	356	Trachoma	3	Rate	1990	17.917230314002378	30.757020627490625	9.684910783940026
2	DALYs (Disability-Adjusted Life Years)	79	Republic of Finland	3	Both	22	All ages	356	Trachoma	1	Number	1990	0	0	0
2	DALYs (Disability-Adjusted Life Years)	79	Republic of Finland	3	Both	22	All ages	356	Trachoma	2	Percent	1990	0	0	0
2	DALYs (Disability-Adjusted Life Years)	79	Republic of Finland	3	Both	22	All ages	356	Trachoma	3	Rate	1990	0	0	0
2	DALYs (Disability-Adjusted Life Years)	79	Republic of Finland	3	Both	27	Age-standardized	356	Trachoma	3	Rate	1990	0	0	0
2	DALYs (Disability-Adjusted Life Years)	162	Kingdom of Bhutan	3	Both	22	All ages	356	Trachoma	1	Number	1990	0	0	0
2	DALYs (Disability-Adjusted Life Years)	162	Kingdom of Bhutan	3	Both	22	All ages	356	Trachoma	2	Percent	1990	0	0	0
2	DALYs (Disability-Adjusted Life Years)	162	Kingdom of Bhutan	3	Both	22	All ages	356	Trachoma	3	Rate	1990	0	0	0
2	DALYs (Disability-Adjusted Life Years)	162	Kingdom of Bhutan	3	Both	27	Age-standardized	356	Trachoma	3	Rate	1990	0	0	0
2	DALYs (Disability-Adjusted Life Years)	126	Republic of Costa Rica	3	Both	22	All ages	356	Trachoma	1	Number	1990	0	0	0
2	DALYs (Disability-Adjusted Life Years)	126	Republic of Costa Rica	3	Both	22	All ages	356	Trachoma	2	Percent	1990	0	0	0
2	DALYs (Disability-Adjusted Life Years)	126	Republic of Costa Rica	3	Both	22	All ages	356	Trachoma	3	Rate	1990	0	0	0
2	DALYs (Disability-Adjusted Life Years)	126	Republic of Costa Rica	3	Both	27	Age-standardized	356	Trachoma	3	Rate	1990	0	0	0
2	DALYs (Disability-Adjusted Life Years)	139	People's Democratic Republic of Algeria	3	Both	22	All ages	356	Trachoma	1	Number	1990	1718.041707264066	3001.168270769819	927.1162963882897
2	DALYs (Disability-Adjusted Life Years)	139	People's Democratic Republic of Algeria	3	Both	22	All ages	356	Trachoma	2	Percent	1990	0.00018698587728279185	0.0003258323279896132	0.0001018311824216972
2	DALYs (Disability-Adjusted Life Years)	139	People's Democratic Republic of Algeria	3	Both	22	All ages	356	Trachoma	3	Rate	1990	6.793882677016659	11.867922087913083	3.6662202779947513
2	DALYs (Disability-Adjusted Life Years)	139	People's Democratic Republic of Algeria	3	Both	27	Age-standardized	356	Trachoma	3	Rate	1990	15.03169048095466	25.305398731655345	8.216465522662846
2	DALYs (Disability-Adjusted Life Years)	210	Republic of Liberia	3	Both	22	All ages	356	Trachoma	1	Number	1990	0	0	0
2	DALYs (Disability-Adjusted Life Years)	210	Republic of Liberia	3	Both	22	All ages	356	Trachoma	2	Percent	1990	0	0	0
2	DALYs (Disability-Adjusted Life Years)	210	Republic of Liberia	3	Both	22	All ages	356	Trachoma	3	Rate	1990	0	0	0
2	DALYs (Disability-Adjusted Life Years)	210	Republic of Liberia	3	Both	27	Age-standardized	356	Trachoma	3	Rate	1990	0	0	0
2	DALYs (Disability-Adjusted Life Years)	163	Republic of India	3	Both	22	All ages	356	Trachoma	1	Number	1990	33587.74278644069	51464.519518079964	20299.544766711915
2	DALYs (Disability-Adjusted Life Years)	163	Republic of India	3	Both	22	All ages	356	Trachoma	2	Percent	1990	6.522586956850569e-05	9.884578515435483e-05	4.057718286327462e-05
2	DALYs (Disability-Adjusted Life Years)	163	Republic of India	3	Both	22	All ages	356	Trachoma	3	Rate	1990	3.93730028121579	6.032893262865327	2.379600315112363
2	DALYs (Disability-Adjusted Life Years)	163	Republic of India	3	Both	27	Age-standardized	356	Trachoma	3	Rate	1990	8.822688698153357	13.293403487346254	5.340512599689141
2	DALYs (Disability-Adjusted Life Years)	185	Republic of Rwanda	3	Both	22	All ages	356	Trachoma	1	Number	1990	0	0	0
2	DALYs (Disability-Adjusted Life Years)	185	Republic of Rwanda	3	Both	22	All ages	356	Trachoma	2	Percent	1990	0	0	0
2	DALYs (Disability-Adjusted Life Years)	185	Republic of Rwanda	3	Both	22	All ages	356	Trachoma	3	Rate	1990	0	0	0
2	DALYs (Disability-Adjusted Life Years)	185	Republic of Rwanda	3	Both	27	Age-standardized	356	Trachoma	3	Rate	1990	0	0	0
2	DALYs (Disability-Adjusted Life Years)	173	Gabonese Republic	3	Both	22	All ages	356	Trachoma	1	Number	1990	0	0	0
2	DALYs (Disability-Adjusted Life Years)	173	Gabonese Republic	3	Both	22	All ages	356	Trachoma	2	Percent	1990	0	0	0
2	DALYs (Disability-Adjusted Life Years)	173	Gabonese Republic	3	Both	22	All ages	356	Trachoma	3	Rate	1990	0	0	0
2	DALYs (Disability-Adjusted Life Years)	173	Gabonese Republic	3	Both	27	Age-standardized	356	Trachoma	3	Rate	1990	0	0	0
2	DALYs (Disability-Adjusted Life Years)	43	Republic of Albania	3	Both	22	All ages	356	Trachoma	1	Number	1990	0	0	0
2	DALYs (Disability-Adjusted Life Years)	43	Republic of Albania	3	Both	22	All ages	356	Trachoma	2	Percent	1990	0	0	0
2	DALYs (Disability-Adjusted Life Years)	43	Republic of Albania	3	Both	22	All ages	356	Trachoma	3	Rate	1990	0	0	0
2	DALYs (Disability-Adjusted Life Years)	43	Republic of Albania	3	Both	27	Age-standardized	356	Trachoma	3	Rate	1990	0	0	0
2	DALYs (Disability-Adjusted Life Years)	68	Republic of Korea	3	Both	22	All ages	356	Trachoma	1	Number	1990	0	0	0
2	DALYs (Disability-Adjusted Life Years)	68	Republic of Korea	3	Both	22	All ages	356	Trachoma	2	Percent	1990	0	0	0
2	DALYs (Disability-Adjusted Life Years)	68	Republic of Korea	3	Both	22	All ages	356	Trachoma	3	Rate	1990	0	0	0
2	DALYs (Disability-Adjusted Life Years)	68	Republic of Korea	3	Both	27	Age-standardized	356	Trachoma	3	Rate	1990	0	0	0
2	DALYs (Disability-Adjusted Life Years)	90	Kingdom of Norway	3	Both	22	All ages	356	Trachoma	1	Number	1990	0	0	0
2	DALYs (Disability-Adjusted Life Years)	90	Kingdom of Norway	3	Both	22	All ages	356	Trachoma	2	Percent	1990	0	0	0
2	DALYs (Disability-Adjusted Life Years)	90	Kingdom of Norway	3	Both	22	All ages	356	Trachoma	3	Rate	1990	0	0	0
2	DALYs (Disability-Adjusted Life Years)	90	Kingdom of Norway	3	Both	27	Age-standardized	356	Trachoma	3	Rate	1990	0	0	0
2	DALYs (Disability-Adjusted Life Years)	115	Jamaica	3	Both	22	All ages	356	Trachoma	1	Number	1990	0	0	0
2	DALYs (Disability-Adjusted Life Years)	115	Jamaica	3	Both	22	All ages	356	Trachoma	2	Percent	1990	0	0	0
2	DALYs (Disability-Adjusted Life Years)	115	Jamaica	3	Both	22	All ages	356	Trachoma	3	Rate	1990	0	0	0
2	DALYs (Disability-Adjusted Life Years)	115	Jamaica	3	Both	27	Age-standardized	356	Trachoma	3	Rate	1990	0	0	0
2	DALYs (Disability-Adjusted Life Years)	114	Republic of Haiti	3	Both	22	All ages	356	Trachoma	1	Number	1990	0	0	0
2	DALYs (Disability-Adjusted Life Years)	114	Republic of Haiti	3	Both	22	All ages	356	Trachoma	2	Percent	1990	0	0	0
2	DALYs (Disability-Adjusted Life Years)	114	Republic of Haiti	3	Both	22	All ages	356	Trachoma	3	Rate	1990	0	0	0
2	DALYs (Disability-Adjusted Life Years)	114	Republic of Haiti	3	Both	27	Age-standardized	356	Trachoma	3	Rate	1990	0	0	0
2	DALYs (Disability-Adjusted Life Years)	33	Republic of Armenia	3	Both	22	All ages	356	Trachoma	1	Number	1990	0	0	0
2	DALYs (Disability-Adjusted Life Years)	33	Republic of Armenia	3	Both	22	All ages	356	Trachoma	2	Percent	1990	0	0	0
2	DALYs (Disability-Adjusted Life Years)	33	Republic of Armenia	3	Both	22	All ages	356	Trachoma	3	Rate	1990	0	0	0
2	DALYs (Disability-Adjusted Life Years)	33	Republic of Armenia	3	Both	27	Age-standardized	356	Trachoma	3	Rate	1990	0	0	0
2	DALYs (Disability-Adjusted Life Years)	127	Republic of El Salvador	3	Both	22	All ages	356	Trachoma	1	Number	1990	0	0	0
2	DALYs (Disability-Adjusted Life Years)	127	Republic of El Salvador	3	Both	22	All ages	356	Trachoma	2	Percent	1990	0	0	0
2	DALYs (Disability-Adjusted Life Years)	127	Republic of El Salvador	3	Both	22	All ages	356	Trachoma	3	Rate	1990	0	0	0
2	DALYs (Disability-Adjusted Life Years)	127	Republic of El Salvador	3	Both	27	Age-standardized	356	Trachoma	3	Rate	1990	0	0	0
2	DALYs (Disability-Adjusted Life Years)	151	State of Qatar	3	Both	22	All ages	356	Trachoma	1	Number	1990	0	0	0
2	DALYs (Disability-Adjusted Life Years)	151	State of Qatar	3	Both	22	All ages	356	Trachoma	2	Percent	1990	0	0	0
2	DALYs (Disability-Adjusted Life Years)	151	State of Qatar	3	Both	22	All ages	356	Trachoma	3	Rate	1990	0	0	0
2	DALYs (Disability-Adjusted Life Years)	151	State of Qatar	3	Both	27	Age-standardized	356	Trachoma	3	Rate	1990	0	0	0
2	DALYs (Disability-Adjusted Life Years)	422	United States Virgin Islands	3	Both	22	All ages	356	Trachoma	1	Number	1990	0	0	0
2	DALYs (Disability-Adjusted Life Years)	422	United States Virgin Islands	3	Both	22	All ages	356	Trachoma	2	Percent	1990	0	0	0
2	DALYs (Disability-Adjusted Life Years)	422	United States Virgin Islands	3	Both	22	All ages	356	Trachoma	3	Rate	1990	0	0	0
2	DALYs (Disability-Adjusted Life Years)	422	United States Virgin Islands	3	Both	27	Age-standardized	356	Trachoma	3	Rate	1990	0	0	0
2	DALYs (Disability-Adjusted Life Years)	200	Republic of Benin	3	Both	22	All ages	356	Trachoma	1	Number	1990	886.1454785675653	1274.321892802464	584.791800732953
2	DALYs (Disability-Adjusted Life Years)	200	Republic of Benin	3	Both	22	All ages	356	Trachoma	2	Percent	1990	0.00017704687287069539	0.00025504982224691983	0.0001189038277614652
2	DALYs (Disability-Adjusted Life Years)	200	Republic of Benin	3	Both	22	All ages	356	Trachoma	3	Rate	1990	18.268642559452545	26.271229418136862	12.055980239901814
2	DALYs (Disability-Adjusted Life Years)	200	Republic of Benin	3	Both	27	Age-standardized	356	Trachoma	3	Rate	1990	49.57983763439672	71.63727024367086	32.92681202009829
2	DALYs (Disability-Adjusted Life Years)	175	Republic of Burundi	3	Both	22	All ages	356	Trachoma	1	Number	1990	468.4519301545575	685.3248819097402	299.5227129956594
2	DALYs (Disability-Adjusted Life Years)	175	Republic of Burundi	3	Both	22	All ages	356	Trachoma	2	Percent	1990	7.243634536719102e-05	0.00010686359080895253	4.5706376169996654e-05
2	DALYs (Disability-Adjusted Life Years)	175	Republic of Burundi	3	Both	22	All ages	356	Trachoma	3	Rate	1990	8.43546838625478	12.3407248503727	5.393540326766371
2	DALYs (Disability-Adjusted Life Years)	175	Republic of Burundi	3	Both	27	Age-standardized	356	Trachoma	3	Rate	1990	22.395496378340773	32.231712455424436	14.290430905344609
2	DALYs (Disability-Adjusted Life Years)	34	Republic of Azerbaijan	3	Both	22	All ages	356	Trachoma	1	Number	1990	0	0	0
2	DALYs (Disability-Adjusted Life Years)	34	Republic of Azerbaijan	3	Both	22	All ages	356	Trachoma	2	Percent	1990	0	0	0
2	DALYs (Disability-Adjusted Life Years)	34	Republic of Azerbaijan	3	Both	22	All ages	356	Trachoma	3	Rate	1990	0	0	0
2	DALYs (Disability-Adjusted Life Years)	34	Republic of Azerbaijan	3	Both	27	Age-standardized	356	Trachoma	3	Rate	1990	0	0	0
2	DALYs (Disability-Adjusted Life Years)	150	Sultanate of Oman	3	Both	22	All ages	356	Trachoma	1	Number	1990	1217.0124288274262	1692.5664067951006	837.7781639682826
2	DALYs (Disability-Adjusted Life Years)	150	Sultanate of Oman	3	Both	22	All ages	356	Trachoma	2	Percent	1990	0.0019728020674245716	0.002773193414363804	0.0013713395784546796
2	DALYs (Disability-Adjusted Life Years)	150	Sultanate of Oman	3	Both	22	All ages	356	Trachoma	3	Rate	1990	61.32877294356262	85.2933120446857	42.218062509509
2	DALYs (Disability-Adjusted Life Years)	150	Sultanate of Oman	3	Both	27	Age-standardized	356	Trachoma	3	Rate	1990	171.67728486245454	240.38678325494587	118.24168775577854
2	DALYs (Disability-Adjusted Life Years)	165	Islamic Republic of Pakistan	3	Both	22	All ages	356	Trachoma	1	Number	1990	2514.8749892672727	3771.4097654618663	1500.1803859262454
2	DALYs (Disability-Adjusted Life Years)	165	Islamic Republic of Pakistan	3	Both	22	All ages	356	Trachoma	2	Percent	1990	3.521605370579637e-05	5.1520864537209245e-05	2.1952229260794698e-05
2	DALYs (Disability-Adjusted Life Years)	165	Islamic Republic of Pakistan	3	Both	22	All ages	356	Trachoma	3	Rate	1990	2.263057056596521	3.3937732569093693	1.3499652360562222
2	DALYs (Disability-Adjusted Life Years)	165	Islamic Republic of Pakistan	3	Both	27	Age-standardized	356	Trachoma	3	Rate	1990	4.900983944890395	7.307305391717286	2.955529530897914
2	DALYs (Disability-Adjusted Life Years)	80	French Republic	3	Both	22	All ages	356	Trachoma	1	Number	1990	0	0	0
2	DALYs (Disability-Adjusted Life Years)	80	French Republic	3	Both	22	All ages	356	Trachoma	2	Percent	1990	0	0	0
2	DALYs (Disability-Adjusted Life Years)	80	French Republic	3	Both	22	All ages	356	Trachoma	3	Rate	1990	0	0	0
2	DALYs (Disability-Adjusted Life Years)	80	French Republic	3	Both	27	Age-standardized	356	Trachoma	3	Rate	1990	0	0	0
2	DALYs (Disability-Adjusted Life Years)	44	Bosnia and Herzegovina	3	Both	22	All ages	356	Trachoma	1	Number	1990	0	0	0
2	DALYs (Disability-Adjusted Life Years)	44	Bosnia and Herzegovina	3	Both	22	All ages	356	Trachoma	2	Percent	1990	0	0	0
2	DALYs (Disability-Adjusted Life Years)	44	Bosnia and Herzegovina	3	Both	22	All ages	356	Trachoma	3	Rate	1990	0	0	0
2	DALYs (Disability-Adjusted Life Years)	44	Bosnia and Herzegovina	3	Both	27	Age-standardized	356	Trachoma	3	Rate	1990	0	0	0
2	DALYs (Disability-Adjusted Life Years)	128	Republic of Guatemala	3	Both	22	All ages	356	Trachoma	1	Number	1990	153.21869110995127	240.55960601767117	88.22628409462406
2	DALYs (Disability-Adjusted Life Years)	128	Republic of Guatemala	3	Both	22	All ages	356	Trachoma	2	Percent	1990	3.167875022097279e-05	4.895082852996198e-05	1.856959494245338e-05
2	DALYs (Disability-Adjusted Life Years)	128	Republic of Guatemala	3	Both	22	All ages	356	Trachoma	3	Rate	1990	1.8274506696097033	2.869172226400045	1.0522814206146496
2	DALYs (Disability-Adjusted Life Years)	128	Republic of Guatemala	3	Both	27	Age-standardized	356	Trachoma	3	Rate	1990	5.07656277560377	8.141509479721545	2.9395936619809855
2	DALYs (Disability-Adjusted Life Years)	22	Republic of Fiji	3	Both	22	All ages	356	Trachoma	1	Number	1990	5.947533042926248	9.731555795415336	3.1676173871651345
2	DALYs (Disability-Adjusted Life Years)	22	Republic of Fiji	3	Both	22	All ages	356	Trachoma	2	Percent	1990	2.385658068523608e-05	3.966662979278863e-05	1.3203909230901844e-05
2	DALYs (Disability-Adjusted Life Years)	22	Republic of Fiji	3	Both	22	All ages	356	Trachoma	3	Rate	1990	0.7842451787013192	1.2832086276333456	0.4176838776556814
2	DALYs (Disability-Adjusted Life Years)	22	Republic of Fiji	3	Both	27	Age-standardized	356	Trachoma	3	Rate	1990	1.6925734854270793	2.7526709495634365	0.8934446693132074
2	DALYs (Disability-Adjusted Life Years)	141	Arab Republic of Egypt	3	Both	22	All ages	356	Trachoma	1	Number	1990	28875.35560725583	41363.78157252574	18921.20150337431
2	DALYs (Disability-Adjusted Life Years)	141	Arab Republic of Egypt	3	Both	22	All ages	356	Trachoma	2	Percent	1990	0.0009951625673371212	0.001388461370109693	0.0006690286679548972
2	DALYs (Disability-Adjusted Life Years)	141	Arab Republic of Egypt	3	Both	22	All ages	356	Trachoma	3	Rate	1990	52.184375153489825	74.7538186094335	34.19494087057223
2	DALYs (Disability-Adjusted Life Years)	141	Arab Republic of Egypt	3	Both	27	Age-standardized	356	Trachoma	3	Rate	1990	118.51008385603325	168.22856773396512	77.04544660231753
2	DALYs (Disability-Adjusted Life Years)	212	Islamic Republic of Mauritania	3	Both	22	All ages	356	Trachoma	1	Number	1990	227.7993064227467	370.7237167220668	123.12579320744274
2	DALYs (Disability-Adjusted Life Years)	212	Islamic Republic of Mauritania	3	Both	22	All ages	356	Trachoma	2	Percent	1990	0.0001654767556704959	0.00027513607734829405	9.14519054515464e-05
2	DALYs (Disability-Adjusted Life Years)	212	Islamic Republic of Mauritania	3	Both	22	All ages	356	Trachoma	3	Rate	1990	11.087200212978267	18.043461745090553	5.992644763102594
2	DALYs (Disability-Adjusted Life Years)	212	Islamic Republic of Mauritania	3	Both	27	Age-standardized	356	Trachoma	3	Rate	1990	25.442759855459077	40.74013453902445	13.909673370288102
2	DALYs (Disability-Adjusted Life Years)	187	Federal Republic of Somalia	3	Both	22	All ages	356	Trachoma	1	Number	1990	3413.40560737675	4609.50630404995	2399.663391646156
2	DALYs (Disability-Adjusted Life Years)	187	Federal Republic of Somalia	3	Both	22	All ages	356	Trachoma	2	Percent	1990	0.00035767912458330907	0.0004836675311938658	0.00024618969520324286
2	DALYs (Disability-Adjusted Life Years)	187	Federal Republic of Somalia	3	Both	22	All ages	356	Trachoma	3	Rate	1990	42.99692261727892	58.06359063533915	30.22733100782025
2	DALYs (Disability-Adjusted Life Years)	187	Federal Republic of Somalia	3	Both	27	Age-standardized	356	Trachoma	3	Rate	1990	150.07557885507484	202.46248219579843	103.48325880927102
2	DALYs (Disability-Adjusted Life Years)	367	Principality of Monaco	3	Both	22	All ages	356	Trachoma	1	Number	1990	0	0	0
2	DALYs (Disability-Adjusted Life Years)	367	Principality of Monaco	3	Both	22	All ages	356	Trachoma	2	Percent	1990	0	0	0
2	DALYs (Disability-Adjusted Life Years)	367	Principality of Monaco	3	Both	22	All ages	356	Trachoma	3	Rate	1990	0	0	0
2	DALYs (Disability-Adjusted Life Years)	367	Principality of Monaco	3	Both	27	Age-standardized	356	Trachoma	3	Rate	1990	0	0	0
2	DALYs (Disability-Adjusted Life Years)	46	Republic of Croatia	3	Both	22	All ages	356	Trachoma	1	Number	1990	0	0	0
2	DALYs (Disability-Adjusted Life Years)	46	Republic of Croatia	3	Both	22	All ages	356	Trachoma	2	Percent	1990	0	0	0
2	DALYs (Disability-Adjusted Life Years)	46	Republic of Croatia	3	Both	22	All ages	356	Trachoma	3	Rate	1990	0	0	0
2	DALYs (Disability-Adjusted Life Years)	46	Republic of Croatia	3	Both	27	Age-standardized	356	Trachoma	3	Rate	1990	0	0	0
2	DALYs (Disability-Adjusted Life Years)	12	Lao People's Democratic Republic	3	Both	22	All ages	356	Trachoma	1	Number	1990	282.18878632009694	448.593229208554	168.01026106534778
2	DALYs (Disability-Adjusted Life Years)	12	Lao People's Democratic Republic	3	Both	22	All ages	356	Trachoma	2	Percent	1990	6.825728992502951e-05	0.00010955923110752742	3.983689886643617e-05
2	DALYs (Disability-Adjusted Life Years)	12	Lao People's Democratic Republic	3	Both	22	All ages	356	Trachoma	3	Rate	1990	6.767939395984697	10.758938469258181	4.029512581353985
2	DALYs (Disability-Adjusted Life Years)	12	Lao People's Democratic Republic	3	Both	27	Age-standardized	356	Trachoma	3	Rate	1990	17.56335789258277	27.60267125581661	10.598877376502431
2	DALYs (Disability-Adjusted Life Years)	94	Swiss Confederation	3	Both	22	All ages	356	Trachoma	1	Number	1990	0	0	0
2	DALYs (Disability-Adjusted Life Years)	94	Swiss Confederation	3	Both	22	All ages	356	Trachoma	2	Percent	1990	0	0	0
2	DALYs (Disability-Adjusted Life Years)	94	Swiss Confederation	3	Both	22	All ages	356	Trachoma	3	Rate	1990	0	0	0
2	DALYs (Disability-Adjusted Life Years)	94	Swiss Confederation	3	Both	27	Age-standardized	356	Trachoma	3	Rate	1990	0	0	0
2	DALYs (Disability-Adjusted Life Years)	190	Republic of Uganda	3	Both	22	All ages	356	Trachoma	1	Number	1990	3277.8283211456246	4535.73673100107	2310.4682521479804
2	DALYs (Disability-Adjusted Life Years)	190	Republic of Uganda	3	Both	22	All ages	356	Trachoma	2	Percent	1990	0.0001549274101780489	0.00021209728676022875	0.00010915960909941082
2	DALYs (Disability-Adjusted Life Years)	190	Republic of Uganda	3	Both	22	All ages	356	Trachoma	3	Rate	1990	18.95693014768385	26.231893788695825	13.362318270867293
2	DALYs (Disability-Adjusted Life Years)	190	Republic of Uganda	3	Both	27	Age-standardized	356	Trachoma	3	Rate	1990	52.64018616204743	72.64583834051105	37.319075247171206
2	DALYs (Disability-Adjusted Life Years)	153	Syrian Arab Republic	3	Both	22	All ages	356	Trachoma	1	Number	1990	0	0	0
2	DALYs (Disability-Adjusted Life Years)	153	Syrian Arab Republic	3	Both	22	All ages	356	Trachoma	2	Percent	1990	0	0	0
2	DALYs (Disability-Adjusted Life Years)	153	Syrian Arab Republic	3	Both	22	All ages	356	Trachoma	3	Rate	1990	0	0	0
2	DALYs (Disability-Adjusted Life Years)	153	Syrian Arab Republic	3	Both	27	Age-standardized	356	Trachoma	3	Rate	1990	0	0	0
2	DALYs (Disability-Adjusted Life Years)	140	Kingdom of Bahrain	3	Both	22	All ages	356	Trachoma	1	Number	1990	0	0	0
2	DALYs (Disability-Adjusted Life Years)	140	Kingdom of Bahrain	3	Both	22	All ages	356	Trachoma	2	Percent	1990	0	0	0
2	DALYs (Disability-Adjusted Life Years)	140	Kingdom of Bahrain	3	Both	22	All ages	356	Trachoma	3	Rate	1990	0	0	0
2	DALYs (Disability-Adjusted Life Years)	140	Kingdom of Bahrain	3	Both	27	Age-standardized	356	Trachoma	3	Rate	1990	0	0	0
2	DALYs (Disability-Adjusted Life Years)	201	Burkina Faso	3	Both	22	All ages	356	Trachoma	1	Number	1990	922.7824767648747	1344.0774399123388	557.2529200975232
2	DALYs (Disability-Adjusted Life Years)	201	Burkina Faso	3	Both	22	All ages	356	Trachoma	2	Percent	1990	7.786552587357003e-05	0.00011282308596695056	4.803165972163038e-05
2	DALYs (Disability-Adjusted Life Years)	201	Burkina Faso	3	Both	22	All ages	356	Trachoma	3	Rate	1990	9.684839509307949	14.106438539306234	5.848512767774248
2	DALYs (Disability-Adjusted Life Years)	201	Burkina Faso	3	Both	27	Age-standardized	356	Trachoma	3	Rate	1990	25.8348715710631	36.99606316720621	15.894853084251546
2	DALYs (Disability-Adjusted Life Years)	202	Republic of Cameroon	3	Both	22	All ages	356	Trachoma	1	Number	1990	631.4003213213905	1064.0646866148018	347.3378013067815
2	DALYs (Disability-Adjusted Life Years)	202	Republic of Cameroon	3	Both	22	All ages	356	Trachoma	2	Percent	1990	7.289592353183301e-05	0.00012163792206306174	4.1413018375278056e-05
2	DALYs (Disability-Adjusted Life Years)	202	Republic of Cameroon	3	Both	22	All ages	356	Trachoma	3	Rate	1990	6.049699967695915	10.195230953902659	3.3279829204832203
2	DALYs (Disability-Adjusted Life Years)	202	Republic of Cameroon	3	Both	27	Age-standardized	356	Trachoma	3	Rate	1990	17.766641553956077	29.427443563713126	10.002233207758382
2	DALYs (Disability-Adjusted Life Years)	117	Saint Vincent and the Grenadines	3	Both	22	All ages	356	Trachoma	1	Number	1990	0	0	0
2	DALYs (Disability-Adjusted Life Years)	117	Saint Vincent and the Grenadines	3	Both	22	All ages	356	Trachoma	2	Percent	1990	0	0	0
2	DALYs (Disability-Adjusted Life Years)	117	Saint Vincent and the Grenadines	3	Both	22	All ages	356	Trachoma	3	Rate	1990	0	0	0
2	DALYs (Disability-Adjusted Life Years)	117	Saint Vincent and the Grenadines	3	Both	27	Age-standardized	356	Trachoma	3	Rate	1990	0	0	0
2	DALYs (Disability-Adjusted Life Years)	92	Kingdom of Spain	3	Both	22	All ages	356	Trachoma	1	Number	1990	0	0	0
2	DALYs (Disability-Adjusted Life Years)	92	Kingdom of Spain	3	Both	22	All ages	356	Trachoma	2	Percent	1990	0	0	0
2	DALYs (Disability-Adjusted Life Years)	92	Kingdom of Spain	3	Both	22	All ages	356	Trachoma	3	Rate	1990	0	0	0
2	DALYs (Disability-Adjusted Life Years)	92	Kingdom of Spain	3	Both	27	Age-standardized	356	Trachoma	3	Rate	1990	0	0	0
2	DALYs (Disability-Adjusted Life Years)	58	Republic of Estonia	3	Both	22	All ages	356	Trachoma	1	Number	1990	0	0	0
2	DALYs (Disability-Adjusted Life Years)	58	Republic of Estonia	3	Both	22	All ages	356	Trachoma	2	Percent	1990	0	0	0
2	DALYs (Disability-Adjusted Life Years)	58	Republic of Estonia	3	Both	22	All ages	356	Trachoma	3	Rate	1990	0	0	0
2	DALYs (Disability-Adjusted Life Years)	58	Republic of Estonia	3	Both	27	Age-standardized	356	Trachoma	3	Rate	1990	0	0	0
2	DALYs (Disability-Adjusted Life Years)	186	Republic of Seychelles	3	Both	22	All ages	356	Trachoma	1	Number	1990	0	0	0
2	DALYs (Disability-Adjusted Life Years)	186	Republic of Seychelles	3	Both	22	All ages	356	Trachoma	2	Percent	1990	0	0	0
2	DALYs (Disability-Adjusted Life Years)	186	Republic of Seychelles	3	Both	22	All ages	356	Trachoma	3	Rate	1990	0	0	0
2	DALYs (Disability-Adjusted Life Years)	186	Republic of Seychelles	3	Both	27	Age-standardized	356	Trachoma	3	Rate	1990	0	0	0
2	DALYs (Disability-Adjusted Life Years)	116	Saint Lucia	3	Both	22	All ages	356	Trachoma	1	Number	1990	0	0	0
2	DALYs (Disability-Adjusted Life Years)	116	Saint Lucia	3	Both	22	All ages	356	Trachoma	2	Percent	1990	0	0	0
2	DALYs (Disability-Adjusted Life Years)	116	Saint Lucia	3	Both	22	All ages	356	Trachoma	3	Rate	1990	0	0	0
2	DALYs (Disability-Adjusted Life Years)	116	Saint Lucia	3	Both	27	Age-standardized	356	Trachoma	3	Rate	1990	0	0	0
2	DALYs (Disability-Adjusted Life Years)	106	Commonwealth of the Bahamas	3	Both	22	All ages	356	Trachoma	1	Number	1990	0	0	0
2	DALYs (Disability-Adjusted Life Years)	106	Commonwealth of the Bahamas	3	Both	22	All ages	356	Trachoma	2	Percent	1990	0	0	0
2	DALYs (Disability-Adjusted Life Years)	106	Commonwealth of the Bahamas	3	Both	22	All ages	356	Trachoma	3	Rate	1990	0	0	0
2	DALYs (Disability-Adjusted Life Years)	106	Commonwealth of the Bahamas	3	Both	27	Age-standardized	356	Trachoma	3	Rate	1990	0	0	0
2	DALYs (Disability-Adjusted Life Years)	177	Republic of Djibouti	3	Both	22	All ages	356	Trachoma	1	Number	1990	0	0	0
2	DALYs (Disability-Adjusted Life Years)	177	Republic of Djibouti	3	Both	22	All ages	356	Trachoma	2	Percent	1990	0	0	0
2	DALYs (Disability-Adjusted Life Years)	177	Republic of Djibouti	3	Both	22	All ages	356	Trachoma	3	Rate	1990	0	0	0
2	DALYs (Disability-Adjusted Life Years)	177	Republic of Djibouti	3	Both	27	Age-standardized	356	Trachoma	3	Rate	1990	0	0	0
2	DALYs (Disability-Adjusted Life Years)	82	Hellenic Republic	3	Both	22	All ages	356	Trachoma	1	Number	1990	0	0	0
2	DALYs (Disability-Adjusted Life Years)	82	Hellenic Republic	3	Both	22	All ages	356	Trachoma	2	Percent	1990	0	0	0
2	DALYs (Disability-Adjusted Life Years)	82	Hellenic Republic	3	Both	22	All ages	356	Trachoma	3	Rate	1990	0	0	0
2	DALYs (Disability-Adjusted Life Years)	82	Hellenic Republic	3	Both	27	Age-standardized	356	Trachoma	3	Rate	1990	0	0	0
2	DALYs (Disability-Adjusted Life Years)	72	New Zealand	3	Both	22	All ages	356	Trachoma	1	Number	1990	0	0	0
2	DALYs (Disability-Adjusted Life Years)	72	New Zealand	3	Both	22	All ages	356	Trachoma	2	Percent	1990	0	0	0
2	DALYs (Disability-Adjusted Life Years)	72	New Zealand	3	Both	22	All ages	356	Trachoma	3	Rate	1990	0	0	0
2	DALYs (Disability-Adjusted Life Years)	72	New Zealand	3	Both	27	Age-standardized	356	Trachoma	3	Rate	1990	0	0	0
2	DALYs (Disability-Adjusted Life Years)	214	Federal Republic of Nigeria	3	Both	22	All ages	356	Trachoma	1	Number	1990	10154.306199763558	14598.369248498879	6594.25594292263
2	DALYs (Disability-Adjusted Life Years)	214	Federal Republic of Nigeria	3	Both	22	All ages	356	Trachoma	2	Percent	1990	0.00010303719188842134	0.00014691509432677102	6.859180963646319e-05
2	DALYs (Disability-Adjusted Life Years)	214	Federal Republic of Nigeria	3	Both	22	All ages	356	Trachoma	3	Rate	1990	11.277327464292195	16.2128841913206	7.323551426233844
2	DALYs (Disability-Adjusted Life Years)	214	Federal Republic of Nigeria	3	Both	27	Age-standardized	356	Trachoma	3	Rate	1990	23.48327452255643	33.396208395103514	15.395926448152284
2	DALYs (Disability-Adjusted Life Years)	164	Federal Democratic Republic of Nepal	3	Both	22	All ages	356	Trachoma	1	Number	1990	2472.612974377894	3502.8376065030857	1646.7779635854995
2	DALYs (Disability-Adjusted Life Years)	164	Federal Democratic Republic of Nepal	3	Both	22	All ages	356	Trachoma	2	Percent	1990	0.00015835395272095195	0.00022344055514932298	0.0001074508053185767
2	DALYs (Disability-Adjusted Life Years)	164	Federal Democratic Republic of Nepal	3	Both	22	All ages	356	Trachoma	3	Rate	1990	12.700156216143558	17.991729908140748	8.4583950693297
2	DALYs (Disability-Adjusted Life Years)	164	Federal Democratic Republic of Nepal	3	Both	27	Age-standardized	356	Trachoma	3	Rate	1990	30.812843457373546	43.21915705229082	20.121605173803346
2	DALYs (Disability-Adjusted Life Years)	189	United Republic of Tanzania	3	Both	22	All ages	356	Trachoma	1	Number	1990	1491.376905146782	2215.5930747948214	945.5019178873437
2	DALYs (Disability-Adjusted Life Years)	189	United Republic of Tanzania	3	Both	22	All ages	356	Trachoma	2	Percent	1990	5.968464598859555e-05	8.676307170708325e-05	3.920312681886115e-05
2	DALYs (Disability-Adjusted Life Years)	189	United Republic of Tanzania	3	Both	22	All ages	356	Trachoma	3	Rate	1990	5.7721525350515375	8.575123524566639	3.659424571612488
2	DALYs (Disability-Adjusted Life Years)	189	United Republic of Tanzania	3	Both	27	Age-standardized	356	Trachoma	3	Rate	1990	14.6255098475311	21.278845229634804	9.39520569874483
2	DALYs (Disability-Adjusted Life Years)	11	Republic of Indonesia	3	Both	22	All ages	356	Trachoma	1	Number	1990	0	0	0
2	DALYs (Disability-Adjusted Life Years)	11	Republic of Indonesia	3	Both	22	All ages	356	Trachoma	2	Percent	1990	0	0	0
2	DALYs (Disability-Adjusted Life Years)	11	Republic of Indonesia	3	Both	22	All ages	356	Trachoma	3	Rate	1990	0	0	0
2	DALYs (Disability-Adjusted Life Years)	11	Republic of Indonesia	3	Both	27	Age-standardized	356	Trachoma	3	Rate	1990	0	0	0
2	DALYs (Disability-Adjusted Life Years)	152	Kingdom of Saudi Arabia	3	Both	22	All ages	356	Trachoma	1	Number	1990	0	0	0
2	DALYs (Disability-Adjusted Life Years)	152	Kingdom of Saudi Arabia	3	Both	22	All ages	356	Trachoma	2	Percent	1990	0	0	0
2	DALYs (Disability-Adjusted Life Years)	152	Kingdom of Saudi Arabia	3	Both	22	All ages	356	Trachoma	3	Rate	1990	0	0	0
2	DALYs (Disability-Adjusted Life Years)	152	Kingdom of Saudi Arabia	3	Both	27	Age-standardized	356	Trachoma	3	Rate	1990	0	0	0
2	DALYs (Disability-Adjusted Life Years)	93	Kingdom of Sweden	3	Both	22	All ages	356	Trachoma	1	Number	1990	0	0	0
2	DALYs (Disability-Adjusted Life Years)	93	Kingdom of Sweden	3	Both	22	All ages	356	Trachoma	2	Percent	1990	0	0	0
2	DALYs (Disability-Adjusted Life Years)	93	Kingdom of Sweden	3	Both	22	All ages	356	Trachoma	3	Rate	1990	0	0	0
2	DALYs (Disability-Adjusted Life Years)	93	Kingdom of Sweden	3	Both	27	Age-standardized	356	Trachoma	3	Rate	1990	0	0	0
2	DALYs (Disability-Adjusted Life Years)	211	Republic of Mali	3	Both	22	All ages	356	Trachoma	1	Number	1990	3028.5793573373667	4306.0143355350165	1959.315029447412
2	DALYs (Disability-Adjusted Life Years)	211	Republic of Mali	3	Both	22	All ages	356	Trachoma	2	Percent	1990	0.00024972928275559213	0.00035524914650026995	0.000162180561547126
2	DALYs (Disability-Adjusted Life Years)	211	Republic of Mali	3	Both	22	All ages	356	Trachoma	3	Rate	1990	34.96061088553074	49.70676805527312	22.617485713468355
2	DALYs (Disability-Adjusted Life Years)	211	Republic of Mali	3	Both	27	Age-standardized	356	Trachoma	3	Rate	1990	84.77109353822038	119.50806991304682	54.21255387199891
2	DALYs (Disability-Adjusted Life Years)	374	Republic of Niue	3	Both	22	All ages	356	Trachoma	1	Number	1990	0	0	0
2	DALYs (Disability-Adjusted Life Years)	374	Republic of Niue	3	Both	22	All ages	356	Trachoma	2	Percent	1990	0	0	0
2	DALYs (Disability-Adjusted Life Years)	374	Republic of Niue	3	Both	22	All ages	356	Trachoma	3	Rate	1990	0	0	0
2	DALYs (Disability-Adjusted Life Years)	374	Republic of Niue	3	Both	27	Age-standardized	356	Trachoma	3	Rate	1990	0	0	0
2	DALYs (Disability-Adjusted Life Years)	36	Republic of Kazakhstan	3	Both	22	All ages	356	Trachoma	1	Number	1990	0	0	0
2	DALYs (Disability-Adjusted Life Years)	36	Republic of Kazakhstan	3	Both	22	All ages	356	Trachoma	2	Percent	1990	0	0	0
2	DALYs (Disability-Adjusted Life Years)	36	Republic of Kazakhstan	3	Both	22	All ages	356	Trachoma	3	Rate	1990	0	0	0
2	DALYs (Disability-Adjusted Life Years)	36	Republic of Kazakhstan	3	Both	27	Age-standardized	356	Trachoma	3	Rate	1990	0	0	0
2	DALYs (Disability-Adjusted Life Years)	369	Republic of Nauru	3	Both	22	All ages	356	Trachoma	1	Number	1990	0.08226892813437148	0.1365618398876522	0.045153810208858065
2	DALYs (Disability-Adjusted Life Years)	369	Republic of Nauru	3	Both	22	All ages	356	Trachoma	2	Percent	1990	1.7869165570447775e-05	3.0381442525295758e-05	1.0021131536909792e-05
2	DALYs (Disability-Adjusted Life Years)	369	Republic of Nauru	3	Both	22	All ages	356	Trachoma	3	Rate	1990	0.8061447096966222	1.338155331160483	0.44245751157791363
2	DALYs (Disability-Adjusted Life Years)	369	Republic of Nauru	3	Both	27	Age-standardized	356	Trachoma	3	Rate	1990	1.8767038770932865	3.209658127953499	1.0295369396264782
2	DALYs (Disability-Adjusted Life Years)	35	Georgia	3	Both	22	All ages	356	Trachoma	1	Number	1990	0	0	0
2	DALYs (Disability-Adjusted Life Years)	35	Georgia	3	Both	22	All ages	356	Trachoma	2	Percent	1990	0	0	0
2	DALYs (Disability-Adjusted Life Years)	35	Georgia	3	Both	22	All ages	356	Trachoma	3	Rate	1990	0	0	0
2	DALYs (Disability-Adjusted Life Years)	35	Georgia	3	Both	27	Age-standardized	356	Trachoma	3	Rate	1990	0	0	0
2	DALYs (Disability-Adjusted Life Years)	69	Republic of Singapore	3	Both	22	All ages	356	Trachoma	1	Number	1990	0	0	0
2	DALYs (Disability-Adjusted Life Years)	69	Republic of Singapore	3	Both	22	All ages	356	Trachoma	2	Percent	1990	0	0	0
2	DALYs (Disability-Adjusted Life Years)	69	Republic of Singapore	3	Both	22	All ages	356	Trachoma	3	Rate	1990	0	0	0
2	DALYs (Disability-Adjusted Life Years)	69	Republic of Singapore	3	Both	27	Age-standardized	356	Trachoma	3	Rate	1990	0	0	0
2	DALYs (Disability-Adjusted Life Years)	142	Islamic Republic of Iran	3	Both	22	All ages	356	Trachoma	1	Number	1990	9139.21465268061	14446.918949748177	5284.595894904085
2	DALYs (Disability-Adjusted Life Years)	142	Islamic Republic of Iran	3	Both	22	All ages	356	Trachoma	2	Percent	1990	0.00037587984486815544	0.0005851792236651787	0.00023082081537208833
2	DALYs (Disability-Adjusted Life Years)	142	Islamic Republic of Iran	3	Both	22	All ages	356	Trachoma	3	Rate	1990	16.005597604879746	25.301032980132348	9.2549654004926
2	DALYs (Disability-Adjusted Life Years)	142	Islamic Republic of Iran	3	Both	27	Age-standardized	356	Trachoma	3	Rate	1990	40.892023617652335	63.72942581272568	24.771770210996078
2	DALYs (Disability-Adjusted Life Years)	154	Republic of Tunisia	3	Both	22	All ages	356	Trachoma	1	Number	1990	0	0	0
2	DALYs (Disability-Adjusted Life Years)	154	Republic of Tunisia	3	Both	22	All ages	356	Trachoma	2	Percent	1990	0	0	0
2	DALYs (Disability-Adjusted Life Years)	154	Republic of Tunisia	3	Both	22	All ages	356	Trachoma	3	Rate	1990	0	0	0
2	DALYs (Disability-Adjusted Life Years)	154	Republic of Tunisia	3	Both	27	Age-standardized	356	Trachoma	3	Rate	1990	0	0	0
2	DALYs (Disability-Adjusted Life Years)	129	Republic of Honduras	3	Both	22	All ages	356	Trachoma	1	Number	1990	0	0	0
2	DALYs (Disability-Adjusted Life Years)	129	Republic of Honduras	3	Both	22	All ages	356	Trachoma	2	Percent	1990	0	0	0
2	DALYs (Disability-Adjusted Life Years)	129	Republic of Honduras	3	Both	22	All ages	356	Trachoma	3	Rate	1990	0	0	0
2	DALYs (Disability-Adjusted Life Years)	129	Republic of Honduras	3	Both	27	Age-standardized	356	Trachoma	3	Rate	1990	0	0	0
2	DALYs (Disability-Adjusted Life Years)	24	Republic of the Marshall Islands	3	Both	22	All ages	356	Trachoma	1	Number	1990	0	0	0
2	DALYs (Disability-Adjusted Life Years)	24	Republic of the Marshall Islands	3	Both	22	All ages	356	Trachoma	2	Percent	1990	0	0	0
2	DALYs (Disability-Adjusted Life Years)	24	Republic of the Marshall Islands	3	Both	22	All ages	356	Trachoma	3	Rate	1990	0	0	0
2	DALYs (Disability-Adjusted Life Years)	24	Republic of the Marshall Islands	3	Both	27	Age-standardized	356	Trachoma	3	Rate	1990	0	0	0
2	DALYs (Disability-Adjusted Life Years)	23	Republic of Kiribati	3	Both	22	All ages	356	Trachoma	1	Number	1990	5.076647810279062	8.275401772731945	2.839057319424982
2	DALYs (Disability-Adjusted Life Years)	23	Republic of Kiribati	3	Both	22	All ages	356	Trachoma	2	Percent	1990	0.00011032500362074622	0.00018132758376655477	6.297937387168728e-05
2	DALYs (Disability-Adjusted Life Years)	23	Republic of Kiribati	3	Both	22	All ages	356	Trachoma	3	Rate	1990	6.822857212784804	11.12188333400907	3.8156049884192087
2	DALYs (Disability-Adjusted Life Years)	23	Republic of Kiribati	3	Both	27	Age-standardized	356	Trachoma	3	Rate	1990	15.090589195141597	23.846452390314127	8.452163121857451
2	DALYs (Disability-Adjusted Life Years)	108	Belize	3	Both	22	All ages	356	Trachoma	1	Number	1990	0	0	0
2	DALYs (Disability-Adjusted Life Years)	108	Belize	3	Both	22	All ages	356	Trachoma	2	Percent	1990	0	0	0
2	DALYs (Disability-Adjusted Life Years)	108	Belize	3	Both	22	All ages	356	Trachoma	3	Rate	1990	0	0	0
2	DALYs (Disability-Adjusted Life Years)	213	Republic of the Niger	3	Both	22	All ages	356	Trachoma	1	Number	1990	2923.8470290758532	3987.112540166995	2069.954901204663
2	DALYs (Disability-Adjusted Life Years)	213	Republic of the Niger	3	Both	22	All ages	356	Trachoma	2	Percent	1990	0.00022117219608590086	0.0002974305959290769	0.00015718744307918086
2	DALYs (Disability-Adjusted Life Years)	213	Republic of the Niger	3	Both	22	All ages	356	Trachoma	3	Rate	1990	36.401415804050785	49.638896969940895	25.77059890790514
2	DALYs (Disability-Adjusted Life Years)	213	Republic of the Niger	3	Both	27	Age-standardized	356	Trachoma	3	Rate	1990	111.6200957828878	151.46859297077597	79.53290721199487
2	DALYs (Disability-Adjusted Life Years)	130	United Mexican States	3	Both	22	All ages	356	Trachoma	1	Number	1990	143.84350161498958	216.50405951130915	88.4671946737389
2	DALYs (Disability-Adjusted Life Years)	130	United Mexican States	3	Both	22	All ages	356	Trachoma	2	Percent	1990	4.97728719324133e-06	7.2211564840445985e-06	3.2213555463422077e-06
2	DALYs (Disability-Adjusted Life Years)	130	United Mexican States	3	Both	22	All ages	356	Trachoma	3	Rate	1990	0.16845276012959243	0.2535443450310237	0.1036024773896378
2	DALYs (Disability-Adjusted Life Years)	130	United Mexican States	3	Both	27	Age-standardized	356	Trachoma	3	Rate	1990	0.35370235167019504	0.5360522430524476	0.2157059122773484
2	DALYs (Disability-Adjusted Life Years)	108	Belize	3	Both	27	Age-standardized	356	Trachoma	3	Rate	1990	0	0	0
2	DALYs (Disability-Adjusted Life Years)	48	Hungary	3	Both	22	All ages	356	Trachoma	1	Number	1990	0	0	0
2	DALYs (Disability-Adjusted Life Years)	48	Hungary	3	Both	22	All ages	356	Trachoma	2	Percent	1990	0	0	0
2	DALYs (Disability-Adjusted Life Years)	48	Hungary	3	Both	22	All ages	356	Trachoma	3	Rate	1990	0	0	0
2	DALYs (Disability-Adjusted Life Years)	48	Hungary	3	Both	27	Age-standardized	356	Trachoma	3	Rate	1990	0	0	0
2	DALYs (Disability-Adjusted Life Years)	118	Republic of Suriname	3	Both	22	All ages	356	Trachoma	1	Number	1990	0	0	0
2	DALYs (Disability-Adjusted Life Years)	118	Republic of Suriname	3	Both	22	All ages	356	Trachoma	2	Percent	1990	0	0	0
2	DALYs (Disability-Adjusted Life Years)	118	Republic of Suriname	3	Both	22	All ages	356	Trachoma	3	Rate	1990	0	0	0
2	DALYs (Disability-Adjusted Life Years)	118	Republic of Suriname	3	Both	27	Age-standardized	356	Trachoma	3	Rate	1990	0	0	0
2	DALYs (Disability-Adjusted Life Years)	84	Ireland	3	Both	22	All ages	356	Trachoma	1	Number	1990	0	0	0
2	DALYs (Disability-Adjusted Life Years)	84	Ireland	3	Both	22	All ages	356	Trachoma	2	Percent	1990	0	0	0
2	DALYs (Disability-Adjusted Life Years)	84	Ireland	3	Both	22	All ages	356	Trachoma	3	Rate	1990	0	0	0
2	DALYs (Disability-Adjusted Life Years)	84	Ireland	3	Both	27	Age-standardized	356	Trachoma	3	Rate	1990	0	0	0
2	DALYs (Disability-Adjusted Life Years)	60	Republic of Lithuania	3	Both	22	All ages	356	Trachoma	1	Number	1990	0	0	0
2	DALYs (Disability-Adjusted Life Years)	60	Republic of Lithuania	3	Both	22	All ages	356	Trachoma	2	Percent	1990	0	0	0
2	DALYs (Disability-Adjusted Life Years)	60	Republic of Lithuania	3	Both	22	All ages	356	Trachoma	3	Rate	1990	0	0	0
2	DALYs (Disability-Adjusted Life Years)	60	Republic of Lithuania	3	Both	27	Age-standardized	356	Trachoma	3	Rate	1990	0	0	0
2	DALYs (Disability-Adjusted Life Years)	45	Republic of Bulgaria	3	Both	22	All ages	356	Trachoma	1	Number	1990	0	0	0
2	DALYs (Disability-Adjusted Life Years)	45	Republic of Bulgaria	3	Both	22	All ages	356	Trachoma	2	Percent	1990	0	0	0
2	DALYs (Disability-Adjusted Life Years)	45	Republic of Bulgaria	3	Both	22	All ages	356	Trachoma	3	Rate	1990	0	0	0
2	DALYs (Disability-Adjusted Life Years)	45	Republic of Bulgaria	3	Both	27	Age-standardized	356	Trachoma	3	Rate	1990	0	0	0
2	DALYs (Disability-Adjusted Life Years)	176	Union of the Comoros	3	Both	22	All ages	356	Trachoma	1	Number	1990	0	0	0
2	DALYs (Disability-Adjusted Life Years)	176	Union of the Comoros	3	Both	22	All ages	356	Trachoma	2	Percent	1990	0	0	0
2	DALYs (Disability-Adjusted Life Years)	176	Union of the Comoros	3	Both	22	All ages	356	Trachoma	3	Rate	1990	0	0	0
2	DALYs (Disability-Adjusted Life Years)	176	Union of the Comoros	3	Both	27	Age-standardized	356	Trachoma	3	Rate	1990	0	0	0
2	DALYs (Disability-Adjusted Life Years)	105	Antigua and Barbuda	3	Both	22	All ages	356	Trachoma	1	Number	1990	0	0	0
2	DALYs (Disability-Adjusted Life Years)	105	Antigua and Barbuda	3	Both	22	All ages	356	Trachoma	2	Percent	1990	0	0	0
2	DALYs (Disability-Adjusted Life Years)	105	Antigua and Barbuda	3	Both	22	All ages	356	Trachoma	3	Rate	1990	0	0	0
2	DALYs (Disability-Adjusted Life Years)	105	Antigua and Barbuda	3	Both	27	Age-standardized	356	Trachoma	3	Rate	1990	0	0	0
2	DALYs (Disability-Adjusted Life Years)	13	Malaysia	3	Both	22	All ages	356	Trachoma	1	Number	1990	0	0	0
2	DALYs (Disability-Adjusted Life Years)	13	Malaysia	3	Both	22	All ages	356	Trachoma	2	Percent	1990	0	0	0
2	DALYs (Disability-Adjusted Life Years)	13	Malaysia	3	Both	22	All ages	356	Trachoma	3	Rate	1990	0	0	0
2	DALYs (Disability-Adjusted Life Years)	13	Malaysia	3	Both	27	Age-standardized	356	Trachoma	3	Rate	1990	0	0	0
2	DALYs (Disability-Adjusted Life Years)	435	Republic of South Sudan	3	Both	22	All ages	356	Trachoma	1	Number	1990	500.54492891192353	743.3342973604231	305.6720166165735
2	DALYs (Disability-Adjusted Life Years)	435	Republic of South Sudan	3	Both	22	All ages	356	Trachoma	2	Percent	1990	7.71128392352829e-05	0.00011845557980425948	4.8456957564924995e-05
2	DALYs (Disability-Adjusted Life Years)	435	Republic of South Sudan	3	Both	22	All ages	356	Trachoma	3	Rate	1990	8.516421473033596	12.647312570809385	5.200795324563048
2	DALYs (Disability-Adjusted Life Years)	435	Republic of South Sudan	3	Both	27	Age-standardized	356	Trachoma	3	Rate	1990	21.64557250061067	32.158418800555864	13.415592078425869
2	DALYs (Disability-Adjusted Life Years)	57	Republic of Belarus	3	Both	22	All ages	356	Trachoma	1	Number	1990	0	0	0
2	DALYs (Disability-Adjusted Life Years)	57	Republic of Belarus	3	Both	22	All ages	356	Trachoma	2	Percent	1990	0	0	0
2	DALYs (Disability-Adjusted Life Years)	57	Republic of Belarus	3	Both	22	All ages	356	Trachoma	3	Rate	1990	0	0	0
2	DALYs (Disability-Adjusted Life Years)	57	Republic of Belarus	3	Both	27	Age-standardized	356	Trachoma	3	Rate	1990	0	0	0
2	DALYs (Disability-Adjusted Life Years)	156	United Arab Emirates	3	Both	22	All ages	356	Trachoma	1	Number	1990	0	0	0
2	DALYs (Disability-Adjusted Life Years)	156	United Arab Emirates	3	Both	22	All ages	356	Trachoma	2	Percent	1990	0	0	0
2	DALYs (Disability-Adjusted Life Years)	156	United Arab Emirates	3	Both	22	All ages	356	Trachoma	3	Rate	1990	0	0	0
2	DALYs (Disability-Adjusted Life Years)	156	United Arab Emirates	3	Both	27	Age-standardized	356	Trachoma	3	Rate	1990	0	0	0
2	DALYs (Disability-Adjusted Life Years)	298	American Samoa	3	Both	22	All ages	356	Trachoma	1	Number	1990	0.26576698984747604	0.45500441285879517	0.13662767700016834
2	DALYs (Disability-Adjusted Life Years)	298	American Samoa	3	Both	22	All ages	356	Trachoma	2	Percent	1990	2.0494909256382e-05	3.302764071418087e-05	1.0875643997808362e-05
2	DALYs (Disability-Adjusted Life Years)	298	American Samoa	3	Both	22	All ages	356	Trachoma	3	Rate	1990	0.5479377015869702	0.9380926966771121	0.28168831408145734
2	DALYs (Disability-Adjusted Life Years)	298	American Samoa	3	Both	27	Age-standardized	356	Trachoma	3	Rate	1990	1.2950764719802135	2.186417777160956	0.6843110568022359
2	DALYs (Disability-Adjusted Life Years)	143	Republic of Iraq	3	Both	22	All ages	356	Trachoma	1	Number	1990	1003.2409178943894	1585.7712647021044	561.8004113725767
2	DALYs (Disability-Adjusted Life Years)	143	Republic of Iraq	3	Both	22	All ages	356	Trachoma	2	Percent	1990	0.00012417693416667938	0.00019528495826755016	7.232136365780503e-05
2	DALYs (Disability-Adjusted Life Years)	143	Republic of Iraq	3	Both	22	All ages	356	Trachoma	3	Rate	1990	5.4472488928886005	8.610185860593477	3.0503806356867322
2	DALYs (Disability-Adjusted Life Years)	143	Republic of Iraq	3	Both	27	Age-standardized	356	Trachoma	3	Rate	1990	13.667918155246351	21.8234703595174	7.565981016496104
2	DALYs (Disability-Adjusted Life Years)	205	Republic of C么te d'Ivoire	3	Both	22	All ages	356	Trachoma	1	Number	1990	474.1394960603721	791.5498628434634	254.42353193128767
2	DALYs (Disability-Adjusted Life Years)	205	Republic of C么te d'Ivoire	3	Both	22	All ages	356	Trachoma	2	Percent	1990	4.3153240853688486e-05	7.336036499006743e-05	2.345216005085986e-05
2	DALYs (Disability-Adjusted Life Years)	205	Republic of C么te d'Ivoire	3	Both	22	All ages	356	Trachoma	3	Rate	1990	3.8869843085564586	6.489106944005351	2.085758061839477
2	DALYs (Disability-Adjusted Life Years)	205	Republic of C么te d'Ivoire	3	Both	27	Age-standardized	356	Trachoma	3	Rate	1990	18.37154719875255	29.950028572293544	9.990255553828474
2	DALYs (Disability-Adjusted Life Years)	132	Republic of Panama	3	Both	22	All ages	356	Trachoma	1	Number	1990	0	0	0
2	DALYs (Disability-Adjusted Life Years)	132	Republic of Panama	3	Both	22	All ages	356	Trachoma	2	Percent	1990	0	0	0
2	DALYs (Disability-Adjusted Life Years)	132	Republic of Panama	3	Both	22	All ages	356	Trachoma	3	Rate	1990	0	0	0
2	DALYs (Disability-Adjusted Life Years)	132	Republic of Panama	3	Both	27	Age-standardized	356	Trachoma	3	Rate	1990	0	0	0
2	DALYs (Disability-Adjusted Life Years)	217	Republic of Sierra Leone	3	Both	22	All ages	356	Trachoma	1	Number	1990	0	0	0
2	DALYs (Disability-Adjusted Life Years)	217	Republic of Sierra Leone	3	Both	22	All ages	356	Trachoma	2	Percent	1990	0	0	0
2	DALYs (Disability-Adjusted Life Years)	217	Republic of Sierra Leone	3	Both	22	All ages	356	Trachoma	3	Rate	1990	0	0	0
2	DALYs (Disability-Adjusted Life Years)	217	Republic of Sierra Leone	3	Both	27	Age-standardized	356	Trachoma	3	Rate	1990	0	0	0
2	DALYs (Disability-Adjusted Life Years)	50	Montenegro	3	Both	22	All ages	356	Trachoma	1	Number	1990	0	0	0
2	DALYs (Disability-Adjusted Life Years)	50	Montenegro	3	Both	22	All ages	356	Trachoma	2	Percent	1990	0	0	0
2	DALYs (Disability-Adjusted Life Years)	50	Montenegro	3	Both	22	All ages	356	Trachoma	3	Rate	1990	0	0	0
2	DALYs (Disability-Adjusted Life Years)	50	Montenegro	3	Both	27	Age-standardized	356	Trachoma	3	Rate	1990	0	0	0
2	DALYs (Disability-Adjusted Life Years)	168	Republic of Angola	3	Both	22	All ages	356	Trachoma	1	Number	1990	0	0	0
2	DALYs (Disability-Adjusted Life Years)	168	Republic of Angola	3	Both	22	All ages	356	Trachoma	2	Percent	1990	0	0	0
2	DALYs (Disability-Adjusted Life Years)	168	Republic of Angola	3	Both	22	All ages	356	Trachoma	3	Rate	1990	0	0	0
2	DALYs (Disability-Adjusted Life Years)	168	Republic of Angola	3	Both	27	Age-standardized	356	Trachoma	3	Rate	1990	0	0	0
2	DALYs (Disability-Adjusted Life Years)	203	Republic of Cabo Verde	3	Both	22	All ages	356	Trachoma	1	Number	1990	0	0	0
2	DALYs (Disability-Adjusted Life Years)	203	Republic of Cabo Verde	3	Both	22	All ages	356	Trachoma	2	Percent	1990	0	0	0
2	DALYs (Disability-Adjusted Life Years)	203	Republic of Cabo Verde	3	Both	22	All ages	356	Trachoma	3	Rate	1990	0	0	0
2	DALYs (Disability-Adjusted Life Years)	203	Republic of Cabo Verde	3	Both	27	Age-standardized	356	Trachoma	3	Rate	1990	0	0	0
2	DALYs (Disability-Adjusted Life Years)	37	Kyrgyz Republic	3	Both	22	All ages	356	Trachoma	1	Number	1990	0	0	0
2	DALYs (Disability-Adjusted Life Years)	37	Kyrgyz Republic	3	Both	22	All ages	356	Trachoma	2	Percent	1990	0	0	0
2	DALYs (Disability-Adjusted Life Years)	37	Kyrgyz Republic	3	Both	22	All ages	356	Trachoma	3	Rate	1990	0	0	0
2	DALYs (Disability-Adjusted Life Years)	37	Kyrgyz Republic	3	Both	27	Age-standardized	356	Trachoma	3	Rate	1990	0	0	0
2	DALYs (Disability-Adjusted Life Years)	376	Northern Mariana Islands	3	Both	22	All ages	356	Trachoma	1	Number	1990	0	0	0
2	DALYs (Disability-Adjusted Life Years)	376	Northern Mariana Islands	3	Both	22	All ages	356	Trachoma	2	Percent	1990	0	0	0
2	DALYs (Disability-Adjusted Life Years)	376	Northern Mariana Islands	3	Both	22	All ages	356	Trachoma	3	Rate	1990	0	0	0
2	DALYs (Disability-Adjusted Life Years)	376	Northern Mariana Islands	3	Both	27	Age-standardized	356	Trachoma	3	Rate	1990	0	0	0
2	DALYs (Disability-Adjusted Life Years)	193	Republic of Botswana	3	Both	22	All ages	356	Trachoma	1	Number	1990	0	0	0
2	DALYs (Disability-Adjusted Life Years)	193	Republic of Botswana	3	Both	22	All ages	356	Trachoma	2	Percent	1990	0	0	0
2	DALYs (Disability-Adjusted Life Years)	193	Republic of Botswana	3	Both	22	All ages	356	Trachoma	3	Rate	1990	0	0	0
2	DALYs (Disability-Adjusted Life Years)	193	Republic of Botswana	3	Both	27	Age-standardized	356	Trachoma	3	Rate	1990	0	0	0
2	DALYs (Disability-Adjusted Life Years)	385	Puerto Rico	3	Both	22	All ages	356	Trachoma	1	Number	1990	0	0	0
2	DALYs (Disability-Adjusted Life Years)	385	Puerto Rico	3	Both	22	All ages	356	Trachoma	2	Percent	1990	0	0	0
2	DALYs (Disability-Adjusted Life Years)	385	Puerto Rico	3	Both	22	All ages	356	Trachoma	3	Rate	1990	0	0	0
2	DALYs (Disability-Adjusted Life Years)	385	Puerto Rico	3	Both	27	Age-standardized	356	Trachoma	3	Rate	1990	0	0	0
2	DALYs (Disability-Adjusted Life Years)	144	Hashemite Kingdom of Jordan	3	Both	22	All ages	356	Trachoma	1	Number	1990	0	0	0
2	DALYs (Disability-Adjusted Life Years)	144	Hashemite Kingdom of Jordan	3	Both	22	All ages	356	Trachoma	2	Percent	1990	0	0	0
2	DALYs (Disability-Adjusted Life Years)	144	Hashemite Kingdom of Jordan	3	Both	22	All ages	356	Trachoma	3	Rate	1990	0	0	0
2	DALYs (Disability-Adjusted Life Years)	144	Hashemite Kingdom of Jordan	3	Both	27	Age-standardized	356	Trachoma	3	Rate	1990	0	0	0
2	DALYs (Disability-Adjusted Life Years)	191	Republic of Zambia	3	Both	22	All ages	356	Trachoma	1	Number	1990	477.34803801254856	770.7784197304065	265.2633515634127
2	DALYs (Disability-Adjusted Life Years)	191	Republic of Zambia	3	Both	22	All ages	356	Trachoma	2	Percent	1990	5.67155106533708e-05	8.768315423295217e-05	3.2698876887253826e-05
2	DALYs (Disability-Adjusted Life Years)	191	Republic of Zambia	3	Both	22	All ages	356	Trachoma	3	Rate	1990	6.014623646159779	9.711870040488769	3.3423395504371016
2	DALYs (Disability-Adjusted Life Years)	191	Republic of Zambia	3	Both	27	Age-standardized	356	Trachoma	3	Rate	1990	18.304153624132773	28.84901375990986	10.208876289931826
2	DALYs (Disability-Adjusted Life Years)	25	Federated States of Micronesia	3	Both	22	All ages	356	Trachoma	1	Number	1990	0	0	0
2	DALYs (Disability-Adjusted Life Years)	25	Federated States of Micronesia	3	Both	22	All ages	356	Trachoma	2	Percent	1990	0	0	0
2	DALYs (Disability-Adjusted Life Years)	25	Federated States of Micronesia	3	Both	22	All ages	356	Trachoma	3	Rate	1990	0	0	0
2	DALYs (Disability-Adjusted Life Years)	25	Federated States of Micronesia	3	Both	27	Age-standardized	356	Trachoma	3	Rate	1990	0	0	0
2	DALYs (Disability-Adjusted Life Years)	215	Democratic Republic of Sao Tome and Principe	3	Both	22	All ages	356	Trachoma	1	Number	1990	0	0	0
2	DALYs (Disability-Adjusted Life Years)	215	Democratic Republic of Sao Tome and Principe	3	Both	22	All ages	356	Trachoma	2	Percent	1990	0	0	0
2	DALYs (Disability-Adjusted Life Years)	215	Democratic Republic of Sao Tome and Principe	3	Both	22	All ages	356	Trachoma	3	Rate	1990	0	0	0
2	DALYs (Disability-Adjusted Life Years)	215	Democratic Republic of Sao Tome and Principe	3	Both	27	Age-standardized	356	Trachoma	3	Rate	1990	0	0	0
2	DALYs (Disability-Adjusted Life Years)	178	State of Eritrea	3	Both	22	All ages	356	Trachoma	1	Number	1990	270.74113948949963	422.18424052211947	163.16198450608317
2	DALYs (Disability-Adjusted Life Years)	178	State of Eritrea	3	Both	22	All ages	356	Trachoma	2	Percent	1990	6.754713602588986e-05	0.00010558376057111298	3.985380886417031e-05
2	DALYs (Disability-Adjusted Life Years)	178	State of Eritrea	3	Both	22	All ages	356	Trachoma	3	Rate	1990	7.949098301019495	12.395545188956202	4.79051929926068
2	DALYs (Disability-Adjusted Life Years)	178	State of Eritrea	3	Both	27	Age-standardized	356	Trachoma	3	Rate	1990	27.08859730513471	40.53794528632748	16.852938160863864
2	DALYs (Disability-Adjusted Life Years)	62	Russian Federation	3	Both	22	All ages	356	Trachoma	1	Number	1990	0	0	0
2	DALYs (Disability-Adjusted Life Years)	62	Russian Federation	3	Both	22	All ages	356	Trachoma	2	Percent	1990	0	0	0
2	DALYs (Disability-Adjusted Life Years)	62	Russian Federation	3	Both	22	All ages	356	Trachoma	3	Rate	1990	0	0	0
2	DALYs (Disability-Adjusted Life Years)	62	Russian Federation	3	Both	27	Age-standardized	356	Trachoma	3	Rate	1990	0	0	0
2	DALYs (Disability-Adjusted Life Years)	71	Australia	3	Both	22	All ages	356	Trachoma	1	Number	1990	5.256309836700955	8.531283495710763	2.8686592643142896
2	DALYs (Disability-Adjusted Life Years)	71	Australia	3	Both	22	All ages	356	Trachoma	2	Percent	1990	1.0747870724367215e-06	1.6466257188752783e-06	6.374546422405995e-07
2	DALYs (Disability-Adjusted Life Years)	71	Australia	3	Both	22	All ages	356	Trachoma	3	Rate	1990	0.031178080708514303	0.05060376074471098	0.017015604644065912
2	DALYs (Disability-Adjusted Life Years)	71	Australia	3	Both	27	Age-standardized	356	Trachoma	3	Rate	1990	0.028555583988999284	0.04641773573724955	0.015574789951783338
2	DALYs (Disability-Adjusted Life Years)	95	United Kingdom of Great Britain and Northern Ireland	3	Both	22	All ages	356	Trachoma	1	Number	1990	0	0	0
2	DALYs (Disability-Adjusted Life Years)	95	United Kingdom of Great Britain and Northern Ireland	3	Both	22	All ages	356	Trachoma	2	Percent	1990	0	0	0
2	DALYs (Disability-Adjusted Life Years)	95	United Kingdom of Great Britain and Northern Ireland	3	Both	22	All ages	356	Trachoma	3	Rate	1990	0	0	0
2	DALYs (Disability-Adjusted Life Years)	95	United Kingdom of Great Britain and Northern Ireland	3	Both	27	Age-standardized	356	Trachoma	3	Rate	1990	0	0	0
2	DALYs (Disability-Adjusted Life Years)	107	Barbados	3	Both	22	All ages	356	Trachoma	1	Number	1990	0	0	0
2	DALYs (Disability-Adjusted Life Years)	107	Barbados	3	Both	22	All ages	356	Trachoma	2	Percent	1990	0	0	0
2	DALYs (Disability-Adjusted Life Years)	107	Barbados	3	Both	22	All ages	356	Trachoma	3	Rate	1990	0	0	0
2	DALYs (Disability-Adjusted Life Years)	107	Barbados	3	Both	27	Age-standardized	356	Trachoma	3	Rate	1990	0	0	0
2	DALYs (Disability-Adjusted Life Years)	81	Federal Republic of Germany	3	Both	22	All ages	356	Trachoma	1	Number	1990	0	0	0
2	DALYs (Disability-Adjusted Life Years)	81	Federal Republic of Germany	3	Both	22	All ages	356	Trachoma	2	Percent	1990	0	0	0
2	DALYs (Disability-Adjusted Life Years)	81	Federal Republic of Germany	3	Both	22	All ages	356	Trachoma	3	Rate	1990	0	0	0
2	DALYs (Disability-Adjusted Life Years)	81	Federal Republic of Germany	3	Both	27	Age-standardized	356	Trachoma	3	Rate	1990	0	0	0
2	DALYs (Disability-Adjusted Life Years)	180	Republic of Kenya	3	Both	22	All ages	356	Trachoma	1	Number	1990	751.2064537156804	1098.8320937176086	477.53118580280835
2	DALYs (Disability-Adjusted Life Years)	180	Republic of Kenya	3	Both	22	All ages	356	Trachoma	2	Percent	1990	5.331381739390152e-05	7.631075495388385e-05	3.5230024371750955e-05
2	DALYs (Disability-Adjusted Life Years)	180	Republic of Kenya	3	Both	22	All ages	356	Trachoma	3	Rate	1990	3.2453474734581795	4.747152984991411	2.063020917454991
2	DALYs (Disability-Adjusted Life Years)	180	Republic of Kenya	3	Both	27	Age-standardized	356	Trachoma	3	Rate	1990	9.408818952326348	13.936949943638892	6.082912353743727
2	DALYs (Disability-Adjusted Life Years)	133	Bolivarian Republic of Venezuela	3	Both	22	All ages	356	Trachoma	1	Number	1990	0	0	0
2	DALYs (Disability-Adjusted Life Years)	133	Bolivarian Republic of Venezuela	3	Both	22	All ages	356	Trachoma	2	Percent	1990	0	0	0
2	DALYs (Disability-Adjusted Life Years)	133	Bolivarian Republic of Venezuela	3	Both	22	All ages	356	Trachoma	3	Rate	1990	0	0	0
2	DALYs (Disability-Adjusted Life Years)	133	Bolivarian Republic of Venezuela	3	Both	27	Age-standardized	356	Trachoma	3	Rate	1990	0	0	0
2	DALYs (Disability-Adjusted Life Years)	97	Argentine Republic	3	Both	22	All ages	356	Trachoma	1	Number	1990	0	0	0
2	DALYs (Disability-Adjusted Life Years)	97	Argentine Republic	3	Both	22	All ages	356	Trachoma	2	Percent	1990	0	0	0
2	DALYs (Disability-Adjusted Life Years)	97	Argentine Republic	3	Both	22	All ages	356	Trachoma	3	Rate	1990	0	0	0
2	DALYs (Disability-Adjusted Life Years)	97	Argentine Republic	3	Both	27	Age-standardized	356	Trachoma	3	Rate	1990	0	0	0
2	DALYs (Disability-Adjusted Life Years)	109	Republic of Cuba	3	Both	22	All ages	356	Trachoma	1	Number	1990	0	0	0
2	DALYs (Disability-Adjusted Life Years)	109	Republic of Cuba	3	Both	22	All ages	356	Trachoma	2	Percent	1990	0	0	0
2	DALYs (Disability-Adjusted Life Years)	109	Republic of Cuba	3	Both	22	All ages	356	Trachoma	3	Rate	1990	0	0	0
2	DALYs (Disability-Adjusted Life Years)	109	Republic of Cuba	3	Both	27	Age-standardized	356	Trachoma	3	Rate	1990	0	0	0
2	DALYs (Disability-Adjusted Life Years)	14	Republic of Maldives	3	Both	22	All ages	356	Trachoma	1	Number	1990	0	0	0
2	DALYs (Disability-Adjusted Life Years)	14	Republic of Maldives	3	Both	22	All ages	356	Trachoma	2	Percent	1990	0	0	0
2	DALYs (Disability-Adjusted Life Years)	14	Republic of Maldives	3	Both	22	All ages	356	Trachoma	3	Rate	1990	0	0	0
2	DALYs (Disability-Adjusted Life Years)	14	Republic of Maldives	3	Both	27	Age-standardized	356	Trachoma	3	Rate	1990	0	0	0
2	DALYs (Disability-Adjusted Life Years)	145	State of Kuwait	3	Both	22	All ages	356	Trachoma	1	Number	1990	0	0	0
2	DALYs (Disability-Adjusted Life Years)	145	State of Kuwait	3	Both	22	All ages	356	Trachoma	2	Percent	1990	0	0	0
2	DALYs (Disability-Adjusted Life Years)	145	State of Kuwait	3	Both	22	All ages	356	Trachoma	3	Rate	1990	0	0	0
2	DALYs (Disability-Adjusted Life Years)	145	State of Kuwait	3	Both	27	Age-standardized	356	Trachoma	3	Rate	1990	0	0	0
2	DALYs (Disability-Adjusted Life Years)	131	Republic of Nicaragua	3	Both	22	All ages	356	Trachoma	1	Number	1990	0	0	0
2	DALYs (Disability-Adjusted Life Years)	131	Republic of Nicaragua	3	Both	22	All ages	356	Trachoma	2	Percent	1990	0	0	0
2	DALYs (Disability-Adjusted Life Years)	131	Republic of Nicaragua	3	Both	22	All ages	356	Trachoma	3	Rate	1990	0	0	0
2	DALYs (Disability-Adjusted Life Years)	131	Republic of Nicaragua	3	Both	27	Age-standardized	356	Trachoma	3	Rate	1990	0	0	0
2	DALYs (Disability-Adjusted Life Years)	85	State of Israel	3	Both	22	All ages	356	Trachoma	1	Number	1990	0	0	0
2	DALYs (Disability-Adjusted Life Years)	85	State of Israel	3	Both	22	All ages	356	Trachoma	2	Percent	1990	0	0	0
2	DALYs (Disability-Adjusted Life Years)	85	State of Israel	3	Both	22	All ages	356	Trachoma	3	Rate	1990	0	0	0
2	DALYs (Disability-Adjusted Life Years)	85	State of Israel	3	Both	27	Age-standardized	356	Trachoma	3	Rate	1990	0	0	0
2	DALYs (Disability-Adjusted Life Years)	61	Republic of Moldova	3	Both	22	All ages	356	Trachoma	1	Number	1990	0	0	0
2	DALYs (Disability-Adjusted Life Years)	61	Republic of Moldova	3	Both	22	All ages	356	Trachoma	2	Percent	1990	0	0	0
2	DALYs (Disability-Adjusted Life Years)	61	Republic of Moldova	3	Both	22	All ages	356	Trachoma	3	Rate	1990	0	0	0
2	DALYs (Disability-Adjusted Life Years)	61	Republic of Moldova	3	Both	27	Age-standardized	356	Trachoma	3	Rate	1990	0	0	0
2	DALYs (Disability-Adjusted Life Years)	59	Republic of Latvia	3	Both	22	All ages	356	Trachoma	1	Number	1990	0	0	0
2	DALYs (Disability-Adjusted Life Years)	59	Republic of Latvia	3	Both	22	All ages	356	Trachoma	2	Percent	1990	0	0	0
2	DALYs (Disability-Adjusted Life Years)	59	Republic of Latvia	3	Both	22	All ages	356	Trachoma	3	Rate	1990	0	0	0
2	DALYs (Disability-Adjusted Life Years)	59	Republic of Latvia	3	Both	27	Age-standardized	356	Trachoma	3	Rate	1990	0	0	0
2	DALYs (Disability-Adjusted Life Years)	47	Czech Republic	3	Both	22	All ages	356	Trachoma	1	Number	1990	0	0	0
2	DALYs (Disability-Adjusted Life Years)	47	Czech Republic	3	Both	22	All ages	356	Trachoma	2	Percent	1990	0	0	0
2	DALYs (Disability-Adjusted Life Years)	47	Czech Republic	3	Both	22	All ages	356	Trachoma	3	Rate	1990	0	0	0
2	DALYs (Disability-Adjusted Life Years)	47	Czech Republic	3	Both	27	Age-standardized	356	Trachoma	3	Rate	1990	0	0	0
2	DALYs (Disability-Adjusted Life Years)	49	North Macedonia	3	Both	22	All ages	356	Trachoma	1	Number	1990	0	0	0
2	DALYs (Disability-Adjusted Life Years)	49	North Macedonia	3	Both	22	All ages	356	Trachoma	2	Percent	1990	0	0	0
2	DALYs (Disability-Adjusted Life Years)	49	North Macedonia	3	Both	22	All ages	356	Trachoma	3	Rate	1990	0	0	0
2	DALYs (Disability-Adjusted Life Years)	49	North Macedonia	3	Both	27	Age-standardized	356	Trachoma	3	Rate	1990	0	0	0
2	DALYs (Disability-Adjusted Life Years)	179	Federal Democratic Republic of Ethiopia	3	Both	22	All ages	356	Trachoma	1	Number	1990	38373.91366711429	51662.60458017264	26961.923678951018
2	DALYs (Disability-Adjusted Life Years)	179	Federal Democratic Republic of Ethiopia	3	Both	22	All ages	356	Trachoma	2	Percent	1990	0.0005865076727377747	0.0007899546022970767	0.0004135118460240543
2	DALYs (Disability-Adjusted Life Years)	179	Federal Democratic Republic of Ethiopia	3	Both	22	All ages	356	Trachoma	3	Rate	1990	75.88477445443442	102.16328546271666	53.3174571398554
2	DALYs (Disability-Adjusted Life Years)	179	Federal Democratic Republic of Ethiopia	3	Both	27	Age-standardized	356	Trachoma	3	Rate	1990	200.93963168920766	271.7670740106043	140.03787085120467
2	DALYs (Disability-Adjusted Life Years)	38	Mongolia	3	Both	22	All ages	356	Trachoma	1	Number	1990	0	0	0
2	DALYs (Disability-Adjusted Life Years)	38	Mongolia	3	Both	22	All ages	356	Trachoma	2	Percent	1990	0	0	0
2	DALYs (Disability-Adjusted Life Years)	38	Mongolia	3	Both	22	All ages	356	Trachoma	3	Rate	1990	0	0	0
2	DALYs (Disability-Adjusted Life Years)	38	Mongolia	3	Both	27	Age-standardized	356	Trachoma	3	Rate	1990	0	0	0
2	DALYs (Disability-Adjusted Life Years)	119	Republic of Trinidad and Tobago	3	Both	22	All ages	356	Trachoma	1	Number	1990	0	0	0
2	DALYs (Disability-Adjusted Life Years)	119	Republic of Trinidad and Tobago	3	Both	22	All ages	356	Trachoma	2	Percent	1990	0	0	0
2	DALYs (Disability-Adjusted Life Years)	119	Republic of Trinidad and Tobago	3	Both	22	All ages	356	Trachoma	3	Rate	1990	0	0	0
2	DALYs (Disability-Adjusted Life Years)	119	Republic of Trinidad and Tobago	3	Both	27	Age-standardized	356	Trachoma	3	Rate	1990	0	0	0
2	DALYs (Disability-Adjusted Life Years)	155	Republic of Turkey	3	Both	22	All ages	356	Trachoma	1	Number	1990	0	0	0
2	DALYs (Disability-Adjusted Life Years)	155	Republic of Turkey	3	Both	22	All ages	356	Trachoma	2	Percent	1990	0	0	0
2	DALYs (Disability-Adjusted Life Years)	155	Republic of Turkey	3	Both	22	All ages	356	Trachoma	3	Rate	1990	0	0	0
2	DALYs (Disability-Adjusted Life Years)	155	Republic of Turkey	3	Both	27	Age-standardized	356	Trachoma	3	Rate	1990	0	0	0
2	DALYs (Disability-Adjusted Life Years)	204	Republic of Chad	3	Both	22	All ages	356	Trachoma	1	Number	1990	2385.6300925549385	3278.561761822417	1682.848958755435
2	DALYs (Disability-Adjusted Life Years)	204	Republic of Chad	3	Both	22	All ages	356	Trachoma	2	Percent	1990	0.0003225329562980947	0.00043965457142637767	0.00022647373684477057
2	DALYs (Disability-Adjusted Life Years)	204	Republic of Chad	3	Both	22	All ages	356	Trachoma	3	Rate	1990	39.58589752879623	54.402738442294016	27.924315108881473
2	DALYs (Disability-Adjusted Life Years)	204	Republic of Chad	3	Both	27	Age-standardized	356	Trachoma	3	Rate	1990	89.19318243360357	122.64985346036151	62.954750271883945
2	DALYs (Disability-Adjusted Life Years)	121	Plurinational State of Bolivia	3	Both	22	All ages	356	Trachoma	1	Number	1990	0	0	0
2	DALYs (Disability-Adjusted Life Years)	121	Plurinational State of Bolivia	3	Both	22	All ages	356	Trachoma	2	Percent	1990	0	0	0
2	DALYs (Disability-Adjusted Life Years)	121	Plurinational State of Bolivia	3	Both	22	All ages	356	Trachoma	3	Rate	1990	0	0	0
2	DALYs (Disability-Adjusted Life Years)	121	Plurinational State of Bolivia	3	Both	27	Age-standardized	356	Trachoma	3	Rate	1990	0	0	0
2	DALYs (Disability-Adjusted Life Years)	26	Independent State of Papua New Guinea	3	Both	22	All ages	356	Trachoma	1	Number	1990	174.3888139218125	278.26476958595754	104.74996869769478
2	DALYs (Disability-Adjusted Life Years)	26	Independent State of Papua New Guinea	3	Both	22	All ages	356	Trachoma	2	Percent	1990	7.674546667832445e-05	0.00012354886655643042	4.802013264907063e-05
2	DALYs (Disability-Adjusted Life Years)	26	Independent State of Papua New Guinea	3	Both	22	All ages	356	Trachoma	3	Rate	1990	4.250106515600324	6.781713136770037	2.5529075773782606
2	DALYs (Disability-Adjusted Life Years)	26	Independent State of Papua New Guinea	3	Both	27	Age-standardized	356	Trachoma	3	Rate	1990	8.500593028580614	13.238534621549004	5.333685875545121
2	DALYs (Disability-Adjusted Life Years)	84	Ireland	3	Both	22	All ages	356	Trachoma	1	Number	2021	0	0	0
2	DALYs (Disability-Adjusted Life Years)	84	Ireland	3	Both	22	All ages	356	Trachoma	2	Percent	2021	0	0	0
2	DALYs (Disability-Adjusted Life Years)	84	Ireland	3	Both	22	All ages	356	Trachoma	3	Rate	2021	0	0	0
2	DALYs (Disability-Adjusted Life Years)	84	Ireland	3	Both	27	Age-standardized	356	Trachoma	3	Rate	2021	0	0	0
2	DALYs (Disability-Adjusted Life Years)	83	Republic of Iceland	3	Both	22	All ages	356	Trachoma	1	Number	1990	0	0	0
2	DALYs (Disability-Adjusted Life Years)	83	Republic of Iceland	3	Both	22	All ages	356	Trachoma	2	Percent	1990	0	0	0
2	DALYs (Disability-Adjusted Life Years)	83	Republic of Iceland	3	Both	22	All ages	356	Trachoma	3	Rate	1990	0	0	0
2	DALYs (Disability-Adjusted Life Years)	83	Republic of Iceland	3	Both	27	Age-standardized	356	Trachoma	3	Rate	1990	0	0	0
2	DALYs (Disability-Adjusted Life Years)	62	Russian Federation	3	Both	22	All ages	356	Trachoma	1	Number	2021	0	0	0
2	DALYs (Disability-Adjusted Life Years)	62	Russian Federation	3	Both	22	All ages	356	Trachoma	2	Percent	2021	0	0	0
2	DALYs (Disability-Adjusted Life Years)	62	Russian Federation	3	Both	22	All ages	356	Trachoma	3	Rate	2021	0	0	0
2	DALYs (Disability-Adjusted Life Years)	62	Russian Federation	3	Both	27	Age-standardized	356	Trachoma	3	Rate	2021	0	0	0
2	DALYs (Disability-Adjusted Life Years)	380	Republic of Palau	3	Both	22	All ages	356	Trachoma	1	Number	1990	0	0	0
2	DALYs (Disability-Adjusted Life Years)	380	Republic of Palau	3	Both	22	All ages	356	Trachoma	2	Percent	1990	0	0	0
2	DALYs (Disability-Adjusted Life Years)	380	Republic of Palau	3	Both	22	All ages	356	Trachoma	3	Rate	1990	0	0	0
2	DALYs (Disability-Adjusted Life Years)	380	Republic of Palau	3	Both	27	Age-standardized	356	Trachoma	3	Rate	1990	0	0	0
2	DALYs (Disability-Adjusted Life Years)	7	Democratic People's Republic of Korea	3	Both	22	All ages	356	Trachoma	1	Number	2021	0	0	0
2	DALYs (Disability-Adjusted Life Years)	7	Democratic People's Republic of Korea	3	Both	22	All ages	356	Trachoma	2	Percent	2021	0	0	0
2	DALYs (Disability-Adjusted Life Years)	7	Democratic People's Republic of Korea	3	Both	22	All ages	356	Trachoma	3	Rate	2021	0	0	0
2	DALYs (Disability-Adjusted Life Years)	7	Democratic People's Republic of Korea	3	Both	27	Age-standardized	356	Trachoma	3	Rate	2021	0	0	0
2	DALYs (Disability-Adjusted Life Years)	50	Montenegro	3	Both	22	All ages	356	Trachoma	1	Number	2021	0	0	0
2	DALYs (Disability-Adjusted Life Years)	50	Montenegro	3	Both	22	All ages	356	Trachoma	2	Percent	2021	0	0	0
2	DALYs (Disability-Adjusted Life Years)	50	Montenegro	3	Both	22	All ages	356	Trachoma	3	Rate	2021	0	0	0
2	DALYs (Disability-Adjusted Life Years)	50	Montenegro	3	Both	27	Age-standardized	356	Trachoma	3	Rate	2021	0	0	0
2	DALYs (Disability-Adjusted Life Years)	216	Republic of Senegal	3	Both	22	All ages	356	Trachoma	1	Number	1990	746.9869892799768	1087.1408373399354	461.51385804461705
2	DALYs (Disability-Adjusted Life Years)	216	Republic of Senegal	3	Both	22	All ages	356	Trachoma	2	Percent	1990	0.00011804022763786353	0.00017208848955990377	7.481185623444905e-05
2	DALYs (Disability-Adjusted Life Years)	216	Republic of Senegal	3	Both	22	All ages	356	Trachoma	3	Rate	1990	9.787080288953733	14.24380185082232	6.0467896335132805
2	DALYs (Disability-Adjusted Life Years)	216	Republic of Senegal	3	Both	27	Age-standardized	356	Trachoma	3	Rate	1990	25.67686018903216	37.128092903244315	16.06829894505133
2	DALYs (Disability-Adjusted Life Years)	17	Democratic Socialist Republic of Sri Lanka	3	Both	22	All ages	356	Trachoma	1	Number	2021	0	0	0
2	DALYs (Disability-Adjusted Life Years)	17	Democratic Socialist Republic of Sri Lanka	3	Both	22	All ages	356	Trachoma	2	Percent	2021	0	0	0
2	DALYs (Disability-Adjusted Life Years)	17	Democratic Socialist Republic of Sri Lanka	3	Both	22	All ages	356	Trachoma	3	Rate	2021	0	0	0
2	DALYs (Disability-Adjusted Life Years)	17	Democratic Socialist Republic of Sri Lanka	3	Both	27	Age-standardized	356	Trachoma	3	Rate	2021	0	0	0
2	DALYs (Disability-Adjusted Life Years)	108	Belize	3	Both	22	All ages	356	Trachoma	1	Number	2021	0	0	0
2	DALYs (Disability-Adjusted Life Years)	108	Belize	3	Both	22	All ages	356	Trachoma	2	Percent	2021	0	0	0
2	DALYs (Disability-Adjusted Life Years)	108	Belize	3	Both	22	All ages	356	Trachoma	3	Rate	2021	0	0	0
2	DALYs (Disability-Adjusted Life Years)	98	Republic of Chile	3	Both	22	All ages	356	Trachoma	1	Number	2021	0	0	0
2	DALYs (Disability-Adjusted Life Years)	98	Republic of Chile	3	Both	22	All ages	356	Trachoma	2	Percent	2021	0	0	0
2	DALYs (Disability-Adjusted Life Years)	98	Republic of Chile	3	Both	22	All ages	356	Trachoma	3	Rate	2021	0	0	0
2	DALYs (Disability-Adjusted Life Years)	98	Republic of Chile	3	Both	27	Age-standardized	356	Trachoma	3	Rate	2021	0	0	0
2	DALYs (Disability-Adjusted Life Years)	74	Principality of Andorra	3	Both	22	All ages	356	Trachoma	1	Number	2021	0	0	0
2	DALYs (Disability-Adjusted Life Years)	74	Principality of Andorra	3	Both	22	All ages	356	Trachoma	2	Percent	2021	0	0	0
2	DALYs (Disability-Adjusted Life Years)	74	Principality of Andorra	3	Both	22	All ages	356	Trachoma	3	Rate	2021	0	0	0
2	DALYs (Disability-Adjusted Life Years)	74	Principality of Andorra	3	Both	27	Age-standardized	356	Trachoma	3	Rate	2021	0	0	0
2	DALYs (Disability-Adjusted Life Years)	86	Republic of Italy	3	Both	22	All ages	356	Trachoma	1	Number	2021	0	0	0
2	DALYs (Disability-Adjusted Life Years)	86	Republic of Italy	3	Both	22	All ages	356	Trachoma	2	Percent	2021	0	0	0
2	DALYs (Disability-Adjusted Life Years)	86	Republic of Italy	3	Both	22	All ages	356	Trachoma	3	Rate	2021	0	0	0
2	DALYs (Disability-Adjusted Life Years)	86	Republic of Italy	3	Both	27	Age-standardized	356	Trachoma	3	Rate	2021	0	0	0
2	DALYs (Disability-Adjusted Life Years)	110	Commonwealth of Dominica	3	Both	22	All ages	356	Trachoma	1	Number	2021	0	0	0
2	DALYs (Disability-Adjusted Life Years)	110	Commonwealth of Dominica	3	Both	22	All ages	356	Trachoma	2	Percent	2021	0	0	0
2	DALYs (Disability-Adjusted Life Years)	110	Commonwealth of Dominica	3	Both	22	All ages	356	Trachoma	3	Rate	2021	0	0	0
2	DALYs (Disability-Adjusted Life Years)	110	Commonwealth of Dominica	3	Both	27	Age-standardized	356	Trachoma	3	Rate	2021	0	0	0
2	DALYs (Disability-Adjusted Life Years)	29	Kingdom of Tonga	3	Both	22	All ages	356	Trachoma	1	Number	2021	0	0	0
2	DALYs (Disability-Adjusted Life Years)	29	Kingdom of Tonga	3	Both	22	All ages	356	Trachoma	2	Percent	2021	0	0	0
2	DALYs (Disability-Adjusted Life Years)	29	Kingdom of Tonga	3	Both	22	All ages	356	Trachoma	3	Rate	2021	0	0	0
2	DALYs (Disability-Adjusted Life Years)	29	Kingdom of Tonga	3	Both	27	Age-standardized	356	Trachoma	3	Rate	2021	0	0	0
2	DALYs (Disability-Adjusted Life Years)	43	Republic of Albania	3	Both	22	All ages	356	Trachoma	1	Number	2021	0	0	0
2	DALYs (Disability-Adjusted Life Years)	43	Republic of Albania	3	Both	22	All ages	356	Trachoma	2	Percent	2021	0	0	0
2	DALYs (Disability-Adjusted Life Years)	43	Republic of Albania	3	Both	22	All ages	356	Trachoma	3	Rate	2021	0	0	0
2	DALYs (Disability-Adjusted Life Years)	43	Republic of Albania	3	Both	27	Age-standardized	356	Trachoma	3	Rate	2021	0	0	0
2	DALYs (Disability-Adjusted Life Years)	67	Japan	3	Both	22	All ages	356	Trachoma	1	Number	2021	0	0	0
2	DALYs (Disability-Adjusted Life Years)	67	Japan	3	Both	22	All ages	356	Trachoma	2	Percent	2021	0	0	0
2	DALYs (Disability-Adjusted Life Years)	67	Japan	3	Both	22	All ages	356	Trachoma	3	Rate	2021	0	0	0
2	DALYs (Disability-Adjusted Life Years)	67	Japan	3	Both	27	Age-standardized	356	Trachoma	3	Rate	2021	0	0	0
2	DALYs (Disability-Adjusted Life Years)	55	Republic of Slovenia	3	Both	22	All ages	356	Trachoma	1	Number	2021	0	0	0
2	DALYs (Disability-Adjusted Life Years)	55	Republic of Slovenia	3	Both	22	All ages	356	Trachoma	2	Percent	2021	0	0	0
2	DALYs (Disability-Adjusted Life Years)	55	Republic of Slovenia	3	Both	22	All ages	356	Trachoma	3	Rate	2021	0	0	0
2	DALYs (Disability-Adjusted Life Years)	55	Republic of Slovenia	3	Both	27	Age-standardized	356	Trachoma	3	Rate	2021	0	0	0
2	DALYs (Disability-Adjusted Life Years)	122	Republic of Ecuador	3	Both	22	All ages	356	Trachoma	1	Number	2021	0	0	0
2	DALYs (Disability-Adjusted Life Years)	122	Republic of Ecuador	3	Both	22	All ages	356	Trachoma	2	Percent	2021	0	0	0
2	DALYs (Disability-Adjusted Life Years)	122	Republic of Ecuador	3	Both	22	All ages	356	Trachoma	3	Rate	2021	0	0	0
2	DALYs (Disability-Adjusted Life Years)	122	Republic of Ecuador	3	Both	27	Age-standardized	356	Trachoma	3	Rate	2021	0	0	0
2	DALYs (Disability-Adjusted Life Years)	146	Lebanese Republic	3	Both	22	All ages	356	Trachoma	1	Number	2021	0	0	0
2	DALYs (Disability-Adjusted Life Years)	146	Lebanese Republic	3	Both	22	All ages	356	Trachoma	2	Percent	2021	0	0	0
2	DALYs (Disability-Adjusted Life Years)	146	Lebanese Republic	3	Both	22	All ages	356	Trachoma	3	Rate	2021	0	0	0
2	DALYs (Disability-Adjusted Life Years)	146	Lebanese Republic	3	Both	27	Age-standardized	356	Trachoma	3	Rate	2021	0	0	0
2	DALYs (Disability-Adjusted Life Years)	170	Republic of the Congo	3	Both	22	All ages	356	Trachoma	1	Number	2021	0	0	0
2	DALYs (Disability-Adjusted Life Years)	170	Republic of the Congo	3	Both	22	All ages	356	Trachoma	2	Percent	2021	0	0	0
2	DALYs (Disability-Adjusted Life Years)	170	Republic of the Congo	3	Both	22	All ages	356	Trachoma	3	Rate	2021	0	0	0
2	DALYs (Disability-Adjusted Life Years)	170	Republic of the Congo	3	Both	27	Age-standardized	356	Trachoma	3	Rate	2021	0	0	0
2	DALYs (Disability-Adjusted Life Years)	320	Cook Islands	3	Both	22	All ages	356	Trachoma	1	Number	2021	0	0	0
2	DALYs (Disability-Adjusted Life Years)	320	Cook Islands	3	Both	22	All ages	356	Trachoma	2	Percent	2021	0	0	0
2	DALYs (Disability-Adjusted Life Years)	320	Cook Islands	3	Both	22	All ages	356	Trachoma	3	Rate	2021	0	0	0
2	DALYs (Disability-Adjusted Life Years)	320	Cook Islands	3	Both	27	Age-standardized	356	Trachoma	3	Rate	2021	0	0	0
2	DALYs (Disability-Adjusted Life Years)	91	Portuguese Republic	3	Both	22	All ages	356	Trachoma	1	Number	2021	0	0	0
2	DALYs (Disability-Adjusted Life Years)	91	Portuguese Republic	3	Both	22	All ages	356	Trachoma	2	Percent	2021	0	0	0
2	DALYs (Disability-Adjusted Life Years)	91	Portuguese Republic	3	Both	22	All ages	356	Trachoma	3	Rate	2021	0	0	0
2	DALYs (Disability-Adjusted Life Years)	91	Portuguese Republic	3	Both	27	Age-standardized	356	Trachoma	3	Rate	2021	0	0	0
2	DALYs (Disability-Adjusted Life Years)	79	Republic of Finland	3	Both	22	All ages	356	Trachoma	1	Number	2021	0	0	0
2	DALYs (Disability-Adjusted Life Years)	79	Republic of Finland	3	Both	22	All ages	356	Trachoma	2	Percent	2021	0	0	0
2	DALYs (Disability-Adjusted Life Years)	79	Republic of Finland	3	Both	22	All ages	356	Trachoma	3	Rate	2021	0	0	0
2	DALYs (Disability-Adjusted Life Years)	79	Republic of Finland	3	Both	27	Age-standardized	356	Trachoma	3	Rate	2021	0	0	0
2	DALYs (Disability-Adjusted Life Years)	45	Republic of Bulgaria	3	Both	22	All ages	356	Trachoma	1	Number	2021	0	0	0
2	DALYs (Disability-Adjusted Life Years)	45	Republic of Bulgaria	3	Both	22	All ages	356	Trachoma	2	Percent	2021	0	0	0
2	DALYs (Disability-Adjusted Life Years)	45	Republic of Bulgaria	3	Both	22	All ages	356	Trachoma	3	Rate	2021	0	0	0
2	DALYs (Disability-Adjusted Life Years)	45	Republic of Bulgaria	3	Both	27	Age-standardized	356	Trachoma	3	Rate	2021	0	0	0
2	DALYs (Disability-Adjusted Life Years)	69	Republic of Singapore	3	Both	22	All ages	356	Trachoma	1	Number	2021	0	0	0
2	DALYs (Disability-Adjusted Life Years)	69	Republic of Singapore	3	Both	22	All ages	356	Trachoma	2	Percent	2021	0	0	0
2	DALYs (Disability-Adjusted Life Years)	69	Republic of Singapore	3	Both	22	All ages	356	Trachoma	3	Rate	2021	0	0	0
2	DALYs (Disability-Adjusted Life Years)	69	Republic of Singapore	3	Both	27	Age-standardized	356	Trachoma	3	Rate	2021	0	0	0
2	DALYs (Disability-Adjusted Life Years)	126	Republic of Costa Rica	3	Both	22	All ages	356	Trachoma	1	Number	2021	0	0	0
2	DALYs (Disability-Adjusted Life Years)	126	Republic of Costa Rica	3	Both	22	All ages	356	Trachoma	2	Percent	2021	0	0	0
2	DALYs (Disability-Adjusted Life Years)	126	Republic of Costa Rica	3	Both	22	All ages	356	Trachoma	3	Rate	2021	0	0	0
2	DALYs (Disability-Adjusted Life Years)	126	Republic of Costa Rica	3	Both	27	Age-standardized	356	Trachoma	3	Rate	2021	0	0	0
2	DALYs (Disability-Adjusted Life Years)	33	Republic of Armenia	3	Both	22	All ages	356	Trachoma	1	Number	2021	0	0	0
2	DALYs (Disability-Adjusted Life Years)	33	Republic of Armenia	3	Both	22	All ages	356	Trachoma	2	Percent	2021	0	0	0
2	DALYs (Disability-Adjusted Life Years)	33	Republic of Armenia	3	Both	22	All ages	356	Trachoma	3	Rate	2021	0	0	0
2	DALYs (Disability-Adjusted Life Years)	33	Republic of Armenia	3	Both	27	Age-standardized	356	Trachoma	3	Rate	2021	0	0	0
2	DALYs (Disability-Adjusted Life Years)	105	Antigua and Barbuda	3	Both	22	All ages	356	Trachoma	1	Number	2021	0	0	0
2	DALYs (Disability-Adjusted Life Years)	105	Antigua and Barbuda	3	Both	22	All ages	356	Trachoma	2	Percent	2021	0	0	0
2	DALYs (Disability-Adjusted Life Years)	105	Antigua and Barbuda	3	Both	22	All ages	356	Trachoma	3	Rate	2021	0	0	0
2	DALYs (Disability-Adjusted Life Years)	105	Antigua and Barbuda	3	Both	27	Age-standardized	356	Trachoma	3	Rate	2021	0	0	0
2	DALYs (Disability-Adjusted Life Years)	186	Republic of Seychelles	3	Both	22	All ages	356	Trachoma	1	Number	2021	0	0	0
2	DALYs (Disability-Adjusted Life Years)	186	Republic of Seychelles	3	Both	22	All ages	356	Trachoma	2	Percent	2021	0	0	0
2	DALYs (Disability-Adjusted Life Years)	186	Republic of Seychelles	3	Both	22	All ages	356	Trachoma	3	Rate	2021	0	0	0
2	DALYs (Disability-Adjusted Life Years)	186	Republic of Seychelles	3	Both	27	Age-standardized	356	Trachoma	3	Rate	2021	0	0	0
2	DALYs (Disability-Adjusted Life Years)	57	Republic of Belarus	3	Both	22	All ages	356	Trachoma	1	Number	2021	0	0	0
2	DALYs (Disability-Adjusted Life Years)	57	Republic of Belarus	3	Both	22	All ages	356	Trachoma	2	Percent	2021	0	0	0
2	DALYs (Disability-Adjusted Life Years)	57	Republic of Belarus	3	Both	22	All ages	356	Trachoma	3	Rate	2021	0	0	0
2	DALYs (Disability-Adjusted Life Years)	57	Republic of Belarus	3	Both	27	Age-standardized	356	Trachoma	3	Rate	2021	0	0	0
2	DALYs (Disability-Adjusted Life Years)	182	Republic of Malawi	3	Both	22	All ages	356	Trachoma	1	Number	2021	96.68861504611597	168.39790121242	50.073153210036274
2	DALYs (Disability-Adjusted Life Years)	182	Republic of Malawi	3	Both	22	All ages	356	Trachoma	2	Percent	2021	1.0097996464409177e-05	1.7404206895192342e-05	5.14882646536829e-06
2	DALYs (Disability-Adjusted Life Years)	182	Republic of Malawi	3	Both	22	All ages	356	Trachoma	3	Rate	2021	0.4971689010770068	0.8658951154644376	0.2574741042988426
2	DALYs (Disability-Adjusted Life Years)	182	Republic of Malawi	3	Both	27	Age-standardized	356	Trachoma	3	Rate	2021	1.3851092952747113	2.439752838111923	0.7308104847477556
2	DALYs (Disability-Adjusted Life Years)	115	Jamaica	3	Both	22	All ages	356	Trachoma	1	Number	2021	0	0	0
2	DALYs (Disability-Adjusted Life Years)	115	Jamaica	3	Both	22	All ages	356	Trachoma	2	Percent	2021	0	0	0
2	DALYs (Disability-Adjusted Life Years)	115	Jamaica	3	Both	22	All ages	356	Trachoma	3	Rate	2021	0	0	0
2	DALYs (Disability-Adjusted Life Years)	115	Jamaica	3	Both	27	Age-standardized	356	Trachoma	3	Rate	2021	0	0	0
2	DALYs (Disability-Adjusted Life Years)	150	Sultanate of Oman	3	Both	22	All ages	356	Trachoma	1	Number	2021	382.90762727297323	599.1806538090113	238.18183496616035
2	DALYs (Disability-Adjusted Life Years)	150	Sultanate of Oman	3	Both	22	All ages	356	Trachoma	2	Percent	2021	0.0003642670108599075	0.0005464861587029461	0.000236999839790472
2	DALYs (Disability-Adjusted Life Years)	150	Sultanate of Oman	3	Both	22	All ages	356	Trachoma	3	Rate	2021	8.140457781421258	12.738332872903094	5.063647297005217
2	DALYs (Disability-Adjusted Life Years)	150	Sultanate of Oman	3	Both	27	Age-standardized	356	Trachoma	3	Rate	2021	19.332478332680484	30.64578650229641	11.30919028043798
2	DALYs (Disability-Adjusted Life Years)	396	Republic of San Marino	3	Both	22	All ages	356	Trachoma	1	Number	2021	0	0	0
2	DALYs (Disability-Adjusted Life Years)	396	Republic of San Marino	3	Both	22	All ages	356	Trachoma	2	Percent	2021	0	0	0
2	DALYs (Disability-Adjusted Life Years)	396	Republic of San Marino	3	Both	22	All ages	356	Trachoma	3	Rate	2021	0	0	0
2	DALYs (Disability-Adjusted Life Years)	396	Republic of San Marino	3	Both	27	Age-standardized	356	Trachoma	3	Rate	2021	0	0	0
2	DALYs (Disability-Adjusted Life Years)	19	Democratic Republic of Timor-Leste	3	Both	22	All ages	356	Trachoma	1	Number	2021	0	0	0
2	DALYs (Disability-Adjusted Life Years)	19	Democratic Republic of Timor-Leste	3	Both	22	All ages	356	Trachoma	2	Percent	2021	0	0	0
2	DALYs (Disability-Adjusted Life Years)	19	Democratic Republic of Timor-Leste	3	Both	22	All ages	356	Trachoma	3	Rate	2021	0	0	0
2	DALYs (Disability-Adjusted Life Years)	19	Democratic Republic of Timor-Leste	3	Both	27	Age-standardized	356	Trachoma	3	Rate	2021	0	0	0
2	DALYs (Disability-Adjusted Life Years)	139	People's Democratic Republic of Algeria	3	Both	22	All ages	356	Trachoma	1	Number	2021	507.9579978477759	866.3590373284032	267.3551485571505
2	DALYs (Disability-Adjusted Life Years)	139	People's Democratic Republic of Algeria	3	Both	22	All ages	356	Trachoma	2	Percent	2021	4.085527865159379e-05	6.590258351468723e-05	2.2356310992310514e-05
2	DALYs (Disability-Adjusted Life Years)	139	People's Democratic Republic of Algeria	3	Both	22	All ages	356	Trachoma	3	Rate	2021	1.1492795251143382	1.9601792022530369	0.6049039477132447
2	DALYs (Disability-Adjusted Life Years)	139	People's Democratic Republic of Algeria	3	Both	27	Age-standardized	356	Trachoma	3	Rate	2021	1.546871309820575	2.5765134291809817	0.8121939302027343
2	DALYs (Disability-Adjusted Life Years)	72	New Zealand	3	Both	22	All ages	356	Trachoma	1	Number	2021	0	0	0
2	DALYs (Disability-Adjusted Life Years)	72	New Zealand	3	Both	22	All ages	356	Trachoma	2	Percent	2021	0	0	0
2	DALYs (Disability-Adjusted Life Years)	72	New Zealand	3	Both	22	All ages	356	Trachoma	3	Rate	2021	0	0	0
2	DALYs (Disability-Adjusted Life Years)	72	New Zealand	3	Both	27	Age-standardized	356	Trachoma	3	Rate	2021	0	0	0
2	DALYs (Disability-Adjusted Life Years)	162	Kingdom of Bhutan	3	Both	22	All ages	356	Trachoma	1	Number	2021	0	0	0
2	DALYs (Disability-Adjusted Life Years)	162	Kingdom of Bhutan	3	Both	22	All ages	356	Trachoma	2	Percent	2021	0	0	0
2	DALYs (Disability-Adjusted Life Years)	162	Kingdom of Bhutan	3	Both	22	All ages	356	Trachoma	3	Rate	2021	0	0	0
2	DALYs (Disability-Adjusted Life Years)	162	Kingdom of Bhutan	3	Both	27	Age-standardized	356	Trachoma	3	Rate	2021	0	0	0
2	DALYs (Disability-Adjusted Life Years)	117	Saint Vincent and the Grenadines	3	Both	22	All ages	356	Trachoma	1	Number	2021	0	0	0
2	DALYs (Disability-Adjusted Life Years)	117	Saint Vincent and the Grenadines	3	Both	22	All ages	356	Trachoma	2	Percent	2021	0	0	0
2	DALYs (Disability-Adjusted Life Years)	117	Saint Vincent and the Grenadines	3	Both	22	All ages	356	Trachoma	3	Rate	2021	0	0	0
2	DALYs (Disability-Adjusted Life Years)	117	Saint Vincent and the Grenadines	3	Both	27	Age-standardized	356	Trachoma	3	Rate	2021	0	0	0
2	DALYs (Disability-Adjusted Life Years)	60	Republic of Lithuania	3	Both	22	All ages	356	Trachoma	1	Number	2021	0	0	0
2	DALYs (Disability-Adjusted Life Years)	60	Republic of Lithuania	3	Both	22	All ages	356	Trachoma	2	Percent	2021	0	0	0
2	DALYs (Disability-Adjusted Life Years)	60	Republic of Lithuania	3	Both	22	All ages	356	Trachoma	3	Rate	2021	0	0	0
2	DALYs (Disability-Adjusted Life Years)	60	Republic of Lithuania	3	Both	27	Age-standardized	356	Trachoma	3	Rate	2021	0	0	0
2	DALYs (Disability-Adjusted Life Years)	163	Republic of India	3	Both	22	All ages	356	Trachoma	1	Number	2021	31431.82494768912	44925.266978063315	20154.147206455345
2	DALYs (Disability-Adjusted Life Years)	163	Republic of India	3	Both	22	All ages	356	Trachoma	2	Percent	2021	5.905348615342981e-05	8.269339221848603e-05	3.9652214031860526e-05
2	DALYs (Disability-Adjusted Life Years)	163	Republic of India	3	Both	22	All ages	356	Trachoma	3	Rate	2021	2.222123479302272	3.176064092111106	1.4248298909564685
2	DALYs (Disability-Adjusted Life Years)	163	Republic of India	3	Both	27	Age-standardized	356	Trachoma	3	Rate	2021	2.9089252034034434	4.162371246260662	1.8864674204451641
2	DALYs (Disability-Adjusted Life Years)	12	Lao People's Democratic Republic	3	Both	22	All ages	356	Trachoma	1	Number	2021	28.320263996529086	49.552432343696196	14.601585745532773
2	DALYs (Disability-Adjusted Life Years)	12	Lao People's Democratic Republic	3	Both	22	All ages	356	Trachoma	2	Percent	2021	1.0900546554484971e-05	1.8954760212450033e-05	5.566307679948148e-06
2	DALYs (Disability-Adjusted Life Years)	12	Lao People's Democratic Republic	3	Both	22	All ages	356	Trachoma	3	Rate	2021	0.3838707474370798	0.6716649690635392	0.1979191166647045
2	DALYs (Disability-Adjusted Life Years)	12	Lao People's Democratic Republic	3	Both	27	Age-standardized	356	Trachoma	3	Rate	2021	0.7551726237342744	1.3401407436788104	0.40637076937522054
2	DALYs (Disability-Adjusted Life Years)	35	Georgia	3	Both	22	All ages	356	Trachoma	1	Number	2021	0	0	0
2	DALYs (Disability-Adjusted Life Years)	35	Georgia	3	Both	22	All ages	356	Trachoma	2	Percent	2021	0	0	0
2	DALYs (Disability-Adjusted Life Years)	35	Georgia	3	Both	22	All ages	356	Trachoma	3	Rate	2021	0	0	0
2	DALYs (Disability-Adjusted Life Years)	35	Georgia	3	Both	27	Age-standardized	356	Trachoma	3	Rate	2021	0	0	0
2	DALYs (Disability-Adjusted Life Years)	44	Bosnia and Herzegovina	3	Both	22	All ages	356	Trachoma	1	Number	2021	0	0	0
2	DALYs (Disability-Adjusted Life Years)	44	Bosnia and Herzegovina	3	Both	22	All ages	356	Trachoma	2	Percent	2021	0	0	0
2	DALYs (Disability-Adjusted Life Years)	44	Bosnia and Herzegovina	3	Both	22	All ages	356	Trachoma	3	Rate	2021	0	0	0
2	DALYs (Disability-Adjusted Life Years)	44	Bosnia and Herzegovina	3	Both	27	Age-standardized	356	Trachoma	3	Rate	2021	0	0	0
2	DALYs (Disability-Adjusted Life Years)	66	Brunei Darussalam	3	Both	22	All ages	356	Trachoma	1	Number	2021	0	0	0
2	DALYs (Disability-Adjusted Life Years)	66	Brunei Darussalam	3	Both	22	All ages	356	Trachoma	2	Percent	2021	0	0	0
2	DALYs (Disability-Adjusted Life Years)	66	Brunei Darussalam	3	Both	22	All ages	356	Trachoma	3	Rate	2021	0	0	0
2	DALYs (Disability-Adjusted Life Years)	66	Brunei Darussalam	3	Both	27	Age-standardized	356	Trachoma	3	Rate	2021	0	0	0
2	DALYs (Disability-Adjusted Life Years)	81	Federal Republic of Germany	3	Both	22	All ages	356	Trachoma	1	Number	2021	0	0	0
2	DALYs (Disability-Adjusted Life Years)	81	Federal Republic of Germany	3	Both	22	All ages	356	Trachoma	2	Percent	2021	0	0	0
2	DALYs (Disability-Adjusted Life Years)	81	Federal Republic of Germany	3	Both	22	All ages	356	Trachoma	3	Rate	2021	0	0	0
2	DALYs (Disability-Adjusted Life Years)	81	Federal Republic of Germany	3	Both	27	Age-standardized	356	Trachoma	3	Rate	2021	0	0	0
2	DALYs (Disability-Adjusted Life Years)	435	Republic of South Sudan	3	Both	22	All ages	356	Trachoma	1	Number	2021	193.45184669978195	291.22942296302006	119.11378590027877
2	DALYs (Disability-Adjusted Life Years)	435	Republic of South Sudan	3	Both	22	All ages	356	Trachoma	2	Percent	2021	2.5128792339591105e-05	3.89078792678297e-05	1.5363526696844906e-05
2	DALYs (Disability-Adjusted Life Years)	435	Republic of South Sudan	3	Both	22	All ages	356	Trachoma	3	Rate	2021	2.000014464274419	3.0108942782658366	1.2314656011774976
2	DALYs (Disability-Adjusted Life Years)	435	Republic of South Sudan	3	Both	27	Age-standardized	356	Trachoma	3	Rate	2021	5.61749613219931	8.364075728938298	3.4856480658450737
2	DALYs (Disability-Adjusted Life Years)	211	Republic of Mali	3	Both	22	All ages	356	Trachoma	1	Number	2021	984.1362242730355	1712.2255404521748	496.0524812738114
2	DALYs (Disability-Adjusted Life Years)	211	Republic of Mali	3	Both	22	All ages	356	Trachoma	2	Percent	2021	6.142377997624524e-05	0.00010668269743435531	3.154581165991017e-05
2	DALYs (Disability-Adjusted Life Years)	211	Republic of Mali	3	Both	22	All ages	356	Trachoma	3	Rate	2021	4.082849943636808	7.103447448540601	2.0579547782683667
2	DALYs (Disability-Adjusted Life Years)	211	Republic of Mali	3	Both	27	Age-standardized	356	Trachoma	3	Rate	2021	12.805405610581797	22.352282088282564	6.504106454448695
2	DALYs (Disability-Adjusted Life Years)	195	Republic of Namibia	3	Both	22	All ages	356	Trachoma	1	Number	2021	0	0	0
2	DALYs (Disability-Adjusted Life Years)	195	Republic of Namibia	3	Both	22	All ages	356	Trachoma	2	Percent	2021	0	0	0
2	DALYs (Disability-Adjusted Life Years)	195	Republic of Namibia	3	Both	22	All ages	356	Trachoma	3	Rate	2021	0	0	0
2	DALYs (Disability-Adjusted Life Years)	195	Republic of Namibia	3	Both	27	Age-standardized	356	Trachoma	3	Rate	2021	0	0	0
2	DALYs (Disability-Adjusted Life Years)	23	Republic of Kiribati	3	Both	22	All ages	356	Trachoma	1	Number	2021	2.0849191822664483	3.6739690475260254	1.0564973061708038
2	DALYs (Disability-Adjusted Life Years)	23	Republic of Kiribati	3	Both	22	All ages	356	Trachoma	2	Percent	2021	4.094539238159154e-05	7.032533881565906e-05	2.1405971201820764e-05
2	DALYs (Disability-Adjusted Life Years)	23	Republic of Kiribati	3	Both	22	All ages	356	Trachoma	3	Rate	2021	1.720784452320833	3.0323040188148744	0.8719782300632254
2	DALYs (Disability-Adjusted Life Years)	23	Republic of Kiribati	3	Both	27	Age-standardized	356	Trachoma	3	Rate	2021	3.1632763527094148	5.514175634619171	1.669604513242871
2	DALYs (Disability-Adjusted Life Years)	114	Republic of Haiti	3	Both	22	All ages	356	Trachoma	1	Number	2021	0	0	0
2	DALYs (Disability-Adjusted Life Years)	114	Republic of Haiti	3	Both	22	All ages	356	Trachoma	2	Percent	2021	0	0	0
2	DALYs (Disability-Adjusted Life Years)	114	Republic of Haiti	3	Both	22	All ages	356	Trachoma	3	Rate	2021	0	0	0
2	DALYs (Disability-Adjusted Life Years)	114	Republic of Haiti	3	Both	27	Age-standardized	356	Trachoma	3	Rate	2021	0	0	0
2	DALYs (Disability-Adjusted Life Years)	11	Republic of Indonesia	3	Both	22	All ages	356	Trachoma	1	Number	2021	0	0	0
2	DALYs (Disability-Adjusted Life Years)	11	Republic of Indonesia	3	Both	22	All ages	356	Trachoma	2	Percent	2021	0	0	0
2	DALYs (Disability-Adjusted Life Years)	11	Republic of Indonesia	3	Both	22	All ages	356	Trachoma	3	Rate	2021	0	0	0
2	DALYs (Disability-Adjusted Life Years)	11	Republic of Indonesia	3	Both	27	Age-standardized	356	Trachoma	3	Rate	2021	0	0	0
2	DALYs (Disability-Adjusted Life Years)	14	Republic of Maldives	3	Both	22	All ages	356	Trachoma	1	Number	2021	0	0	0
2	DALYs (Disability-Adjusted Life Years)	14	Republic of Maldives	3	Both	22	All ages	356	Trachoma	2	Percent	2021	0	0	0
2	DALYs (Disability-Adjusted Life Years)	14	Republic of Maldives	3	Both	22	All ages	356	Trachoma	3	Rate	2021	0	0	0
2	DALYs (Disability-Adjusted Life Years)	14	Republic of Maldives	3	Both	27	Age-standardized	356	Trachoma	3	Rate	2021	0	0	0
2	DALYs (Disability-Adjusted Life Years)	204	Republic of Chad	3	Both	22	All ages	356	Trachoma	1	Number	2021	541.8742035768074	893.9370459040022	285.4228571727045
2	DALYs (Disability-Adjusted Life Years)	204	Republic of Chad	3	Both	22	All ages	356	Trachoma	2	Percent	2021	4.115375400565332e-05	7.10500915351668e-05	2.127843694501402e-05
2	DALYs (Disability-Adjusted Life Years)	204	Republic of Chad	3	Both	22	All ages	356	Trachoma	3	Rate	2021	3.052922727400996	5.03644703197096	1.6080742021497008
2	DALYs (Disability-Adjusted Life Years)	204	Republic of Chad	3	Both	27	Age-standardized	356	Trachoma	3	Rate	2021	11.177793785001306	18.85377140954762	5.813742758769713
2	DALYs (Disability-Adjusted Life Years)	179	Federal Democratic Republic of Ethiopia	3	Both	22	All ages	356	Trachoma	1	Number	2021	40208.65515393097	56022.81951625612	27799.373202905765
2	DALYs (Disability-Adjusted Life Years)	179	Federal Democratic Republic of Ethiopia	3	Both	22	All ages	356	Trachoma	2	Percent	2021	0.0009007639534940073	0.0012270373753116759	0.0006465431166991758
2	DALYs (Disability-Adjusted Life Years)	179	Federal Democratic Republic of Ethiopia	3	Both	22	All ages	356	Trachoma	3	Rate	2021	36.90966907971804	51.426333990571884	25.518527332355234
2	DALYs (Disability-Adjusted Life Years)	179	Federal Democratic Republic of Ethiopia	3	Both	27	Age-standardized	356	Trachoma	3	Rate	2021	91.61050757540171	127.56228175250055	62.44842454909117
2	DALYs (Disability-Adjusted Life Years)	26	Independent State of Papua New Guinea	3	Both	22	All ages	356	Trachoma	1	Number	2021	119.72457693757319	188.36036960811091	69.7086673294447
2	DALYs (Disability-Adjusted Life Years)	26	Independent State of Papua New Guinea	3	Both	22	All ages	356	Trachoma	2	Percent	2021	2.5553302647743415e-05	4.0727701657149366e-05	1.5118577491083052e-05
2	DALYs (Disability-Adjusted Life Years)	26	Independent State of Papua New Guinea	3	Both	22	All ages	356	Trachoma	3	Rate	2021	1.1444224830854488	1.8004978377514453	0.6663307417602106
2	DALYs (Disability-Adjusted Life Years)	26	Independent State of Papua New Guinea	3	Both	27	Age-standardized	356	Trachoma	3	Rate	2021	2.1903003009344753	3.4190849272807524	1.230450349204164
2	DALYs (Disability-Adjusted Life Years)	8	Taiwan (Province of China)	3	Both	22	All ages	356	Trachoma	1	Number	2021	0	0	0
2	DALYs (Disability-Adjusted Life Years)	8	Taiwan (Province of China)	3	Both	22	All ages	356	Trachoma	2	Percent	2021	0	0	0
2	DALYs (Disability-Adjusted Life Years)	8	Taiwan (Province of China)	3	Both	22	All ages	356	Trachoma	3	Rate	2021	0	0	0
2	DALYs (Disability-Adjusted Life Years)	8	Taiwan (Province of China)	3	Both	27	Age-standardized	356	Trachoma	3	Rate	2021	0	0	0
2	DALYs (Disability-Adjusted Life Years)	48	Hungary	3	Both	22	All ages	356	Trachoma	1	Number	2021	0	0	0
2	DALYs (Disability-Adjusted Life Years)	48	Hungary	3	Both	22	All ages	356	Trachoma	2	Percent	2021	0	0	0
2	DALYs (Disability-Adjusted Life Years)	48	Hungary	3	Both	22	All ages	356	Trachoma	3	Rate	2021	0	0	0
2	DALYs (Disability-Adjusted Life Years)	48	Hungary	3	Both	27	Age-standardized	356	Trachoma	3	Rate	2021	0	0	0
2	DALYs (Disability-Adjusted Life Years)	36	Republic of Kazakhstan	3	Both	22	All ages	356	Trachoma	1	Number	2021	0	0	0
2	DALYs (Disability-Adjusted Life Years)	36	Republic of Kazakhstan	3	Both	22	All ages	356	Trachoma	2	Percent	2021	0	0	0
2	DALYs (Disability-Adjusted Life Years)	36	Republic of Kazakhstan	3	Both	22	All ages	356	Trachoma	3	Rate	2021	0	0	0
2	DALYs (Disability-Adjusted Life Years)	36	Republic of Kazakhstan	3	Both	27	Age-standardized	356	Trachoma	3	Rate	2021	0	0	0
2	DALYs (Disability-Adjusted Life Years)	207	Republic of Ghana	3	Both	22	All ages	356	Trachoma	1	Number	2021	469.3238077763892	787.219513467978	236.81406012731685
2	DALYs (Disability-Adjusted Life Years)	207	Republic of Ghana	3	Both	22	All ages	356	Trachoma	2	Percent	2021	3.3847343989345644e-05	5.584179334827997e-05	1.806351577177208e-05
2	DALYs (Disability-Adjusted Life Years)	207	Republic of Ghana	3	Both	22	All ages	356	Trachoma	3	Rate	2021	1.3704509643887983	2.2987236605987187	0.6915098950977087
2	DALYs (Disability-Adjusted Life Years)	207	Republic of Ghana	3	Both	27	Age-standardized	356	Trachoma	3	Rate	2021	3.5161381440198585	5.739517969994566	1.8881025532069258
2	DALYs (Disability-Adjusted Life Years)	119	Republic of Trinidad and Tobago	3	Both	22	All ages	356	Trachoma	1	Number	2021	0	0	0
2	DALYs (Disability-Adjusted Life Years)	119	Republic of Trinidad and Tobago	3	Both	22	All ages	356	Trachoma	2	Percent	2021	0	0	0
2	DALYs (Disability-Adjusted Life Years)	119	Republic of Trinidad and Tobago	3	Both	22	All ages	356	Trachoma	3	Rate	2021	0	0	0
2	DALYs (Disability-Adjusted Life Years)	119	Republic of Trinidad and Tobago	3	Both	27	Age-standardized	356	Trachoma	3	Rate	2021	0	0	0
2	DALYs (Disability-Adjusted Life Years)	213	Republic of the Niger	3	Both	22	All ages	356	Trachoma	1	Number	2021	1684.2314489531805	2428.14602178082	1077.2783452693616
2	DALYs (Disability-Adjusted Life Years)	213	Republic of the Niger	3	Both	22	All ages	356	Trachoma	2	Percent	2021	0.00011330463021479903	0.00016949013094884146	7.310695558245325e-05
2	DALYs (Disability-Adjusted Life Years)	213	Republic of the Niger	3	Both	22	All ages	356	Trachoma	3	Rate	2021	6.726651030246065	9.69777102140663	4.302541373141987
2	DALYs (Disability-Adjusted Life Years)	213	Republic of the Niger	3	Both	27	Age-standardized	356	Trachoma	3	Rate	2021	22.155784954160115	31.94630909350726	14.228181949312367
2	DALYs (Disability-Adjusted Life Years)	102	United States of America	3	Both	22	All ages	356	Trachoma	1	Number	2021	0	0	0
2	DALYs (Disability-Adjusted Life Years)	102	United States of America	3	Both	22	All ages	356	Trachoma	2	Percent	2021	0	0	0
2	DALYs (Disability-Adjusted Life Years)	102	United States of America	3	Both	22	All ages	356	Trachoma	3	Rate	2021	0	0	0
2	DALYs (Disability-Adjusted Life Years)	102	United States of America	3	Both	27	Age-standardized	356	Trachoma	3	Rate	2021	0	0	0
2	DALYs (Disability-Adjusted Life Years)	201	Burkina Faso	3	Both	22	All ages	356	Trachoma	1	Number	2021	501.6991844561416	893.3159166695722	248.6550044809023
2	DALYs (Disability-Adjusted Life Years)	201	Burkina Faso	3	Both	22	All ages	356	Trachoma	2	Percent	2021	3.480204534764075e-05	6.17504761792919e-05	1.7764105427559262e-05
2	DALYs (Disability-Adjusted Life Years)	201	Burkina Faso	3	Both	22	All ages	356	Trachoma	3	Rate	2021	2.204192774348443	3.924743252010721	1.092454564733894
2	DALYs (Disability-Adjusted Life Years)	201	Burkina Faso	3	Both	27	Age-standardized	356	Trachoma	3	Rate	2021	6.431157030722463	11.447115299647383	3.249616382684637
2	DALYs (Disability-Adjusted Life Years)	143	Republic of Iraq	3	Both	22	All ages	356	Trachoma	1	Number	2021	312.26739355908927	528.3614020247206	172.5999343589683
2	DALYs (Disability-Adjusted Life Years)	143	Republic of Iraq	3	Both	22	All ages	356	Trachoma	2	Percent	2021	2.5766945909611662e-05	4.199289955622312e-05	1.521254954861575e-05
2	DALYs (Disability-Adjusted Life Years)	143	Republic of Iraq	3	Both	22	All ages	356	Trachoma	3	Rate	2021	0.7574831824579425	1.281673605854377	0.4186845961729384
2	DALYs (Disability-Adjusted Life Years)	143	Republic of Iraq	3	Both	27	Age-standardized	356	Trachoma	3	Rate	2021	1.5525339665064244	2.5738809520525607	0.8547318118418641
2	DALYs (Disability-Adjusted Life Years)	78	Kingdom of Denmark	3	Both	22	All ages	356	Trachoma	1	Number	2021	0	0	0
2	DALYs (Disability-Adjusted Life Years)	78	Kingdom of Denmark	3	Both	22	All ages	356	Trachoma	2	Percent	2021	0	0	0
2	DALYs (Disability-Adjusted Life Years)	78	Kingdom of Denmark	3	Both	22	All ages	356	Trachoma	3	Rate	2021	0	0	0
2	DALYs (Disability-Adjusted Life Years)	78	Kingdom of Denmark	3	Both	27	Age-standardized	356	Trachoma	3	Rate	2021	0	0	0
2	DALYs (Disability-Adjusted Life Years)	305	Bermuda	3	Both	22	All ages	356	Trachoma	1	Number	2021	0	0	0
2	DALYs (Disability-Adjusted Life Years)	305	Bermuda	3	Both	22	All ages	356	Trachoma	2	Percent	2021	0	0	0
2	DALYs (Disability-Adjusted Life Years)	305	Bermuda	3	Both	22	All ages	356	Trachoma	3	Rate	2021	0	0	0
2	DALYs (Disability-Adjusted Life Years)	305	Bermuda	3	Both	27	Age-standardized	356	Trachoma	3	Rate	2021	0	0	0
2	DALYs (Disability-Adjusted Life Years)	58	Republic of Estonia	3	Both	22	All ages	356	Trachoma	1	Number	2021	0	0	0
2	DALYs (Disability-Adjusted Life Years)	58	Republic of Estonia	3	Both	22	All ages	356	Trachoma	2	Percent	2021	0	0	0
2	DALYs (Disability-Adjusted Life Years)	58	Republic of Estonia	3	Both	22	All ages	356	Trachoma	3	Rate	2021	0	0	0
2	DALYs (Disability-Adjusted Life Years)	58	Republic of Estonia	3	Both	27	Age-standardized	356	Trachoma	3	Rate	2021	0	0	0
2	DALYs (Disability-Adjusted Life Years)	161	People's Republic of Bangladesh	3	Both	22	All ages	356	Trachoma	1	Number	2021	0	0	0
2	DALYs (Disability-Adjusted Life Years)	161	People's Republic of Bangladesh	3	Both	22	All ages	356	Trachoma	2	Percent	2021	0	0	0
2	DALYs (Disability-Adjusted Life Years)	161	People's Republic of Bangladesh	3	Both	22	All ages	356	Trachoma	3	Rate	2021	0	0	0
2	DALYs (Disability-Adjusted Life Years)	161	People's Republic of Bangladesh	3	Both	27	Age-standardized	356	Trachoma	3	Rate	2021	0	0	0
2	DALYs (Disability-Adjusted Life Years)	34	Republic of Azerbaijan	3	Both	22	All ages	356	Trachoma	1	Number	2021	0	0	0
2	DALYs (Disability-Adjusted Life Years)	34	Republic of Azerbaijan	3	Both	22	All ages	356	Trachoma	2	Percent	2021	0	0	0
2	DALYs (Disability-Adjusted Life Years)	34	Republic of Azerbaijan	3	Both	22	All ages	356	Trachoma	3	Rate	2021	0	0	0
2	DALYs (Disability-Adjusted Life Years)	34	Republic of Azerbaijan	3	Both	27	Age-standardized	356	Trachoma	3	Rate	2021	0	0	0
2	DALYs (Disability-Adjusted Life Years)	141	Arab Republic of Egypt	3	Both	22	All ages	356	Trachoma	1	Number	2021	5067.422475684623	7597.701361918672	3114.543972671293
2	DALYs (Disability-Adjusted Life Years)	141	Arab Republic of Egypt	3	Both	22	All ages	356	Trachoma	2	Percent	2021	0.00015717565641353565	0.00023109923792778939	9.921850057527845e-05
2	DALYs (Disability-Adjusted Life Years)	141	Arab Republic of Egypt	3	Both	22	All ages	356	Trachoma	3	Rate	2021	4.797448683148923	7.1929235362936845	2.9486124261393125
2	DALYs (Disability-Adjusted Life Years)	141	Arab Republic of Egypt	3	Both	27	Age-standardized	356	Trachoma	3	Rate	2021	8.988112975534701	13.37576317435274	5.598233253023759
2	DALYs (Disability-Adjusted Life Years)	184	Republic of Mozambique	3	Both	22	All ages	356	Trachoma	1	Number	2021	489.81545625624994	765.9805022443803	284.4945266841326
2	DALYs (Disability-Adjusted Life Years)	184	Republic of Mozambique	3	Both	22	All ages	356	Trachoma	2	Percent	2021	2.641601221674405e-05	4.1192270610437726e-05	1.5834275347847744e-05
2	DALYs (Disability-Adjusted Life Years)	184	Republic of Mozambique	3	Both	22	All ages	356	Trachoma	3	Rate	2021	1.5763553830016614	2.4651273710635158	0.9155784547934427
2	DALYs (Disability-Adjusted Life Years)	184	Republic of Mozambique	3	Both	27	Age-standardized	356	Trachoma	3	Rate	2021	4.703511426352992	7.425381236938388	2.8588916593128064
2	DALYs (Disability-Adjusted Life Years)	164	Federal Democratic Republic of Nepal	3	Both	22	All ages	356	Trachoma	1	Number	2021	193.74847238949852	310.3165552628444	106.98911575770177
2	DALYs (Disability-Adjusted Life Years)	164	Federal Democratic Republic of Nepal	3	Both	22	All ages	356	Trachoma	2	Percent	2021	1.701231561269049e-05	2.715078351736019e-05	9.69209072699813e-06
2	DALYs (Disability-Adjusted Life Years)	164	Federal Democratic Republic of Nepal	3	Both	22	All ages	356	Trachoma	3	Rate	2021	0.6223888337494969	0.9968468733778331	0.34368699871068065
2	DALYs (Disability-Adjusted Life Years)	164	Federal Democratic Republic of Nepal	3	Both	27	Age-standardized	356	Trachoma	3	Rate	2021	0.9864574901313578	1.5293563786158912	0.5665989019915384
2	DALYs (Disability-Adjusted Life Years)	176	Union of the Comoros	3	Both	22	All ages	356	Trachoma	1	Number	2021	0	0	0
2	DALYs (Disability-Adjusted Life Years)	176	Union of the Comoros	3	Both	22	All ages	356	Trachoma	2	Percent	2021	0	0	0
2	DALYs (Disability-Adjusted Life Years)	176	Union of the Comoros	3	Both	22	All ages	356	Trachoma	3	Rate	2021	0	0	0
2	DALYs (Disability-Adjusted Life Years)	176	Union of the Comoros	3	Both	27	Age-standardized	356	Trachoma	3	Rate	2021	0	0	0
2	DALYs (Disability-Adjusted Life Years)	20	Socialist Republic of Viet Nam	3	Both	22	All ages	356	Trachoma	1	Number	2021	2174.478297173626	3245.351207341481	1393.3787988517902
2	DALYs (Disability-Adjusted Life Years)	20	Socialist Republic of Viet Nam	3	Both	22	All ages	356	Trachoma	2	Percent	2021	7.722700551017811e-05	0.00011140907514187149	5.1609201950507146e-05
2	DALYs (Disability-Adjusted Life Years)	20	Socialist Republic of Viet Nam	3	Both	22	All ages	356	Trachoma	3	Rate	2021	2.168669423711544	3.2366816177079745	1.389656544581514
2	DALYs (Disability-Adjusted Life Years)	20	Socialist Republic of Viet Nam	3	Both	27	Age-standardized	356	Trachoma	3	Rate	2021	2.380504651713898	3.5845516615057904	1.5225287082263643
2	DALYs (Disability-Adjusted Life Years)	151	State of Qatar	3	Both	22	All ages	356	Trachoma	1	Number	2021	0	0	0
2	DALYs (Disability-Adjusted Life Years)	151	State of Qatar	3	Both	22	All ages	356	Trachoma	2	Percent	2021	0	0	0
2	DALYs (Disability-Adjusted Life Years)	151	State of Qatar	3	Both	22	All ages	356	Trachoma	3	Rate	2021	0	0	0
2	DALYs (Disability-Adjusted Life Years)	151	State of Qatar	3	Both	27	Age-standardized	356	Trachoma	3	Rate	2021	0	0	0
2	DALYs (Disability-Adjusted Life Years)	173	Gabonese Republic	3	Both	22	All ages	356	Trachoma	1	Number	2021	0	0	0
2	DALYs (Disability-Adjusted Life Years)	173	Gabonese Republic	3	Both	22	All ages	356	Trachoma	2	Percent	2021	0	0	0
2	DALYs (Disability-Adjusted Life Years)	173	Gabonese Republic	3	Both	22	All ages	356	Trachoma	3	Rate	2021	0	0	0
2	DALYs (Disability-Adjusted Life Years)	173	Gabonese Republic	3	Both	27	Age-standardized	356	Trachoma	3	Rate	2021	0	0	0
2	DALYs (Disability-Adjusted Life Years)	351	Guam	3	Both	22	All ages	356	Trachoma	1	Number	2021	0	0	0
2	DALYs (Disability-Adjusted Life Years)	351	Guam	3	Both	22	All ages	356	Trachoma	2	Percent	2021	0	0	0
2	DALYs (Disability-Adjusted Life Years)	351	Guam	3	Both	22	All ages	356	Trachoma	3	Rate	2021	0	0	0
2	DALYs (Disability-Adjusted Life Years)	351	Guam	3	Both	27	Age-standardized	356	Trachoma	3	Rate	2021	0	0	0
2	DALYs (Disability-Adjusted Life Years)	210	Republic of Liberia	3	Both	22	All ages	356	Trachoma	1	Number	2021	0	0	0
2	DALYs (Disability-Adjusted Life Years)	210	Republic of Liberia	3	Both	22	All ages	356	Trachoma	2	Percent	2021	0	0	0
2	DALYs (Disability-Adjusted Life Years)	210	Republic of Liberia	3	Both	22	All ages	356	Trachoma	3	Rate	2021	0	0	0
2	DALYs (Disability-Adjusted Life Years)	210	Republic of Liberia	3	Both	27	Age-standardized	356	Trachoma	3	Rate	2021	0	0	0
2	DALYs (Disability-Adjusted Life Years)	128	Republic of Guatemala	3	Both	22	All ages	356	Trachoma	1	Number	2021	41.68823361877339	66.74136915982301	24.314156838885644
2	DALYs (Disability-Adjusted Life Years)	128	Republic of Guatemala	3	Both	22	All ages	356	Trachoma	2	Percent	2021	7.665274201583196e-06	1.2183716483536927e-05	4.653146702985052e-06
2	DALYs (Disability-Adjusted Life Years)	128	Republic of Guatemala	3	Both	22	All ages	356	Trachoma	3	Rate	2021	0.2643955793611072	0.4232878544995106	0.15420551618668352
2	DALYs (Disability-Adjusted Life Years)	128	Republic of Guatemala	3	Both	27	Age-standardized	356	Trachoma	3	Rate	2021	0.3827913122315718	0.6149706923030183	0.2210458655452626
2	DALYs (Disability-Adjusted Life Years)	90	Kingdom of Norway	3	Both	22	All ages	356	Trachoma	1	Number	2021	0	0	0
2	DALYs (Disability-Adjusted Life Years)	90	Kingdom of Norway	3	Both	22	All ages	356	Trachoma	2	Percent	2021	0	0	0
2	DALYs (Disability-Adjusted Life Years)	90	Kingdom of Norway	3	Both	22	All ages	356	Trachoma	3	Rate	2021	0	0	0
2	DALYs (Disability-Adjusted Life Years)	90	Kingdom of Norway	3	Both	27	Age-standardized	356	Trachoma	3	Rate	2021	0	0	0
2	DALYs (Disability-Adjusted Life Years)	152	Kingdom of Saudi Arabia	3	Both	22	All ages	356	Trachoma	1	Number	2021	0	0	0
2	DALYs (Disability-Adjusted Life Years)	152	Kingdom of Saudi Arabia	3	Both	22	All ages	356	Trachoma	2	Percent	2021	0	0	0
2	DALYs (Disability-Adjusted Life Years)	152	Kingdom of Saudi Arabia	3	Both	22	All ages	356	Trachoma	3	Rate	2021	0	0	0
2	DALYs (Disability-Adjusted Life Years)	152	Kingdom of Saudi Arabia	3	Both	27	Age-standardized	356	Trachoma	3	Rate	2021	0	0	0
2	DALYs (Disability-Adjusted Life Years)	116	Saint Lucia	3	Both	22	All ages	356	Trachoma	1	Number	2021	0	0	0
2	DALYs (Disability-Adjusted Life Years)	116	Saint Lucia	3	Both	22	All ages	356	Trachoma	2	Percent	2021	0	0	0
2	DALYs (Disability-Adjusted Life Years)	116	Saint Lucia	3	Both	22	All ages	356	Trachoma	3	Rate	2021	0	0	0
2	DALYs (Disability-Adjusted Life Years)	116	Saint Lucia	3	Both	27	Age-standardized	356	Trachoma	3	Rate	2021	0	0	0
2	DALYs (Disability-Adjusted Life Years)	189	United Republic of Tanzania	3	Both	22	All ages	356	Trachoma	1	Number	2021	649.6855396213468	1053.0903861138638	364.27527001396277
2	DALYs (Disability-Adjusted Life Years)	189	United Republic of Tanzania	3	Both	22	All ages	356	Trachoma	2	Percent	2021	2.5308897904481875e-05	3.96392929807387e-05	1.4433034159848397e-05
2	DALYs (Disability-Adjusted Life Years)	189	United Republic of Tanzania	3	Both	22	All ages	356	Trachoma	3	Rate	2021	1.1115644370532476	1.8017606223606037	0.6232483420848258
2	DALYs (Disability-Adjusted Life Years)	189	United Republic of Tanzania	3	Both	27	Age-standardized	356	Trachoma	3	Rate	2021	2.6482073685303615	4.223984432616171	1.4792520449313877
2	DALYs (Disability-Adjusted Life Years)	175	Republic of Burundi	3	Both	22	All ages	356	Trachoma	1	Number	2021	202.53902190491408	305.04670267882136	126.71929506191634
2	DALYs (Disability-Adjusted Life Years)	175	Republic of Burundi	3	Both	22	All ages	356	Trachoma	2	Percent	2021	3.224129597046775e-05	4.877968035876751e-05	2.014441297060117e-05
2	DALYs (Disability-Adjusted Life Years)	175	Republic of Burundi	3	Both	22	All ages	356	Trachoma	3	Rate	2021	1.5320310960296462	2.307412319116791	0.9585209737655084
2	DALYs (Disability-Adjusted Life Years)	175	Republic of Burundi	3	Both	27	Age-standardized	356	Trachoma	3	Rate	2021	4.608767380149752	6.804146926364755	2.8493754444172774
2	DALYs (Disability-Adjusted Life Years)	369	Republic of Nauru	3	Both	22	All ages	356	Trachoma	1	Number	2021	0.03404001206581161	0.0576429169015919	0.017627838205982804
2	DALYs (Disability-Adjusted Life Years)	369	Republic of Nauru	3	Both	22	All ages	356	Trachoma	2	Percent	2021	7.31993755892054e-06	1.2039376143006351e-05	3.7818363790656322e-06
2	DALYs (Disability-Adjusted Life Years)	369	Republic of Nauru	3	Both	22	All ages	356	Trachoma	3	Rate	2021	0.30876877922948415	0.5228650638701458	0.15989788936599172
2	DALYs (Disability-Adjusted Life Years)	369	Republic of Nauru	3	Both	27	Age-standardized	356	Trachoma	3	Rate	2021	0.6286381756959417	1.0556394175284851	0.31605092732313517
2	DALYs (Disability-Adjusted Life Years)	298	American Samoa	3	Both	22	All ages	356	Trachoma	1	Number	2021	0.22479987308211627	0.3876022786479767	0.11905220751268956
2	DALYs (Disability-Adjusted Life Years)	298	American Samoa	3	Both	22	All ages	356	Trachoma	2	Percent	2021	1.319176879350294e-05	2.248624888199412e-05	7.016386557119045e-06
2	DALYs (Disability-Adjusted Life Years)	298	American Samoa	3	Both	22	All ages	356	Trachoma	3	Rate	2021	0.4517805790438948	0.7789647720234713	0.23925936660511246
2	DALYs (Disability-Adjusted Life Years)	298	American Samoa	3	Both	27	Age-standardized	356	Trachoma	3	Rate	2021	0.5068242968099479	0.8440386690705705	0.2635194976519494
2	DALYs (Disability-Adjusted Life Years)	380	Republic of Palau	3	Both	22	All ages	356	Trachoma	1	Number	2021	0	0	0
2	DALYs (Disability-Adjusted Life Years)	380	Republic of Palau	3	Both	22	All ages	356	Trachoma	2	Percent	2021	0	0	0
2	DALYs (Disability-Adjusted Life Years)	380	Republic of Palau	3	Both	22	All ages	356	Trachoma	3	Rate	2021	0	0	0
2	DALYs (Disability-Adjusted Life Years)	380	Republic of Palau	3	Both	27	Age-standardized	356	Trachoma	3	Rate	2021	0	0	0
2	DALYs (Disability-Adjusted Life Years)	198	Republic of Zimbabwe	3	Both	22	All ages	356	Trachoma	1	Number	2021	979.8692010551752	1608.5289590025054	529.8651523342023
2	DALYs (Disability-Adjusted Life Years)	198	Republic of Zimbabwe	3	Both	22	All ages	356	Trachoma	2	Percent	2021	0.00010133887601494	0.00016572144894453223	5.5394663934736947e-05
2	DALYs (Disability-Adjusted Life Years)	198	Republic of Zimbabwe	3	Both	22	All ages	356	Trachoma	3	Rate	2021	6.28307611398942	10.314141795747519	3.3975790632886023
2	DALYs (Disability-Adjusted Life Years)	198	Republic of Zimbabwe	3	Both	27	Age-standardized	356	Trachoma	3	Rate	2021	15.966287498089786	25.40970220514271	8.695488597082017
2	DALYs (Disability-Adjusted Life Years)	59	Republic of Latvia	3	Both	22	All ages	356	Trachoma	1	Number	2021	0	0	0
2	DALYs (Disability-Adjusted Life Years)	59	Republic of Latvia	3	Both	22	All ages	356	Trachoma	2	Percent	2021	0	0	0
2	DALYs (Disability-Adjusted Life Years)	59	Republic of Latvia	3	Both	22	All ages	356	Trachoma	3	Rate	2021	0	0	0
2	DALYs (Disability-Adjusted Life Years)	59	Republic of Latvia	3	Both	27	Age-standardized	356	Trachoma	3	Rate	2021	0	0	0
2	DALYs (Disability-Adjusted Life Years)	107	Barbados	3	Both	22	All ages	356	Trachoma	1	Number	2021	0	0	0
2	DALYs (Disability-Adjusted Life Years)	107	Barbados	3	Both	22	All ages	356	Trachoma	2	Percent	2021	0	0	0
2	DALYs (Disability-Adjusted Life Years)	107	Barbados	3	Both	22	All ages	356	Trachoma	3	Rate	2021	0	0	0
2	DALYs (Disability-Adjusted Life Years)	107	Barbados	3	Both	27	Age-standardized	356	Trachoma	3	Rate	2021	0	0	0
2	DALYs (Disability-Adjusted Life Years)	6	People's Republic of China	3	Both	22	All ages	356	Trachoma	1	Number	2021	1725.8728771684139	2836.2822745521926	922.2048229554034
2	DALYs (Disability-Adjusted Life Years)	6	People's Republic of China	3	Both	22	All ages	356	Trachoma	2	Percent	2021	4.271666842803797e-06	6.752436603640965e-06	2.4604677752197492e-06
2	DALYs (Disability-Adjusted Life Years)	6	People's Republic of China	3	Both	22	All ages	356	Trachoma	3	Rate	2021	0.12130576605809627	0.19935268618163687	0.064818657266702
2	DALYs (Disability-Adjusted Life Years)	6	People's Republic of China	3	Both	27	Age-standardized	356	Trachoma	3	Rate	2021	0.08355599782807352	0.13306319763100144	0.046054282624753105
2	DALYs (Disability-Adjusted Life Years)	61	Republic of Moldova	3	Both	22	All ages	356	Trachoma	1	Number	2021	0	0	0
2	DALYs (Disability-Adjusted Life Years)	61	Republic of Moldova	3	Both	22	All ages	356	Trachoma	2	Percent	2021	0	0	0
2	DALYs (Disability-Adjusted Life Years)	61	Republic of Moldova	3	Both	22	All ages	356	Trachoma	3	Rate	2021	0	0	0
2	DALYs (Disability-Adjusted Life Years)	61	Republic of Moldova	3	Both	27	Age-standardized	356	Trachoma	3	Rate	2021	0	0	0
2	DALYs (Disability-Adjusted Life Years)	367	Principality of Monaco	3	Both	22	All ages	356	Trachoma	1	Number	2021	0	0	0
2	DALYs (Disability-Adjusted Life Years)	367	Principality of Monaco	3	Both	22	All ages	356	Trachoma	2	Percent	2021	0	0	0
2	DALYs (Disability-Adjusted Life Years)	367	Principality of Monaco	3	Both	22	All ages	356	Trachoma	3	Rate	2021	0	0	0
2	DALYs (Disability-Adjusted Life Years)	367	Principality of Monaco	3	Both	27	Age-standardized	356	Trachoma	3	Rate	2021	0	0	0
2	DALYs (Disability-Adjusted Life Years)	71	Australia	3	Both	22	All ages	356	Trachoma	1	Number	2021	6.61485897299682	10.691144055779741	3.6616919559807095
2	DALYs (Disability-Adjusted Life Years)	71	Australia	3	Both	22	All ages	356	Trachoma	2	Percent	2021	9.777360819753693e-07	1.4768486038722163e-06	5.81508850662507e-07
2	DALYs (Disability-Adjusted Life Years)	71	Australia	3	Both	22	All ages	356	Trachoma	3	Rate	2021	0.02564699409289835	0.04145148211991067	0.014197036149737403
2	DALYs (Disability-Adjusted Life Years)	71	Australia	3	Both	27	Age-standardized	356	Trachoma	3	Rate	2021	0.014275120312023885	0.022656309119950202	0.00800504805718072
2	DALYs (Disability-Adjusted Life Years)	185	Republic of Rwanda	3	Both	22	All ages	356	Trachoma	1	Number	2021	0	0	0
2	DALYs (Disability-Adjusted Life Years)	185	Republic of Rwanda	3	Both	22	All ages	356	Trachoma	2	Percent	2021	0	0	0
2	DALYs (Disability-Adjusted Life Years)	185	Republic of Rwanda	3	Both	22	All ages	356	Trachoma	3	Rate	2021	0	0	0
2	DALYs (Disability-Adjusted Life Years)	185	Republic of Rwanda	3	Both	27	Age-standardized	356	Trachoma	3	Rate	2021	0	0	0
2	DALYs (Disability-Adjusted Life Years)	149	Palestine	3	Both	22	All ages	356	Trachoma	1	Number	2021	0	0	0
2	DALYs (Disability-Adjusted Life Years)	149	Palestine	3	Both	22	All ages	356	Trachoma	2	Percent	2021	0	0	0
2	DALYs (Disability-Adjusted Life Years)	149	Palestine	3	Both	22	All ages	356	Trachoma	3	Rate	2021	0	0	0
2	DALYs (Disability-Adjusted Life Years)	149	Palestine	3	Both	27	Age-standardized	356	Trachoma	3	Rate	2021	0	0	0
2	DALYs (Disability-Adjusted Life Years)	416	Tuvalu	3	Both	22	All ages	356	Trachoma	1	Number	2021	0	0	0
2	DALYs (Disability-Adjusted Life Years)	416	Tuvalu	3	Both	22	All ages	356	Trachoma	2	Percent	2021	0	0	0
2	DALYs (Disability-Adjusted Life Years)	416	Tuvalu	3	Both	22	All ages	356	Trachoma	3	Rate	2021	0	0	0
2	DALYs (Disability-Adjusted Life Years)	416	Tuvalu	3	Both	27	Age-standardized	356	Trachoma	3	Rate	2021	0	0	0
2	DALYs (Disability-Adjusted Life Years)	24	Republic of the Marshall Islands	3	Both	22	All ages	356	Trachoma	1	Number	2021	0	0	0
2	DALYs (Disability-Adjusted Life Years)	24	Republic of the Marshall Islands	3	Both	22	All ages	356	Trachoma	2	Percent	2021	0	0	0
2	DALYs (Disability-Adjusted Life Years)	24	Republic of the Marshall Islands	3	Both	22	All ages	356	Trachoma	3	Rate	2021	0	0	0
2	DALYs (Disability-Adjusted Life Years)	24	Republic of the Marshall Islands	3	Both	27	Age-standardized	356	Trachoma	3	Rate	2021	0	0	0
2	DALYs (Disability-Adjusted Life Years)	106	Commonwealth of the Bahamas	3	Both	22	All ages	356	Trachoma	1	Number	2021	0	0	0
2	DALYs (Disability-Adjusted Life Years)	106	Commonwealth of the Bahamas	3	Both	22	All ages	356	Trachoma	2	Percent	2021	0	0	0
2	DALYs (Disability-Adjusted Life Years)	106	Commonwealth of the Bahamas	3	Both	22	All ages	356	Trachoma	3	Rate	2021	0	0	0
2	DALYs (Disability-Adjusted Life Years)	106	Commonwealth of the Bahamas	3	Both	27	Age-standardized	356	Trachoma	3	Rate	2021	0	0	0
2	DALYs (Disability-Adjusted Life Years)	165	Islamic Republic of Pakistan	3	Both	22	All ages	356	Trachoma	1	Number	2021	3927.792747638844	6704.230881667905	2094.207211852443
2	DALYs (Disability-Adjusted Life Years)	165	Islamic Republic of Pakistan	3	Both	22	All ages	356	Trachoma	2	Percent	2021	3.9248212623643905e-05	6.458427518769475e-05	2.129803123349335e-05
2	DALYs (Disability-Adjusted Life Years)	165	Islamic Republic of Pakistan	3	Both	22	All ages	356	Trachoma	3	Rate	2021	1.6674729699610018	2.846159280241883	0.8890575810957821
2	DALYs (Disability-Adjusted Life Years)	165	Islamic Republic of Pakistan	3	Both	27	Age-standardized	356	Trachoma	3	Rate	2021	3.915449878705193	6.352330264699715	2.0697294177984538
2	DALYs (Disability-Adjusted Life Years)	349	Greenland	3	Both	22	All ages	356	Trachoma	1	Number	2021	0	0	0
2	DALYs (Disability-Adjusted Life Years)	349	Greenland	3	Both	22	All ages	356	Trachoma	2	Percent	2021	0	0	0
2	DALYs (Disability-Adjusted Life Years)	349	Greenland	3	Both	22	All ages	356	Trachoma	3	Rate	2021	0	0	0
2	DALYs (Disability-Adjusted Life Years)	349	Greenland	3	Both	27	Age-standardized	356	Trachoma	3	Rate	2021	0	0	0
2	DALYs (Disability-Adjusted Life Years)	422	United States Virgin Islands	3	Both	22	All ages	356	Trachoma	1	Number	2021	0	0	0
2	DALYs (Disability-Adjusted Life Years)	422	United States Virgin Islands	3	Both	22	All ages	356	Trachoma	2	Percent	2021	0	0	0
2	DALYs (Disability-Adjusted Life Years)	422	United States Virgin Islands	3	Both	22	All ages	356	Trachoma	3	Rate	2021	0	0	0
2	DALYs (Disability-Adjusted Life Years)	422	United States Virgin Islands	3	Both	27	Age-standardized	356	Trachoma	3	Rate	2021	0	0	0
2	DALYs (Disability-Adjusted Life Years)	522	Republic of Sudan	3	Both	22	All ages	356	Trachoma	1	Number	2021	132.59105602498587	236.44807356577746	64.35535285733572
2	DALYs (Disability-Adjusted Life Years)	522	Republic of Sudan	3	Both	22	All ages	356	Trachoma	2	Percent	2021	9.23403350327624e-06	1.544769821155911e-05	4.5085169356572555e-06
2	DALYs (Disability-Adjusted Life Years)	522	Republic of Sudan	3	Both	22	All ages	356	Trachoma	3	Rate	2021	0.30537533371122877	0.544572247444201	0.1482191781564015
2	DALYs (Disability-Adjusted Life Years)	522	Republic of Sudan	3	Both	27	Age-standardized	356	Trachoma	3	Rate	2021	0.8015716232781597	1.4124233871464893	0.3793728823572436
2	DALYs (Disability-Adjusted Life Years)	47	Czech Republic	3	Both	22	All ages	356	Trachoma	1	Number	2021	0	0	0
2	DALYs (Disability-Adjusted Life Years)	47	Czech Republic	3	Both	22	All ages	356	Trachoma	2	Percent	2021	0	0	0
2	DALYs (Disability-Adjusted Life Years)	47	Czech Republic	3	Both	22	All ages	356	Trachoma	3	Rate	2021	0	0	0
2	DALYs (Disability-Adjusted Life Years)	47	Czech Republic	3	Both	27	Age-standardized	356	Trachoma	3	Rate	2021	0	0	0
2	DALYs (Disability-Adjusted Life Years)	38	Mongolia	3	Both	22	All ages	356	Trachoma	1	Number	2021	0	0	0
2	DALYs (Disability-Adjusted Life Years)	38	Mongolia	3	Both	22	All ages	356	Trachoma	2	Percent	2021	0	0	0
2	DALYs (Disability-Adjusted Life Years)	38	Mongolia	3	Both	22	All ages	356	Trachoma	3	Rate	2021	0	0	0
2	DALYs (Disability-Adjusted Life Years)	38	Mongolia	3	Both	27	Age-standardized	356	Trachoma	3	Rate	2021	0	0	0
2	DALYs (Disability-Adjusted Life Years)	118	Republic of Suriname	3	Both	22	All ages	356	Trachoma	1	Number	2021	0	0	0
2	DALYs (Disability-Adjusted Life Years)	118	Republic of Suriname	3	Both	22	All ages	356	Trachoma	2	Percent	2021	0	0	0
2	DALYs (Disability-Adjusted Life Years)	118	Republic of Suriname	3	Both	22	All ages	356	Trachoma	3	Rate	2021	0	0	0
2	DALYs (Disability-Adjusted Life Years)	118	Republic of Suriname	3	Both	27	Age-standardized	356	Trachoma	3	Rate	2021	0	0	0
2	DALYs (Disability-Adjusted Life Years)	127	Republic of El Salvador	3	Both	22	All ages	356	Trachoma	1	Number	2021	0	0	0
2	DALYs (Disability-Adjusted Life Years)	127	Republic of El Salvador	3	Both	22	All ages	356	Trachoma	2	Percent	2021	0	0	0
2	DALYs (Disability-Adjusted Life Years)	127	Republic of El Salvador	3	Both	22	All ages	356	Trachoma	3	Rate	2021	0	0	0
2	DALYs (Disability-Adjusted Life Years)	127	Republic of El Salvador	3	Both	27	Age-standardized	356	Trachoma	3	Rate	2021	0	0	0
2	DALYs (Disability-Adjusted Life Years)	130	United Mexican States	3	Both	22	All ages	356	Trachoma	1	Number	2021	415.10543539099484	600.7423149323772	269.47716913981003
2	DALYs (Disability-Adjusted Life Years)	130	United Mexican States	3	Both	22	All ages	356	Trachoma	2	Percent	2021	8.844158957349355e-06	1.2142573711889939e-05	5.934290519217278e-06
2	DALYs (Disability-Adjusted Life Years)	130	United Mexican States	3	Both	22	All ages	356	Trachoma	3	Rate	2021	0.32110015782998474	0.46469748573212943	0.20845104439759252
2	DALYs (Disability-Adjusted Life Years)	130	United Mexican States	3	Both	27	Age-standardized	356	Trachoma	3	Rate	2021	0.33357889082280345	0.48281060954828664	0.21644610460052965
2	DALYs (Disability-Adjusted Life Years)	82	Hellenic Republic	3	Both	22	All ages	356	Trachoma	1	Number	2021	0	0	0
2	DALYs (Disability-Adjusted Life Years)	82	Hellenic Republic	3	Both	22	All ages	356	Trachoma	2	Percent	2021	0	0	0
2	DALYs (Disability-Adjusted Life Years)	82	Hellenic Republic	3	Both	22	All ages	356	Trachoma	3	Rate	2021	0	0	0
2	DALYs (Disability-Adjusted Life Years)	82	Hellenic Republic	3	Both	27	Age-standardized	356	Trachoma	3	Rate	2021	0	0	0
2	DALYs (Disability-Adjusted Life Years)	94	Swiss Confederation	3	Both	22	All ages	356	Trachoma	1	Number	2021	0	0	0
2	DALYs (Disability-Adjusted Life Years)	94	Swiss Confederation	3	Both	22	All ages	356	Trachoma	2	Percent	2021	0	0	0
2	DALYs (Disability-Adjusted Life Years)	94	Swiss Confederation	3	Both	22	All ages	356	Trachoma	3	Rate	2021	0	0	0
2	DALYs (Disability-Adjusted Life Years)	94	Swiss Confederation	3	Both	27	Age-standardized	356	Trachoma	3	Rate	2021	0	0	0
2	DALYs (Disability-Adjusted Life Years)	83	Republic of Iceland	3	Both	22	All ages	356	Trachoma	1	Number	2021	0	0	0
2	DALYs (Disability-Adjusted Life Years)	83	Republic of Iceland	3	Both	22	All ages	356	Trachoma	2	Percent	2021	0	0	0
2	DALYs (Disability-Adjusted Life Years)	83	Republic of Iceland	3	Both	22	All ages	356	Trachoma	3	Rate	2021	0	0	0
2	DALYs (Disability-Adjusted Life Years)	83	Republic of Iceland	3	Both	27	Age-standardized	356	Trachoma	3	Rate	2021	0	0	0
2	DALYs (Disability-Adjusted Life Years)	197	Kingdom of Eswatini	3	Both	22	All ages	356	Trachoma	1	Number	2021	0	0	0
2	DALYs (Disability-Adjusted Life Years)	197	Kingdom of Eswatini	3	Both	22	All ages	356	Trachoma	2	Percent	2021	0	0	0
2	DALYs (Disability-Adjusted Life Years)	197	Kingdom of Eswatini	3	Both	22	All ages	356	Trachoma	3	Rate	2021	0	0	0
2	DALYs (Disability-Adjusted Life Years)	197	Kingdom of Eswatini	3	Both	27	Age-standardized	356	Trachoma	3	Rate	2021	0	0	0
2	DALYs (Disability-Adjusted Life Years)	75	Republic of Austria	3	Both	22	All ages	356	Trachoma	1	Number	2021	0	0	0
2	DALYs (Disability-Adjusted Life Years)	75	Republic of Austria	3	Both	22	All ages	356	Trachoma	2	Percent	2021	0	0	0
2	DALYs (Disability-Adjusted Life Years)	75	Republic of Austria	3	Both	22	All ages	356	Trachoma	3	Rate	2021	0	0	0
2	DALYs (Disability-Adjusted Life Years)	75	Republic of Austria	3	Both	27	Age-standardized	356	Trachoma	3	Rate	2021	0	0	0
2	DALYs (Disability-Adjusted Life Years)	37	Kyrgyz Republic	3	Both	22	All ages	356	Trachoma	1	Number	2021	0	0	0
2	DALYs (Disability-Adjusted Life Years)	37	Kyrgyz Republic	3	Both	22	All ages	356	Trachoma	2	Percent	2021	0	0	0
2	DALYs (Disability-Adjusted Life Years)	37	Kyrgyz Republic	3	Both	22	All ages	356	Trachoma	3	Rate	2021	0	0	0
2	DALYs (Disability-Adjusted Life Years)	37	Kyrgyz Republic	3	Both	27	Age-standardized	356	Trachoma	3	Rate	2021	0	0	0
2	DALYs (Disability-Adjusted Life Years)	16	Republic of the Philippines	3	Both	22	All ages	356	Trachoma	1	Number	2021	0	0	0
2	DALYs (Disability-Adjusted Life Years)	16	Republic of the Philippines	3	Both	22	All ages	356	Trachoma	2	Percent	2021	0	0	0
2	DALYs (Disability-Adjusted Life Years)	16	Republic of the Philippines	3	Both	22	All ages	356	Trachoma	3	Rate	2021	0	0	0
2	DALYs (Disability-Adjusted Life Years)	16	Republic of the Philippines	3	Both	27	Age-standardized	356	Trachoma	3	Rate	2021	0	0	0
2	DALYs (Disability-Adjusted Life Years)	49	North Macedonia	3	Both	22	All ages	356	Trachoma	1	Number	2021	0	0	0
2	DALYs (Disability-Adjusted Life Years)	49	North Macedonia	3	Both	22	All ages	356	Trachoma	2	Percent	2021	0	0	0
2	DALYs (Disability-Adjusted Life Years)	49	North Macedonia	3	Both	22	All ages	356	Trachoma	3	Rate	2021	0	0	0
2	DALYs (Disability-Adjusted Life Years)	49	North Macedonia	3	Both	27	Age-standardized	356	Trachoma	3	Rate	2021	0	0	0
2	DALYs (Disability-Adjusted Life Years)	153	Syrian Arab Republic	3	Both	22	All ages	356	Trachoma	1	Number	2021	0	0	0
2	DALYs (Disability-Adjusted Life Years)	153	Syrian Arab Republic	3	Both	22	All ages	356	Trachoma	2	Percent	2021	0	0	0
2	DALYs (Disability-Adjusted Life Years)	153	Syrian Arab Republic	3	Both	22	All ages	356	Trachoma	3	Rate	2021	0	0	0
2	DALYs (Disability-Adjusted Life Years)	153	Syrian Arab Republic	3	Both	27	Age-standardized	356	Trachoma	3	Rate	2021	0	0	0
2	DALYs (Disability-Adjusted Life Years)	142	Islamic Republic of Iran	3	Both	22	All ages	356	Trachoma	1	Number	2021	5149.994903555867	8183.794049778162	3035.333730210704
2	DALYs (Disability-Adjusted Life Years)	142	Islamic Republic of Iran	3	Both	22	All ages	356	Trachoma	2	Percent	2021	0.00020517375147462264	0.00031011085110935026	0.00012821583266048713
2	DALYs (Disability-Adjusted Life Years)	142	Islamic Republic of Iran	3	Both	22	All ages	356	Trachoma	3	Rate	2021	6.033556174479907	9.587850482263152	3.556092173387376
2	DALYs (Disability-Adjusted Life Years)	142	Islamic Republic of Iran	3	Both	27	Age-standardized	356	Trachoma	3	Rate	2021	7.362923156535696	11.663928531727686	4.352729874923823
2	DALYs (Disability-Adjusted Life Years)	93	Kingdom of Sweden	3	Both	22	All ages	356	Trachoma	1	Number	2021	0	0	0
2	DALYs (Disability-Adjusted Life Years)	93	Kingdom of Sweden	3	Both	22	All ages	356	Trachoma	2	Percent	2021	0	0	0
2	DALYs (Disability-Adjusted Life Years)	93	Kingdom of Sweden	3	Both	22	All ages	356	Trachoma	3	Rate	2021	0	0	0
2	DALYs (Disability-Adjusted Life Years)	93	Kingdom of Sweden	3	Both	27	Age-standardized	356	Trachoma	3	Rate	2021	0	0	0
2	DALYs (Disability-Adjusted Life Years)	131	Republic of Nicaragua	3	Both	22	All ages	356	Trachoma	1	Number	2021	0	0	0
2	DALYs (Disability-Adjusted Life Years)	131	Republic of Nicaragua	3	Both	22	All ages	356	Trachoma	2	Percent	2021	0	0	0
2	DALYs (Disability-Adjusted Life Years)	131	Republic of Nicaragua	3	Both	22	All ages	356	Trachoma	3	Rate	2021	0	0	0
2	DALYs (Disability-Adjusted Life Years)	131	Republic of Nicaragua	3	Both	27	Age-standardized	356	Trachoma	3	Rate	2021	0	0	0
2	DALYs (Disability-Adjusted Life Years)	155	Republic of Turkey	3	Both	22	All ages	356	Trachoma	1	Number	2021	0	0	0
2	DALYs (Disability-Adjusted Life Years)	155	Republic of Turkey	3	Both	22	All ages	356	Trachoma	2	Percent	2021	0	0	0
2	DALYs (Disability-Adjusted Life Years)	155	Republic of Turkey	3	Both	22	All ages	356	Trachoma	3	Rate	2021	0	0	0
2	DALYs (Disability-Adjusted Life Years)	155	Republic of Turkey	3	Both	27	Age-standardized	356	Trachoma	3	Rate	2021	0	0	0
2	DALYs (Disability-Adjusted Life Years)	194	Kingdom of Lesotho	3	Both	22	All ages	356	Trachoma	1	Number	2021	0	0	0
2	DALYs (Disability-Adjusted Life Years)	194	Kingdom of Lesotho	3	Both	22	All ages	356	Trachoma	2	Percent	2021	0	0	0
2	DALYs (Disability-Adjusted Life Years)	194	Kingdom of Lesotho	3	Both	22	All ages	356	Trachoma	3	Rate	2021	0	0	0
2	DALYs (Disability-Adjusted Life Years)	194	Kingdom of Lesotho	3	Both	27	Age-standardized	356	Trachoma	3	Rate	2021	0	0	0
2	DALYs (Disability-Adjusted Life Years)	190	Republic of Uganda	3	Both	22	All ages	356	Trachoma	1	Number	2021	516.0182978400425	775.403274751371	321.1774939169676
2	DALYs (Disability-Adjusted Life Years)	190	Republic of Uganda	3	Both	22	All ages	356	Trachoma	2	Percent	2021	2.441453489186981e-05	3.710154302298294e-05	1.5799417446109586e-05
2	DALYs (Disability-Adjusted Life Years)	190	Republic of Uganda	3	Both	22	All ages	356	Trachoma	3	Rate	2021	1.1913140169975505	1.7901473531147118	0.741491633240564
2	DALYs (Disability-Adjusted Life Years)	190	Republic of Uganda	3	Both	27	Age-standardized	356	Trachoma	3	Rate	2021	3.768404162736364	5.64651575610586	2.364443083559534
2	DALYs (Disability-Adjusted Life Years)	140	Kingdom of Bahrain	3	Both	22	All ages	356	Trachoma	1	Number	2021	0	0	0
2	DALYs (Disability-Adjusted Life Years)	140	Kingdom of Bahrain	3	Both	22	All ages	356	Trachoma	2	Percent	2021	0	0	0
2	DALYs (Disability-Adjusted Life Years)	140	Kingdom of Bahrain	3	Both	22	All ages	356	Trachoma	3	Rate	2021	0	0	0
2	DALYs (Disability-Adjusted Life Years)	140	Kingdom of Bahrain	3	Both	27	Age-standardized	356	Trachoma	3	Rate	2021	0	0	0
2	DALYs (Disability-Adjusted Life Years)	209	Republic of Guinea-Bissau	3	Both	22	All ages	356	Trachoma	1	Number	2021	14.566952883366405	27.299184379291063	6.786146529857635
2	DALYs (Disability-Adjusted Life Years)	209	Republic of Guinea-Bissau	3	Both	22	All ages	356	Trachoma	2	Percent	2021	1.3098612121616086e-05	2.394130877687154e-05	6.177854176515314e-06
2	DALYs (Disability-Adjusted Life Years)	209	Republic of Guinea-Bissau	3	Both	22	All ages	356	Trachoma	3	Rate	2021	0.7057935794869409	1.322691795216482	0.3288003118140262
2	DALYs (Disability-Adjusted Life Years)	209	Republic of Guinea-Bissau	3	Both	27	Age-standardized	356	Trachoma	3	Rate	2021	2.6815540641439526	4.7756839502173625	1.3231236627242768
2	DALYs (Disability-Adjusted Life Years)	177	Republic of Djibouti	3	Both	22	All ages	356	Trachoma	1	Number	2021	0	0	0
2	DALYs (Disability-Adjusted Life Years)	177	Republic of Djibouti	3	Both	22	All ages	356	Trachoma	2	Percent	2021	0	0	0
2	DALYs (Disability-Adjusted Life Years)	177	Republic of Djibouti	3	Both	22	All ages	356	Trachoma	3	Rate	2021	0	0	0
2	DALYs (Disability-Adjusted Life Years)	177	Republic of Djibouti	3	Both	27	Age-standardized	356	Trachoma	3	Rate	2021	0	0	0
2	DALYs (Disability-Adjusted Life Years)	129	Republic of Honduras	3	Both	22	All ages	356	Trachoma	1	Number	2021	0	0	0
2	DALYs (Disability-Adjusted Life Years)	129	Republic of Honduras	3	Both	22	All ages	356	Trachoma	2	Percent	2021	0	0	0
2	DALYs (Disability-Adjusted Life Years)	129	Republic of Honduras	3	Both	22	All ages	356	Trachoma	3	Rate	2021	0	0	0
2	DALYs (Disability-Adjusted Life Years)	129	Republic of Honduras	3	Both	27	Age-standardized	356	Trachoma	3	Rate	2021	0	0	0
2	DALYs (Disability-Adjusted Life Years)	25	Federated States of Micronesia	3	Both	22	All ages	356	Trachoma	1	Number	2021	0	0	0
2	DALYs (Disability-Adjusted Life Years)	25	Federated States of Micronesia	3	Both	22	All ages	356	Trachoma	2	Percent	2021	0	0	0
2	DALYs (Disability-Adjusted Life Years)	25	Federated States of Micronesia	3	Both	22	All ages	356	Trachoma	3	Rate	2021	0	0	0
2	DALYs (Disability-Adjusted Life Years)	25	Federated States of Micronesia	3	Both	27	Age-standardized	356	Trachoma	3	Rate	2021	0	0	0
2	DALYs (Disability-Adjusted Life Years)	68	Republic of Korea	3	Both	22	All ages	356	Trachoma	1	Number	2021	0	0	0
2	DALYs (Disability-Adjusted Life Years)	68	Republic of Korea	3	Both	22	All ages	356	Trachoma	2	Percent	2021	0	0	0
2	DALYs (Disability-Adjusted Life Years)	68	Republic of Korea	3	Both	22	All ages	356	Trachoma	3	Rate	2021	0	0	0
2	DALYs (Disability-Adjusted Life Years)	68	Republic of Korea	3	Both	27	Age-standardized	356	Trachoma	3	Rate	2021	0	0	0
2	DALYs (Disability-Adjusted Life Years)	28	Solomon Islands	3	Both	22	All ages	356	Trachoma	1	Number	2021	6.839302934513782	10.872329814713664	3.9844292016244505
2	DALYs (Disability-Adjusted Life Years)	28	Solomon Islands	3	Both	22	All ages	356	Trachoma	2	Percent	2021	2.8867369486617944e-05	4.482535601874047e-05	1.7029470539295965e-05
2	DALYs (Disability-Adjusted Life Years)	28	Solomon Islands	3	Both	22	All ages	356	Trachoma	3	Rate	2021	1.0005354052251985	1.590535032745977	0.5828901752137176
2	DALYs (Disability-Adjusted Life Years)	28	Solomon Islands	3	Both	27	Age-standardized	356	Trachoma	3	Rate	2021	1.930677626729225	3.113544698543136	1.1121718778174174
2	DALYs (Disability-Adjusted Life Years)	46	Republic of Croatia	3	Both	22	All ages	356	Trachoma	1	Number	2021	0	0	0
2	DALYs (Disability-Adjusted Life Years)	46	Republic of Croatia	3	Both	22	All ages	356	Trachoma	2	Percent	2021	0	0	0
2	DALYs (Disability-Adjusted Life Years)	46	Republic of Croatia	3	Both	22	All ages	356	Trachoma	3	Rate	2021	0	0	0
2	DALYs (Disability-Adjusted Life Years)	46	Republic of Croatia	3	Both	27	Age-standardized	356	Trachoma	3	Rate	2021	0	0	0
2	DALYs (Disability-Adjusted Life Years)	178	State of Eritrea	3	Both	22	All ages	356	Trachoma	1	Number	2021	81.74650247839368	137.46162193394048	42.8381210561914
2	DALYs (Disability-Adjusted Life Years)	178	State of Eritrea	3	Both	22	All ages	356	Trachoma	2	Percent	2021	2.7806435867447964e-05	4.785883145564563e-05	1.459679054589174e-05
2	DALYs (Disability-Adjusted Life Years)	178	State of Eritrea	3	Both	22	All ages	356	Trachoma	3	Rate	2021	1.2389760602356608	2.0834121780602453	0.6492682236542977
2	DALYs (Disability-Adjusted Life Years)	178	State of Eritrea	3	Both	27	Age-standardized	356	Trachoma	3	Rate	2021	3.112948384717693	5.169084362799974	1.6990929893800997
2	DALYs (Disability-Adjusted Life Years)	191	Republic of Zambia	3	Both	22	All ages	356	Trachoma	1	Number	2021	171.17622191300603	291.3387262422397	89.03452549858181
2	DALYs (Disability-Adjusted Life Years)	191	Republic of Zambia	3	Both	22	All ages	356	Trachoma	2	Percent	2021	1.7527544508641226e-05	2.8865885435745193e-05	8.97484538298551e-06
2	DALYs (Disability-Adjusted Life Years)	191	Republic of Zambia	3	Both	22	All ages	356	Trachoma	3	Rate	2021	0.877139874180211	1.4928756507420302	0.45623002786689676
2	DALYs (Disability-Adjusted Life Years)	191	Republic of Zambia	3	Both	27	Age-standardized	356	Trachoma	3	Rate	2021	2.598822391783639	4.290876975044825	1.360797734099148
2	DALYs (Disability-Adjusted Life Years)	376	Northern Mariana Islands	3	Both	22	All ages	356	Trachoma	1	Number	2021	0	0	0
2	DALYs (Disability-Adjusted Life Years)	376	Northern Mariana Islands	3	Both	22	All ages	356	Trachoma	2	Percent	2021	0	0	0
2	DALYs (Disability-Adjusted Life Years)	376	Northern Mariana Islands	3	Both	22	All ages	356	Trachoma	3	Rate	2021	0	0	0
2	DALYs (Disability-Adjusted Life Years)	376	Northern Mariana Islands	3	Both	27	Age-standardized	356	Trachoma	3	Rate	2021	0	0	0
2	DALYs (Disability-Adjusted Life Years)	168	Republic of Angola	3	Both	22	All ages	356	Trachoma	1	Number	2021	0	0	0
2	DALYs (Disability-Adjusted Life Years)	168	Republic of Angola	3	Both	22	All ages	356	Trachoma	2	Percent	2021	0	0	0
2	DALYs (Disability-Adjusted Life Years)	168	Republic of Angola	3	Both	22	All ages	356	Trachoma	3	Rate	2021	0	0	0
2	DALYs (Disability-Adjusted Life Years)	168	Republic of Angola	3	Both	27	Age-standardized	356	Trachoma	3	Rate	2021	0	0	0
2	DALYs (Disability-Adjusted Life Years)	112	Grenada	3	Both	22	All ages	356	Trachoma	1	Number	2021	0	0	0
2	DALYs (Disability-Adjusted Life Years)	112	Grenada	3	Both	22	All ages	356	Trachoma	2	Percent	2021	0	0	0
2	DALYs (Disability-Adjusted Life Years)	112	Grenada	3	Both	22	All ages	356	Trachoma	3	Rate	2021	0	0	0
2	DALYs (Disability-Adjusted Life Years)	112	Grenada	3	Both	27	Age-standardized	356	Trachoma	3	Rate	2021	0	0	0
2	DALYs (Disability-Adjusted Life Years)	133	Bolivarian Republic of Venezuela	3	Both	22	All ages	356	Trachoma	1	Number	2021	0	0	0
2	DALYs (Disability-Adjusted Life Years)	133	Bolivarian Republic of Venezuela	3	Both	22	All ages	356	Trachoma	2	Percent	2021	0	0	0
2	DALYs (Disability-Adjusted Life Years)	133	Bolivarian Republic of Venezuela	3	Both	22	All ages	356	Trachoma	3	Rate	2021	0	0	0
2	DALYs (Disability-Adjusted Life Years)	133	Bolivarian Republic of Venezuela	3	Both	27	Age-standardized	356	Trachoma	3	Rate	2021	0	0	0
2	DALYs (Disability-Adjusted Life Years)	76	Kingdom of Belgium	3	Both	22	All ages	356	Trachoma	1	Number	2021	0	0	0
2	DALYs (Disability-Adjusted Life Years)	76	Kingdom of Belgium	3	Both	22	All ages	356	Trachoma	2	Percent	2021	0	0	0
2	DALYs (Disability-Adjusted Life Years)	76	Kingdom of Belgium	3	Both	22	All ages	356	Trachoma	3	Rate	2021	0	0	0
2	DALYs (Disability-Adjusted Life Years)	76	Kingdom of Belgium	3	Both	27	Age-standardized	356	Trachoma	3	Rate	2021	0	0	0
2	DALYs (Disability-Adjusted Life Years)	40	Turkmenistan	3	Both	22	All ages	356	Trachoma	1	Number	2021	0	0	0
2	DALYs (Disability-Adjusted Life Years)	40	Turkmenistan	3	Both	22	All ages	356	Trachoma	2	Percent	2021	0	0	0
2	DALYs (Disability-Adjusted Life Years)	40	Turkmenistan	3	Both	22	All ages	356	Trachoma	3	Rate	2021	0	0	0
2	DALYs (Disability-Adjusted Life Years)	40	Turkmenistan	3	Both	27	Age-standardized	356	Trachoma	3	Rate	2021	0	0	0
2	DALYs (Disability-Adjusted Life Years)	216	Republic of Senegal	3	Both	22	All ages	356	Trachoma	1	Number	2021	200.68952719766853	346.9382766183908	99.80925315452976
2	DALYs (Disability-Adjusted Life Years)	216	Republic of Senegal	3	Both	22	All ages	356	Trachoma	2	Percent	2021	3.319242834302237e-05	5.730350315909142e-05	1.7454686341059042e-05
2	DALYs (Disability-Adjusted Life Years)	216	Republic of Senegal	3	Both	22	All ages	356	Trachoma	3	Rate	2021	1.2654173680793461	2.1875666708408517	0.6293321041728854
2	DALYs (Disability-Adjusted Life Years)	216	Republic of Senegal	3	Both	27	Age-standardized	356	Trachoma	3	Rate	2021	2.9395065120839017	5.124230405662091	1.5025180793028063
2	DALYs (Disability-Adjusted Life Years)	180	Republic of Kenya	3	Both	22	All ages	356	Trachoma	1	Number	2021	2409.5102166481165	3480.1605222580692	1526.616632370746
2	DALYs (Disability-Adjusted Life Years)	180	Republic of Kenya	3	Both	22	All ages	356	Trachoma	2	Percent	2021	0.00012580277120628208	0.00017805239958914394	8.419812495234435e-05
2	DALYs (Disability-Adjusted Life Years)	180	Republic of Kenya	3	Both	22	All ages	356	Trachoma	3	Rate	2021	4.813014178894342	6.951645949755509	3.0494278241980846
2	DALYs (Disability-Adjusted Life Years)	180	Republic of Kenya	3	Both	27	Age-standardized	356	Trachoma	3	Rate	2021	11.499349410891822	16.576738347595157	7.416091748559357
2	DALYs (Disability-Adjusted Life Years)	10	Kingdom of Cambodia	3	Both	22	All ages	356	Trachoma	1	Number	2021	93.3968306886112	166.60848701492853	45.81347663933304
2	DALYs (Disability-Adjusted Life Years)	10	Kingdom of Cambodia	3	Both	22	All ages	356	Trachoma	2	Percent	2021	1.5497090987466535e-05	2.6691445709729845e-05	7.587410082842365e-06
2	DALYs (Disability-Adjusted Life Years)	10	Kingdom of Cambodia	3	Both	22	All ages	356	Trachoma	3	Rate	2021	0.5479723456647609	0.9775154334906131	0.26879411294814176
2	DALYs (Disability-Adjusted Life Years)	10	Kingdom of Cambodia	3	Both	27	Age-standardized	356	Trachoma	3	Rate	2021	0.8701300666430671	1.5379672233074955	0.4375123544100681
2	DALYs (Disability-Adjusted Life Years)	13	Malaysia	3	Both	22	All ages	356	Trachoma	1	Number	2021	0	0	0
2	DALYs (Disability-Adjusted Life Years)	13	Malaysia	3	Both	22	All ages	356	Trachoma	2	Percent	2021	0	0	0
2	DALYs (Disability-Adjusted Life Years)	13	Malaysia	3	Both	22	All ages	356	Trachoma	3	Rate	2021	0	0	0
2	DALYs (Disability-Adjusted Life Years)	13	Malaysia	3	Both	27	Age-standardized	356	Trachoma	3	Rate	2021	0	0	0
2	DALYs (Disability-Adjusted Life Years)	172	Republic of Equatorial Guinea	3	Both	22	All ages	356	Trachoma	1	Number	2021	0	0	0
2	DALYs (Disability-Adjusted Life Years)	172	Republic of Equatorial Guinea	3	Both	22	All ages	356	Trachoma	2	Percent	2021	0	0	0
2	DALYs (Disability-Adjusted Life Years)	172	Republic of Equatorial Guinea	3	Both	22	All ages	356	Trachoma	3	Rate	2021	0	0	0
2	DALYs (Disability-Adjusted Life Years)	172	Republic of Equatorial Guinea	3	Both	27	Age-standardized	356	Trachoma	3	Rate	2021	0	0	0
2	DALYs (Disability-Adjusted Life Years)	52	Romania	3	Both	22	All ages	356	Trachoma	1	Number	2021	0	0	0
2	DALYs (Disability-Adjusted Life Years)	52	Romania	3	Both	22	All ages	356	Trachoma	2	Percent	2021	0	0	0
2	DALYs (Disability-Adjusted Life Years)	52	Romania	3	Both	22	All ages	356	Trachoma	3	Rate	2021	0	0	0
2	DALYs (Disability-Adjusted Life Years)	52	Romania	3	Both	27	Age-standardized	356	Trachoma	3	Rate	2021	0	0	0
2	DALYs (Disability-Adjusted Life Years)	206	Republic of the Gambia	3	Both	22	All ages	356	Trachoma	1	Number	2021	16.409080009920725	27.869550698875543	8.378638166274092
2	DALYs (Disability-Adjusted Life Years)	206	Republic of the Gambia	3	Both	22	All ages	356	Trachoma	2	Percent	2021	1.6305976783642496e-05	2.8796170412407303e-05	8.30406587978607e-06
2	DALYs (Disability-Adjusted Life Years)	206	Republic of the Gambia	3	Both	22	All ages	356	Trachoma	3	Rate	2021	0.6853809869173298	1.1640664894917632	0.3499622947753478
2	DALYs (Disability-Adjusted Life Years)	206	Republic of the Gambia	3	Both	27	Age-standardized	356	Trachoma	3	Rate	2021	1.9311857282426188	3.2471689479766948	0.9850016719213633
2	DALYs (Disability-Adjusted Life Years)	385	Puerto Rico	3	Both	22	All ages	356	Trachoma	1	Number	2021	0	0	0
2	DALYs (Disability-Adjusted Life Years)	385	Puerto Rico	3	Both	22	All ages	356	Trachoma	2	Percent	2021	0	0	0
2	DALYs (Disability-Adjusted Life Years)	385	Puerto Rico	3	Both	22	All ages	356	Trachoma	3	Rate	2021	0	0	0
2	DALYs (Disability-Adjusted Life Years)	385	Puerto Rico	3	Both	27	Age-standardized	356	Trachoma	3	Rate	2021	0	0	0
2	DALYs (Disability-Adjusted Life Years)	154	Republic of Tunisia	3	Both	22	All ages	356	Trachoma	1	Number	2021	0	0	0
2	DALYs (Disability-Adjusted Life Years)	154	Republic of Tunisia	3	Both	22	All ages	356	Trachoma	2	Percent	2021	0	0	0
2	DALYs (Disability-Adjusted Life Years)	154	Republic of Tunisia	3	Both	22	All ages	356	Trachoma	3	Rate	2021	0	0	0
2	DALYs (Disability-Adjusted Life Years)	154	Republic of Tunisia	3	Both	27	Age-standardized	356	Trachoma	3	Rate	2021	0	0	0
2	DALYs (Disability-Adjusted Life Years)	374	Republic of Niue	3	Both	22	All ages	356	Trachoma	1	Number	2021	0	0	0
2	DALYs (Disability-Adjusted Life Years)	374	Republic of Niue	3	Both	22	All ages	356	Trachoma	2	Percent	2021	0	0	0
2	DALYs (Disability-Adjusted Life Years)	374	Republic of Niue	3	Both	22	All ages	356	Trachoma	3	Rate	2021	0	0	0
2	DALYs (Disability-Adjusted Life Years)	374	Republic of Niue	3	Both	27	Age-standardized	356	Trachoma	3	Rate	2021	0	0	0
2	DALYs (Disability-Adjusted Life Years)	181	Republic of Madagascar	3	Both	22	All ages	356	Trachoma	1	Number	2021	0	0	0
2	DALYs (Disability-Adjusted Life Years)	181	Republic of Madagascar	3	Both	22	All ages	356	Trachoma	2	Percent	2021	0	0	0
2	DALYs (Disability-Adjusted Life Years)	181	Republic of Madagascar	3	Both	22	All ages	356	Trachoma	3	Rate	2021	0	0	0
2	DALYs (Disability-Adjusted Life Years)	181	Republic of Madagascar	3	Both	27	Age-standardized	356	Trachoma	3	Rate	2021	0	0	0
2	DALYs (Disability-Adjusted Life Years)	22	Republic of Fiji	3	Both	22	All ages	356	Trachoma	1	Number	2021	5.2572402080274845	9.178040079509596	2.7406153990955344
2	DALYs (Disability-Adjusted Life Years)	22	Republic of Fiji	3	Both	22	All ages	356	Trachoma	2	Percent	2021	1.3684651248599048e-05	2.315778441929156e-05	7.13080555010878e-06
2	DALYs (Disability-Adjusted Life Years)	22	Republic of Fiji	3	Both	22	All ages	356	Trachoma	3	Rate	2021	0.5686736776764534	0.9927851114558238	0.29645132739428914
2	DALYs (Disability-Adjusted Life Years)	22	Republic of Fiji	3	Both	27	Age-standardized	356	Trachoma	3	Rate	2021	0.7359458701193081	1.239192416986447	0.37867949193499295
2	DALYs (Disability-Adjusted Life Years)	63	Ukraine	3	Both	22	All ages	356	Trachoma	1	Number	2021	0	0	0
2	DALYs (Disability-Adjusted Life Years)	63	Ukraine	3	Both	22	All ages	356	Trachoma	2	Percent	2021	0	0	0
2	DALYs (Disability-Adjusted Life Years)	63	Ukraine	3	Both	22	All ages	356	Trachoma	3	Rate	2021	0	0	0
2	DALYs (Disability-Adjusted Life Years)	63	Ukraine	3	Both	27	Age-standardized	356	Trachoma	3	Rate	2021	0	0	0
2	DALYs (Disability-Adjusted Life Years)	39	Republic of Tajikistan	3	Both	22	All ages	356	Trachoma	1	Number	2021	0	0	0
2	DALYs (Disability-Adjusted Life Years)	39	Republic of Tajikistan	3	Both	22	All ages	356	Trachoma	2	Percent	2021	0	0	0
2	DALYs (Disability-Adjusted Life Years)	39	Republic of Tajikistan	3	Both	22	All ages	356	Trachoma	3	Rate	2021	0	0	0
2	DALYs (Disability-Adjusted Life Years)	39	Republic of Tajikistan	3	Both	27	Age-standardized	356	Trachoma	3	Rate	2021	0	0	0
2	DALYs (Disability-Adjusted Life Years)	148	Kingdom of Morocco	3	Both	22	All ages	356	Trachoma	1	Number	2021	535.6612855134965	837.9999022393117	341.3334818370761
2	DALYs (Disability-Adjusted Life Years)	148	Kingdom of Morocco	3	Both	22	All ages	356	Trachoma	2	Percent	2021	4.458247237844862e-05	6.478801823053503e-05	2.9350128981571058e-05
2	DALYs (Disability-Adjusted Life Years)	148	Kingdom of Morocco	3	Both	22	All ages	356	Trachoma	3	Rate	2021	1.4408555658521818	2.2541050771806685	0.9181403629817929
2	DALYs (Disability-Adjusted Life Years)	148	Kingdom of Morocco	3	Both	27	Age-standardized	356	Trachoma	3	Rate	2021	1.6544050813170263	2.558503909872352	1.0498490517598507
2	DALYs (Disability-Adjusted Life Years)	88	Republic of Malta	3	Both	22	All ages	356	Trachoma	1	Number	2021	0	0	0
2	DALYs (Disability-Adjusted Life Years)	88	Republic of Malta	3	Both	22	All ages	356	Trachoma	2	Percent	2021	0	0	0
2	DALYs (Disability-Adjusted Life Years)	88	Republic of Malta	3	Both	22	All ages	356	Trachoma	3	Rate	2021	0	0	0
2	DALYs (Disability-Adjusted Life Years)	88	Republic of Malta	3	Both	27	Age-standardized	356	Trachoma	3	Rate	2021	0	0	0
2	DALYs (Disability-Adjusted Life Years)	393	Saint Kitts and Nevis	3	Both	22	All ages	356	Trachoma	1	Number	2021	0	0	0
2	DALYs (Disability-Adjusted Life Years)	393	Saint Kitts and Nevis	3	Both	22	All ages	356	Trachoma	2	Percent	2021	0	0	0
2	DALYs (Disability-Adjusted Life Years)	393	Saint Kitts and Nevis	3	Both	22	All ages	356	Trachoma	3	Rate	2021	0	0	0
2	DALYs (Disability-Adjusted Life Years)	393	Saint Kitts and Nevis	3	Both	27	Age-standardized	356	Trachoma	3	Rate	2021	0	0	0
2	DALYs (Disability-Adjusted Life Years)	212	Islamic Republic of Mauritania	3	Both	22	All ages	356	Trachoma	1	Number	2021	33.845939460267076	58.95182243655739	16.728574841450317
2	DALYs (Disability-Adjusted Life Years)	212	Islamic Republic of Mauritania	3	Both	22	All ages	356	Trachoma	2	Percent	2021	2.4286983872734407e-05	4.48486627506145e-05	1.195538354646286e-05
2	DALYs (Disability-Adjusted Life Years)	212	Islamic Republic of Mauritania	3	Both	22	All ages	356	Trachoma	3	Rate	2021	0.7698847675772855	1.3409617472165825	0.38052053389826573
2	DALYs (Disability-Adjusted Life Years)	212	Islamic Republic of Mauritania	3	Both	27	Age-standardized	356	Trachoma	3	Rate	2021	1.7572359379156524	3.0981542117714467	0.8772162401477273
2	DALYs (Disability-Adjusted Life Years)	203	Republic of Cabo Verde	3	Both	22	All ages	356	Trachoma	1	Number	2021	0	0	0
2	DALYs (Disability-Adjusted Life Years)	203	Republic of Cabo Verde	3	Both	22	All ages	356	Trachoma	2	Percent	2021	0	0	0
2	DALYs (Disability-Adjusted Life Years)	203	Republic of Cabo Verde	3	Both	22	All ages	356	Trachoma	3	Rate	2021	0	0	0
2	DALYs (Disability-Adjusted Life Years)	203	Republic of Cabo Verde	3	Both	27	Age-standardized	356	Trachoma	3	Rate	2021	0	0	0
2	DALYs (Disability-Adjusted Life Years)	169	Central African Republic	3	Both	22	All ages	356	Trachoma	1	Number	2021	82.78133517886317	138.54810048526636	45.78903593156403
2	DALYs (Disability-Adjusted Life Years)	169	Central African Republic	3	Both	22	All ages	356	Trachoma	2	Percent	2021	1.8281180737823318e-05	3.095774211572987e-05	9.96341674039366e-06
2	DALYs (Disability-Adjusted Life Years)	169	Central African Republic	3	Both	22	All ages	356	Trachoma	3	Rate	2021	1.5094693341429337	2.5263437529050856	0.8349363468144765
2	DALYs (Disability-Adjusted Life Years)	169	Central African Republic	3	Both	27	Age-standardized	356	Trachoma	3	Rate	2021	5.170471603663868	8.40858536079008	2.816783844560279
2	DALYs (Disability-Adjusted Life Years)	215	Democratic Republic of Sao Tome and Principe	3	Both	22	All ages	356	Trachoma	1	Number	2021	0	0	0
2	DALYs (Disability-Adjusted Life Years)	215	Democratic Republic of Sao Tome and Principe	3	Both	22	All ages	356	Trachoma	2	Percent	2021	0	0	0
2	DALYs (Disability-Adjusted Life Years)	215	Democratic Republic of Sao Tome and Principe	3	Both	22	All ages	356	Trachoma	3	Rate	2021	0	0	0
2	DALYs (Disability-Adjusted Life Years)	215	Democratic Republic of Sao Tome and Principe	3	Both	27	Age-standardized	356	Trachoma	3	Rate	2021	0	0	0
2	DALYs (Disability-Adjusted Life Years)	92	Kingdom of Spain	3	Both	22	All ages	356	Trachoma	1	Number	2021	0	0	0
2	DALYs (Disability-Adjusted Life Years)	92	Kingdom of Spain	3	Both	22	All ages	356	Trachoma	2	Percent	2021	0	0	0
2	DALYs (Disability-Adjusted Life Years)	92	Kingdom of Spain	3	Both	22	All ages	356	Trachoma	3	Rate	2021	0	0	0
2	DALYs (Disability-Adjusted Life Years)	92	Kingdom of Spain	3	Both	27	Age-standardized	356	Trachoma	3	Rate	2021	0	0	0
2	DALYs (Disability-Adjusted Life Years)	200	Republic of Benin	3	Both	22	All ages	356	Trachoma	1	Number	2021	405.54606676263717	626.619745811277	240.33115777415657
2	DALYs (Disability-Adjusted Life Years)	200	Republic of Benin	3	Both	22	All ages	356	Trachoma	2	Percent	2021	5.818993989422916e-05	9.124438523357424e-05	3.576264978638325e-05
2	DALYs (Disability-Adjusted Life Years)	200	Republic of Benin	3	Both	22	All ages	356	Trachoma	3	Rate	2021	3.0042286365368396	4.64191158260571	1.780339659562673
2	DALYs (Disability-Adjusted Life Years)	200	Republic of Benin	3	Both	27	Age-standardized	356	Trachoma	3	Rate	2021	8.858477066203347	13.537696968038377	5.219215182831083
2	DALYs (Disability-Adjusted Life Years)	95	United Kingdom of Great Britain and Northern Ireland	3	Both	22	All ages	356	Trachoma	1	Number	2021	0	0	0
2	DALYs (Disability-Adjusted Life Years)	95	United Kingdom of Great Britain and Northern Ireland	3	Both	22	All ages	356	Trachoma	2	Percent	2021	0	0	0
2	DALYs (Disability-Adjusted Life Years)	95	United Kingdom of Great Britain and Northern Ireland	3	Both	22	All ages	356	Trachoma	3	Rate	2021	0	0	0
2	DALYs (Disability-Adjusted Life Years)	95	United Kingdom of Great Britain and Northern Ireland	3	Both	27	Age-standardized	356	Trachoma	3	Rate	2021	0	0	0
2	DALYs (Disability-Adjusted Life Years)	80	French Republic	3	Both	22	All ages	356	Trachoma	1	Number	2021	0	0	0
2	DALYs (Disability-Adjusted Life Years)	80	French Republic	3	Both	22	All ages	356	Trachoma	2	Percent	2021	0	0	0
2	DALYs (Disability-Adjusted Life Years)	80	French Republic	3	Both	22	All ages	356	Trachoma	3	Rate	2021	0	0	0
2	DALYs (Disability-Adjusted Life Years)	80	French Republic	3	Both	27	Age-standardized	356	Trachoma	3	Rate	2021	0	0	0
2	DALYs (Disability-Adjusted Life Years)	157	Republic of Yemen	3	Both	22	All ages	356	Trachoma	1	Number	2021	1531.2348635446463	2658.8769097526383	837.0390879602802
2	DALYs (Disability-Adjusted Life Years)	157	Republic of Yemen	3	Both	22	All ages	356	Trachoma	2	Percent	2021	0.00011403487210428186	0.00019159488962628497	6.467389555440233e-05
2	DALYs (Disability-Adjusted Life Years)	157	Republic of Yemen	3	Both	22	All ages	356	Trachoma	3	Rate	2021	4.55135795857818	7.9030989119910195	2.4879687664700043
2	DALYs (Disability-Adjusted Life Years)	157	Republic of Yemen	3	Both	27	Age-standardized	356	Trachoma	3	Rate	2021	12.907623248609143	21.870186140655473	7.010320484019071
2	DALYs (Disability-Adjusted Life Years)	109	Republic of Cuba	3	Both	22	All ages	356	Trachoma	1	Number	2021	0	0	0
2	DALYs (Disability-Adjusted Life Years)	109	Republic of Cuba	3	Both	22	All ages	356	Trachoma	2	Percent	2021	0	0	0
2	DALYs (Disability-Adjusted Life Years)	109	Republic of Cuba	3	Both	22	All ages	356	Trachoma	3	Rate	2021	0	0	0
2	DALYs (Disability-Adjusted Life Years)	109	Republic of Cuba	3	Both	27	Age-standardized	356	Trachoma	3	Rate	2021	0	0	0
2	DALYs (Disability-Adjusted Life Years)	54	Slovak Republic	3	Both	22	All ages	356	Trachoma	1	Number	2021	0	0	0
2	DALYs (Disability-Adjusted Life Years)	54	Slovak Republic	3	Both	22	All ages	356	Trachoma	2	Percent	2021	0	0	0
2	DALYs (Disability-Adjusted Life Years)	54	Slovak Republic	3	Both	22	All ages	356	Trachoma	3	Rate	2021	0	0	0
2	DALYs (Disability-Adjusted Life Years)	54	Slovak Republic	3	Both	27	Age-standardized	356	Trachoma	3	Rate	2021	0	0	0
2	DALYs (Disability-Adjusted Life Years)	121	Plurinational State of Bolivia	3	Both	22	All ages	356	Trachoma	1	Number	2021	0	0	0
2	DALYs (Disability-Adjusted Life Years)	121	Plurinational State of Bolivia	3	Both	22	All ages	356	Trachoma	2	Percent	2021	0	0	0
2	DALYs (Disability-Adjusted Life Years)	121	Plurinational State of Bolivia	3	Both	22	All ages	356	Trachoma	3	Rate	2021	0	0	0
2	DALYs (Disability-Adjusted Life Years)	121	Plurinational State of Bolivia	3	Both	27	Age-standardized	356	Trachoma	3	Rate	2021	0	0	0
2	DALYs (Disability-Adjusted Life Years)	202	Republic of Cameroon	3	Both	22	All ages	356	Trachoma	1	Number	2021	469.99020760519437	801.972620303764	244.49318869725266
2	DALYs (Disability-Adjusted Life Years)	202	Republic of Cameroon	3	Both	22	All ages	356	Trachoma	2	Percent	2021	2.975580461999979e-05	5.159118735511969e-05	1.55307720116732e-05
2	DALYs (Disability-Adjusted Life Years)	202	Republic of Cameroon	3	Both	22	All ages	356	Trachoma	3	Rate	2021	1.4789038398405485	2.5235427641303803	0.7693392537296573
2	DALYs (Disability-Adjusted Life Years)	202	Republic of Cameroon	3	Both	27	Age-standardized	356	Trachoma	3	Rate	2021	4.661011340960826	7.979195967507659	2.437255445198409
2	DALYs (Disability-Adjusted Life Years)	108	Belize	3	Both	27	Age-standardized	356	Trachoma	3	Rate	2021	0	0	0
2	DALYs (Disability-Adjusted Life Years)	77	Republic of Cyprus	3	Both	22	All ages	356	Trachoma	1	Number	2021	0	0	0
2	DALYs (Disability-Adjusted Life Years)	77	Republic of Cyprus	3	Both	22	All ages	356	Trachoma	2	Percent	2021	0	0	0
2	DALYs (Disability-Adjusted Life Years)	77	Republic of Cyprus	3	Both	22	All ages	356	Trachoma	3	Rate	2021	0	0	0
2	DALYs (Disability-Adjusted Life Years)	77	Republic of Cyprus	3	Both	27	Age-standardized	356	Trachoma	3	Rate	2021	0	0	0
2	DALYs (Disability-Adjusted Life Years)	125	Republic of Colombia	3	Both	22	All ages	356	Trachoma	1	Number	2021	154.57767998026844	234.94565007197676	92.44705628935424
2	DALYs (Disability-Adjusted Life Years)	125	Republic of Colombia	3	Both	22	All ages	356	Trachoma	2	Percent	2021	1.0616384552498304e-05	1.576809641826841e-05	6.6782443979545425e-06
2	DALYs (Disability-Adjusted Life Years)	125	Republic of Colombia	3	Both	22	All ages	356	Trachoma	3	Rate	2021	0.31507610832524513	0.4788903618043205	0.1884350879473201
2	DALYs (Disability-Adjusted Life Years)	125	Republic of Colombia	3	Both	27	Age-standardized	356	Trachoma	3	Rate	2021	0.278589956714179	0.42580685607555063	0.1668670193736726
2	DALYs (Disability-Adjusted Life Years)	145	State of Kuwait	3	Both	22	All ages	356	Trachoma	1	Number	2021	0	0	0
2	DALYs (Disability-Adjusted Life Years)	145	State of Kuwait	3	Both	22	All ages	356	Trachoma	2	Percent	2021	0	0	0
2	DALYs (Disability-Adjusted Life Years)	145	State of Kuwait	3	Both	22	All ages	356	Trachoma	3	Rate	2021	0	0	0
2	DALYs (Disability-Adjusted Life Years)	145	State of Kuwait	3	Both	27	Age-standardized	356	Trachoma	3	Rate	2021	0	0	0
2	DALYs (Disability-Adjusted Life Years)	99	Eastern Republic of Uruguay	3	Both	22	All ages	356	Trachoma	1	Number	2021	0	0	0
2	DALYs (Disability-Adjusted Life Years)	99	Eastern Republic of Uruguay	3	Both	22	All ages	356	Trachoma	2	Percent	2021	0	0	0
2	DALYs (Disability-Adjusted Life Years)	99	Eastern Republic of Uruguay	3	Both	22	All ages	356	Trachoma	3	Rate	2021	0	0	0
2	DALYs (Disability-Adjusted Life Years)	99	Eastern Republic of Uruguay	3	Both	27	Age-standardized	356	Trachoma	3	Rate	2021	0	0	0
2	DALYs (Disability-Adjusted Life Years)	160	Islamic Republic of Afghanistan	3	Both	22	All ages	356	Trachoma	1	Number	2021	284.2389891901978	481.8946230434449	148.7502202108046
2	DALYs (Disability-Adjusted Life Years)	160	Islamic Republic of Afghanistan	3	Both	22	All ages	356	Trachoma	2	Percent	2021	1.6547433989593766e-05	2.8389587920442035e-05	8.872008534846934e-06
2	DALYs (Disability-Adjusted Life Years)	160	Islamic Republic of Afghanistan	3	Both	22	All ages	356	Trachoma	3	Rate	2021	0.9103747582428409	1.543436043737628	0.4764245966001722
2	DALYs (Disability-Adjusted Life Years)	160	Islamic Republic of Afghanistan	3	Both	27	Age-standardized	356	Trachoma	3	Rate	2021	3.7510551323760812	6.514342434508606	1.9037438257850334
2	DALYs (Disability-Adjusted Life Years)	87	Grand Duchy of Luxembourg	3	Both	22	All ages	356	Trachoma	1	Number	2021	0	0	0
2	DALYs (Disability-Adjusted Life Years)	87	Grand Duchy of Luxembourg	3	Both	22	All ages	356	Trachoma	2	Percent	2021	0	0	0
2	DALYs (Disability-Adjusted Life Years)	87	Grand Duchy of Luxembourg	3	Both	22	All ages	356	Trachoma	3	Rate	2021	0	0	0
2	DALYs (Disability-Adjusted Life Years)	87	Grand Duchy of Luxembourg	3	Both	27	Age-standardized	356	Trachoma	3	Rate	2021	0	0	0
2	DALYs (Disability-Adjusted Life Years)	132	Republic of Panama	3	Both	22	All ages	356	Trachoma	1	Number	2021	0	0	0
2	DALYs (Disability-Adjusted Life Years)	132	Republic of Panama	3	Both	22	All ages	356	Trachoma	2	Percent	2021	0	0	0
2	DALYs (Disability-Adjusted Life Years)	132	Republic of Panama	3	Both	22	All ages	356	Trachoma	3	Rate	2021	0	0	0
2	DALYs (Disability-Adjusted Life Years)	132	Republic of Panama	3	Both	27	Age-standardized	356	Trachoma	3	Rate	2021	0	0	0
2	DALYs (Disability-Adjusted Life Years)	30	Republic of Vanuatu	3	Both	22	All ages	356	Trachoma	1	Number	2021	0.703090068174689	1.1020119627592806	0.4202952180453575
2	DALYs (Disability-Adjusted Life Years)	30	Republic of Vanuatu	3	Both	22	All ages	356	Trachoma	2	Percent	2021	6.29211176113689e-06	9.60867871400118e-06	3.871161596001662e-06
2	DALYs (Disability-Adjusted Life Years)	30	Republic of Vanuatu	3	Both	22	All ages	356	Trachoma	3	Rate	2021	0.22464241502693238	0.3521008757036039	0.1342873937205463
2	DALYs (Disability-Adjusted Life Years)	30	Republic of Vanuatu	3	Both	27	Age-standardized	356	Trachoma	3	Rate	2021	0.3916375535517471	0.6102969523406034	0.23373777214800745
2	DALYs (Disability-Adjusted Life Years)	135	Federative Republic of Brazil	3	Both	22	All ages	356	Trachoma	1	Number	2021	274.7397211667106	445.2962679004729	152.68371083295722
2	DALYs (Disability-Adjusted Life Years)	135	Federative Republic of Brazil	3	Both	22	All ages	356	Trachoma	2	Percent	2021	3.4735379190643727e-06	5.511930409747194e-06	2.0357872688513584e-06
2	DALYs (Disability-Adjusted Life Years)	135	Federative Republic of Brazil	3	Both	22	All ages	356	Trachoma	3	Rate	2021	0.12467991410655972	0.20208035517410208	0.06928955111144135
2	DALYs (Disability-Adjusted Life Years)	135	Federative Republic of Brazil	3	Both	27	Age-standardized	356	Trachoma	3	Rate	2021	0.11194753202585096	0.18103049805713248	0.06212185009386729
2	DALYs (Disability-Adjusted Life Years)	183	Republic of Mauritius	3	Both	22	All ages	356	Trachoma	1	Number	2021	0	0	0
2	DALYs (Disability-Adjusted Life Years)	183	Republic of Mauritius	3	Both	22	All ages	356	Trachoma	2	Percent	2021	0	0	0
2	DALYs (Disability-Adjusted Life Years)	183	Republic of Mauritius	3	Both	22	All ages	356	Trachoma	3	Rate	2021	0	0	0
2	DALYs (Disability-Adjusted Life Years)	183	Republic of Mauritius	3	Both	27	Age-standardized	356	Trachoma	3	Rate	2021	0	0	0
2	DALYs (Disability-Adjusted Life Years)	413	Tokelau	3	Both	22	All ages	356	Trachoma	1	Number	2021	0	0	0
2	DALYs (Disability-Adjusted Life Years)	413	Tokelau	3	Both	22	All ages	356	Trachoma	2	Percent	2021	0	0	0
2	DALYs (Disability-Adjusted Life Years)	413	Tokelau	3	Both	22	All ages	356	Trachoma	3	Rate	2021	0	0	0
2	DALYs (Disability-Adjusted Life Years)	413	Tokelau	3	Both	27	Age-standardized	356	Trachoma	3	Rate	2021	0	0	0
2	DALYs (Disability-Adjusted Life Years)	196	Republic of South Africa	3	Both	22	All ages	356	Trachoma	1	Number	2021	0	0	0
2	DALYs (Disability-Adjusted Life Years)	196	Republic of South Africa	3	Both	22	All ages	356	Trachoma	2	Percent	2021	0	0	0
2	DALYs (Disability-Adjusted Life Years)	196	Republic of South Africa	3	Both	22	All ages	356	Trachoma	3	Rate	2021	0	0	0
2	DALYs (Disability-Adjusted Life Years)	196	Republic of South Africa	3	Both	27	Age-standardized	356	Trachoma	3	Rate	2021	0	0	0
2	DALYs (Disability-Adjusted Life Years)	187	Federal Republic of Somalia	3	Both	22	All ages	356	Trachoma	1	Number	2021	7224.222448883226	9686.263631426373	5077.98606004294
2	DALYs (Disability-Adjusted Life Years)	187	Federal Republic of Somalia	3	Both	22	All ages	356	Trachoma	2	Percent	2021	0.00046079085378514256	0.0006257361512214413	0.0003155964081302294
2	DALYs (Disability-Adjusted Life Years)	187	Federal Republic of Somalia	3	Both	22	All ages	356	Trachoma	3	Rate	2021	33.435380629229996	44.83027947760298	23.502099769049366
2	DALYs (Disability-Adjusted Life Years)	187	Federal Republic of Somalia	3	Both	27	Age-standardized	356	Trachoma	3	Rate	2021	118.95374336821436	158.31114841798893	82.08090435103144
2	DALYs (Disability-Adjusted Life Years)	144	Hashemite Kingdom of Jordan	3	Both	22	All ages	356	Trachoma	1	Number	2021	0	0	0
2	DALYs (Disability-Adjusted Life Years)	144	Hashemite Kingdom of Jordan	3	Both	22	All ages	356	Trachoma	2	Percent	2021	0	0	0
2	DALYs (Disability-Adjusted Life Years)	144	Hashemite Kingdom of Jordan	3	Both	22	All ages	356	Trachoma	3	Rate	2021	0	0	0
2	DALYs (Disability-Adjusted Life Years)	144	Hashemite Kingdom of Jordan	3	Both	27	Age-standardized	356	Trachoma	3	Rate	2021	0	0	0
2	DALYs (Disability-Adjusted Life Years)	156	United Arab Emirates	3	Both	22	All ages	356	Trachoma	1	Number	2021	0	0	0
2	DALYs (Disability-Adjusted Life Years)	156	United Arab Emirates	3	Both	22	All ages	356	Trachoma	2	Percent	2021	0	0	0
2	DALYs (Disability-Adjusted Life Years)	156	United Arab Emirates	3	Both	22	All ages	356	Trachoma	3	Rate	2021	0	0	0
2	DALYs (Disability-Adjusted Life Years)	156	United Arab Emirates	3	Both	27	Age-standardized	356	Trachoma	3	Rate	2021	0	0	0
2	DALYs (Disability-Adjusted Life Years)	214	Federal Republic of Nigeria	3	Both	22	All ages	356	Trachoma	1	Number	2021	7843.759630357235	11939.794759544413	4805.5295342219615
2	DALYs (Disability-Adjusted Life Years)	214	Federal Republic of Nigeria	3	Both	22	All ages	356	Trachoma	2	Percent	2021	6.115737023737534e-05	9.236955008449247e-05	3.8609148993267786e-05
2	DALYs (Disability-Adjusted Life Years)	214	Federal Republic of Nigeria	3	Both	22	All ages	356	Trachoma	3	Rate	2021	3.393133295253502	5.165037819403228	2.0788248279288424
2	DALYs (Disability-Adjusted Life Years)	214	Federal Republic of Nigeria	3	Both	27	Age-standardized	356	Trachoma	3	Rate	2021	9.348338352485005	14.304630866276367	5.636946606972492
2	DALYs (Disability-Adjusted Life Years)	18	Kingdom of Thailand	3	Both	22	All ages	356	Trachoma	1	Number	2021	0	0	0
2	DALYs (Disability-Adjusted Life Years)	18	Kingdom of Thailand	3	Both	22	All ages	356	Trachoma	2	Percent	2021	0	0	0
2	DALYs (Disability-Adjusted Life Years)	18	Kingdom of Thailand	3	Both	22	All ages	356	Trachoma	3	Rate	2021	0	0	0
2	DALYs (Disability-Adjusted Life Years)	18	Kingdom of Thailand	3	Both	27	Age-standardized	356	Trachoma	3	Rate	2021	0	0	0
2	DALYs (Disability-Adjusted Life Years)	136	Republic of Paraguay	3	Both	22	All ages	356	Trachoma	1	Number	2021	0	0	0
2	DALYs (Disability-Adjusted Life Years)	136	Republic of Paraguay	3	Both	22	All ages	356	Trachoma	2	Percent	2021	0	0	0
2	DALYs (Disability-Adjusted Life Years)	136	Republic of Paraguay	3	Both	22	All ages	356	Trachoma	3	Rate	2021	0	0	0
2	DALYs (Disability-Adjusted Life Years)	136	Republic of Paraguay	3	Both	27	Age-standardized	356	Trachoma	3	Rate	2021	0	0	0
2	DALYs (Disability-Adjusted Life Years)	15	Republic of the Union of Myanmar	3	Both	22	All ages	356	Trachoma	1	Number	2021	422.21769424889266	746.9408727997318	201.50997187332356
2	DALYs (Disability-Adjusted Life Years)	15	Republic of the Union of Myanmar	3	Both	22	All ages	356	Trachoma	2	Percent	2021	1.8910404990347922e-05	3.383453777597782e-05	9.0109524721199e-06
2	DALYs (Disability-Adjusted Life Years)	15	Republic of the Union of Myanmar	3	Both	22	All ages	356	Trachoma	3	Rate	2021	0.7483519413450591	1.323901531943242	0.3571626218083007
2	DALYs (Disability-Adjusted Life Years)	15	Republic of the Union of Myanmar	3	Both	27	Age-standardized	356	Trachoma	3	Rate	2021	0.9608607286849157	1.692927855309517	0.469588491090109
2	DALYs (Disability-Adjusted Life Years)	51	Republic of Poland	3	Both	22	All ages	356	Trachoma	1	Number	2021	0	0	0
2	DALYs (Disability-Adjusted Life Years)	51	Republic of Poland	3	Both	22	All ages	356	Trachoma	2	Percent	2021	0	0	0
2	DALYs (Disability-Adjusted Life Years)	51	Republic of Poland	3	Both	22	All ages	356	Trachoma	3	Rate	2021	0	0	0
2	DALYs (Disability-Adjusted Life Years)	51	Republic of Poland	3	Both	27	Age-standardized	356	Trachoma	3	Rate	2021	0	0	0
2	DALYs (Disability-Adjusted Life Years)	41	Republic of Uzbekistan	3	Both	22	All ages	356	Trachoma	1	Number	2021	0	0	0
2	DALYs (Disability-Adjusted Life Years)	41	Republic of Uzbekistan	3	Both	22	All ages	356	Trachoma	2	Percent	2021	0	0	0
2	DALYs (Disability-Adjusted Life Years)	41	Republic of Uzbekistan	3	Both	22	All ages	356	Trachoma	3	Rate	2021	0	0	0
2	DALYs (Disability-Adjusted Life Years)	41	Republic of Uzbekistan	3	Both	27	Age-standardized	356	Trachoma	3	Rate	2021	0	0	0
2	DALYs (Disability-Adjusted Life Years)	218	Togolese Republic	3	Both	22	All ages	356	Trachoma	1	Number	2021	427.87878977887107	734.9691981114235	219.87765879675118
2	DALYs (Disability-Adjusted Life Years)	218	Togolese Republic	3	Both	22	All ages	356	Trachoma	2	Percent	2021	0.00011389214253189158	0.00019837932579665945	6.0562124249539416e-05
2	DALYs (Disability-Adjusted Life Years)	218	Togolese Republic	3	Both	22	All ages	356	Trachoma	3	Rate	2021	5.11148461342012	8.780018634309462	2.626681426193781
2	DALYs (Disability-Adjusted Life Years)	218	Togolese Republic	3	Both	27	Age-standardized	356	Trachoma	3	Rate	2021	13.848941886566642	22.9853223609895	7.183854076460278
2	DALYs (Disability-Adjusted Life Years)	147	State of Libya	3	Both	22	All ages	356	Trachoma	1	Number	2021	78.69290282403703	139.7739646608537	38.87986626279332
2	DALYs (Disability-Adjusted Life Years)	147	State of Libya	3	Both	22	All ages	356	Trachoma	2	Percent	2021	3.474719385870601e-05	5.87932520660422e-05	1.856198974837792e-05
2	DALYs (Disability-Adjusted Life Years)	147	State of Libya	3	Both	22	All ages	356	Trachoma	3	Rate	2021	1.1453625295694847	2.0343875494069383	0.5658901930667359
2	DALYs (Disability-Adjusted Life Years)	147	State of Libya	3	Both	27	Age-standardized	356	Trachoma	3	Rate	2021	1.7734353893301138	3.2344783423107	0.8798160027759151
2	DALYs (Disability-Adjusted Life Years)	193	Republic of Botswana	3	Both	22	All ages	356	Trachoma	1	Number	2021	0	0	0
2	DALYs (Disability-Adjusted Life Years)	193	Republic of Botswana	3	Both	22	All ages	356	Trachoma	2	Percent	2021	0	0	0
2	DALYs (Disability-Adjusted Life Years)	193	Republic of Botswana	3	Both	22	All ages	356	Trachoma	3	Rate	2021	0	0	0
2	DALYs (Disability-Adjusted Life Years)	193	Republic of Botswana	3	Both	27	Age-standardized	356	Trachoma	3	Rate	2021	0	0	0
2	DALYs (Disability-Adjusted Life Years)	217	Republic of Sierra Leone	3	Both	22	All ages	356	Trachoma	1	Number	2021	0	0	0
2	DALYs (Disability-Adjusted Life Years)	217	Republic of Sierra Leone	3	Both	22	All ages	356	Trachoma	2	Percent	2021	0	0	0
2	DALYs (Disability-Adjusted Life Years)	217	Republic of Sierra Leone	3	Both	22	All ages	356	Trachoma	3	Rate	2021	0	0	0
2	DALYs (Disability-Adjusted Life Years)	217	Republic of Sierra Leone	3	Both	27	Age-standardized	356	Trachoma	3	Rate	2021	0	0	0
2	DALYs (Disability-Adjusted Life Years)	171	Democratic Republic of the Congo	3	Both	22	All ages	356	Trachoma	1	Number	2021	158.14940213662925	252.96533287004542	92.32377223423052
2	DALYs (Disability-Adjusted Life Years)	171	Democratic Republic of the Congo	3	Both	22	All ages	356	Trachoma	2	Percent	2021	3.707646222226694e-06	5.810393339478466e-06	2.2451596319720795e-06
2	DALYs (Disability-Adjusted Life Years)	171	Democratic Republic of the Congo	3	Both	22	All ages	356	Trachoma	3	Rate	2021	0.17568688191547904	0.2810171266171108	0.10256172613598569
2	DALYs (Disability-Adjusted Life Years)	171	Democratic Republic of the Congo	3	Both	27	Age-standardized	356	Trachoma	3	Rate	2021	0.5605047530004102	0.8860129521931212	0.33347554066754176
2	DALYs (Disability-Adjusted Life Years)	208	Republic of Guinea	3	Both	22	All ages	356	Trachoma	1	Number	2021	385.23011312973347	664.7227805151306	198.01594062381653
2	DALYs (Disability-Adjusted Life Years)	208	Republic of Guinea	3	Both	22	All ages	356	Trachoma	2	Percent	2021	4.916423818063515e-05	8.738951303651392e-05	2.5093559528743276e-05
2	DALYs (Disability-Adjusted Life Years)	208	Republic of Guinea	3	Both	22	All ages	356	Trachoma	3	Rate	2021	2.8684829517829646	4.949628542998374	1.474457293190367
2	DALYs (Disability-Adjusted Life Years)	208	Republic of Guinea	3	Both	27	Age-standardized	356	Trachoma	3	Rate	2021	7.741896132467481	13.193928971394389	3.980856720361846
2	DALYs (Disability-Adjusted Life Years)	97	Argentine Republic	3	Both	22	All ages	356	Trachoma	1	Number	2021	0	0	0
2	DALYs (Disability-Adjusted Life Years)	97	Argentine Republic	3	Both	22	All ages	356	Trachoma	2	Percent	2021	0	0	0
2	DALYs (Disability-Adjusted Life Years)	97	Argentine Republic	3	Both	22	All ages	356	Trachoma	3	Rate	2021	0	0	0
2	DALYs (Disability-Adjusted Life Years)	97	Argentine Republic	3	Both	27	Age-standardized	356	Trachoma	3	Rate	2021	0	0	0
2	DALYs (Disability-Adjusted Life Years)	123	Republic of Peru	3	Both	22	All ages	356	Trachoma	1	Number	2021	18.90462626886029	32.10026107663049	9.418449763584166
2	DALYs (Disability-Adjusted Life Years)	123	Republic of Peru	3	Both	22	All ages	356	Trachoma	2	Percent	2021	1.5797718482125553e-06	2.5825233969708607e-06	8.538200916715818e-07
2	DALYs (Disability-Adjusted Life Years)	123	Republic of Peru	3	Both	22	All ages	356	Trachoma	3	Rate	2021	0.05212081322652652	0.08850170790489054	0.025967043940974308
2	DALYs (Disability-Adjusted Life Years)	123	Republic of Peru	3	Both	27	Age-standardized	356	Trachoma	3	Rate	2021	0.056145176031161946	0.09564855742611915	0.027916778339085988
2	DALYs (Disability-Adjusted Life Years)	111	Dominican Republic	3	Both	22	All ages	356	Trachoma	1	Number	2021	0	0	0
2	DALYs (Disability-Adjusted Life Years)	111	Dominican Republic	3	Both	22	All ages	356	Trachoma	2	Percent	2021	0	0	0
2	DALYs (Disability-Adjusted Life Years)	111	Dominican Republic	3	Both	22	All ages	356	Trachoma	3	Rate	2021	0	0	0
2	DALYs (Disability-Adjusted Life Years)	111	Dominican Republic	3	Both	27	Age-standardized	356	Trachoma	3	Rate	2021	0	0	0
2	DALYs (Disability-Adjusted Life Years)	85	State of Israel	3	Both	22	All ages	356	Trachoma	1	Number	2021	0	0	0
2	DALYs (Disability-Adjusted Life Years)	85	State of Israel	3	Both	22	All ages	356	Trachoma	2	Percent	2021	0	0	0
2	DALYs (Disability-Adjusted Life Years)	85	State of Israel	3	Both	22	All ages	356	Trachoma	3	Rate	2021	0	0	0
2	DALYs (Disability-Adjusted Life Years)	85	State of Israel	3	Both	27	Age-standardized	356	Trachoma	3	Rate	2021	0	0	0
2	DALYs (Disability-Adjusted Life Years)	53	Republic of Serbia	3	Both	22	All ages	356	Trachoma	1	Number	2021	0	0	0
2	DALYs (Disability-Adjusted Life Years)	53	Republic of Serbia	3	Both	22	All ages	356	Trachoma	2	Percent	2021	0	0	0
2	DALYs (Disability-Adjusted Life Years)	53	Republic of Serbia	3	Both	22	All ages	356	Trachoma	3	Rate	2021	0	0	0
2	DALYs (Disability-Adjusted Life Years)	53	Republic of Serbia	3	Both	27	Age-standardized	356	Trachoma	3	Rate	2021	0	0	0
2	DALYs (Disability-Adjusted Life Years)	205	Republic of C么te d'Ivoire	3	Both	22	All ages	356	Trachoma	1	Number	2021	650.7429309444381	1115.2725130054455	330.3358914560516
2	DALYs (Disability-Adjusted Life Years)	205	Republic of C么te d'Ivoire	3	Both	22	All ages	356	Trachoma	2	Percent	2021	4.803243426396545e-05	8.839214309898082e-05	2.4964715980038116e-05
2	DALYs (Disability-Adjusted Life Years)	205	Republic of C么te d'Ivoire	3	Both	22	All ages	356	Trachoma	3	Rate	2021	2.3356034668269237	4.002862303939029	1.1856197226489589
2	DALYs (Disability-Adjusted Life Years)	205	Republic of C么te d'Ivoire	3	Both	27	Age-standardized	356	Trachoma	3	Rate	2021	7.224189548817033	12.093128397738862	3.6430853776673993
2	DALYs (Disability-Adjusted Life Years)	101	Canada	3	Both	22	All ages	356	Trachoma	1	Number	2021	0	0	0
2	DALYs (Disability-Adjusted Life Years)	101	Canada	3	Both	22	All ages	356	Trachoma	2	Percent	2021	0	0	0
2	DALYs (Disability-Adjusted Life Years)	101	Canada	3	Both	22	All ages	356	Trachoma	3	Rate	2021	0	0	0
2	DALYs (Disability-Adjusted Life Years)	101	Canada	3	Both	27	Age-standardized	356	Trachoma	3	Rate	2021	0	0	0
2	DALYs (Disability-Adjusted Life Years)	89	Kingdom of the Netherlands	3	Both	22	All ages	356	Trachoma	1	Number	2021	0	0	0
2	DALYs (Disability-Adjusted Life Years)	89	Kingdom of the Netherlands	3	Both	22	All ages	356	Trachoma	2	Percent	2021	0	0	0
2	DALYs (Disability-Adjusted Life Years)	89	Kingdom of the Netherlands	3	Both	22	All ages	356	Trachoma	3	Rate	2021	0	0	0
2	DALYs (Disability-Adjusted Life Years)	89	Kingdom of the Netherlands	3	Both	27	Age-standardized	356	Trachoma	3	Rate	2021	0	0	0
2	DALYs (Disability-Adjusted Life Years)	113	Republic of Guyana	3	Both	22	All ages	356	Trachoma	1	Number	2021	0	0	0
2	DALYs (Disability-Adjusted Life Years)	113	Republic of Guyana	3	Both	22	All ages	356	Trachoma	2	Percent	2021	0	0	0
2	DALYs (Disability-Adjusted Life Years)	113	Republic of Guyana	3	Both	22	All ages	356	Trachoma	3	Rate	2021	0	0	0
2	DALYs (Disability-Adjusted Life Years)	113	Republic of Guyana	3	Both	27	Age-standardized	356	Trachoma	3	Rate	2021	0	0	0
2	DALYs (Disability-Adjusted Life Years)	27	Independent State of Samoa	3	Both	22	All ages	356	Trachoma	1	Number	2021	0	0	0
2	DALYs (Disability-Adjusted Life Years)	27	Independent State of Samoa	3	Both	22	All ages	356	Trachoma	2	Percent	2021	0	0	0
2	DALYs (Disability-Adjusted Life Years)	27	Independent State of Samoa	3	Both	22	All ages	356	Trachoma	3	Rate	2021	0	0	0
2	DALYs (Disability-Adjusted Life Years)	27	Independent State of Samoa	3	Both	27	Age-standardized	356	Trachoma	3	Rate	2021	0	0	0
5	Prevalence	6	People's Republic of China	3	Both	22	All ages	356	Trachoma	1	Number	1990	48543.97099968989	64870.15064808185	35888.260358773085
5	Prevalence	6	People's Republic of China	3	Both	22	All ages	356	Trachoma	2	Percent	1990	4.24292230852e-05	5.68573475425e-05	3.13404613473e-05
5	Prevalence	6	People's Republic of China	3	Both	22	All ages	356	Trachoma	3	Rate	1990	4.12628	5.51402	3.05054
5	Prevalence	6	People's Republic of China	3	Both	22	All ages	356	Trachoma	1	Number	2021	12585.934729525376	17661.99313701519	8425.659531196725
5	Prevalence	6	People's Republic of China	3	Both	22	All ages	356	Trachoma	2	Percent	2021	9.2323437334e-06	1.29646625805e-05	6.167180794e-06
5	Prevalence	6	People's Republic of China	3	Both	22	All ages	356	Trachoma	3	Rate	2021	0.884623	1.2414	0.592211
5	Prevalence	6	People's Republic of China	3	Both	27	Age-standardized	356	Trachoma	2	Percent	1990	6.67931825292e-05	8.7600279016e-05	4.89114473932e-05
5	Prevalence	6	People's Republic of China	3	Both	27	Age-standardized	356	Trachoma	3	Rate	1990	6.49909	8.51734	4.75345
5	Prevalence	6	People's Republic of China	3	Both	27	Age-standardized	356	Trachoma	2	Percent	2021	6.5589421418e-06	9.195806966e-06	4.4686150244e-06
5	Prevalence	6	People's Republic of China	3	Both	27	Age-standardized	356	Trachoma	3	Rate	2021	0.612942	0.8583834839700001	0.416932
5	Prevalence	18	Kingdom of Thailand	3	Both	22	All ages	356	Trachoma	1	Number	1990	0	0	0
5	Prevalence	18	Kingdom of Thailand	3	Both	22	All ages	356	Trachoma	2	Percent	1990	0	0	0
5	Prevalence	18	Kingdom of Thailand	3	Both	22	All ages	356	Trachoma	3	Rate	1990	0	0	0
5	Prevalence	18	Kingdom of Thailand	3	Both	22	All ages	356	Trachoma	1	Number	2021	0	0	0
5	Prevalence	18	Kingdom of Thailand	3	Both	22	All ages	356	Trachoma	2	Percent	2021	0	0	0
5	Prevalence	18	Kingdom of Thailand	3	Both	22	All ages	356	Trachoma	3	Rate	2021	0	0	0
5	Prevalence	18	Kingdom of Thailand	3	Both	27	Age-standardized	356	Trachoma	2	Percent	1990	0	0	0
5	Prevalence	18	Kingdom of Thailand	3	Both	27	Age-standardized	356	Trachoma	3	Rate	1990	0	0	0
5	Prevalence	18	Kingdom of Thailand	3	Both	27	Age-standardized	356	Trachoma	2	Percent	2021	0	0	0
5	Prevalence	18	Kingdom of Thailand	3	Both	27	Age-standardized	356	Trachoma	3	Rate	2021	0	0	0
5	Prevalence	15	Republic of the Union of Myanmar	3	Both	22	All ages	356	Trachoma	1	Number	1990	17799.77334698971	24605.43800492125	12473.01241787328
5	Prevalence	15	Republic of the Union of Myanmar	3	Both	22	All ages	356	Trachoma	2	Percent	1990	0.0004425442511312	0.0006118621867926	0.0003101888890565
5	Prevalence	15	Republic of the Union of Myanmar	3	Both	22	All ages	356	Trachoma	3	Rate	1990	44.0169	60.8466	30.844432634900002
5	Prevalence	15	Republic of the Union of Myanmar	3	Both	22	All ages	356	Trachoma	1	Number	2021	2656.075538903085	4169.850046301906	1560.0220304491424
5	Prevalence	15	Republic of the Union of Myanmar	3	Both	22	All ages	356	Trachoma	2	Percent	2021	4.83626943458e-05	7.61112458415e-05	2.83618290627e-05
5	Prevalence	15	Republic of the Union of Myanmar	3	Both	22	All ages	356	Trachoma	3	Rate	2021	4.70771	7.390773574330001	2.76503
5	Prevalence	15	Republic of the Union of Myanmar	3	Both	27	Age-standardized	356	Trachoma	2	Percent	1990	0.0008746653499789	0.0012103104532543	0.000608496388955
5	Prevalence	15	Republic of the Union of Myanmar	3	Both	27	Age-standardized	356	Trachoma	3	Rate	1990	87.0818	120.49392085855	60.5822
5	Prevalence	15	Republic of the Union of Myanmar	3	Both	27	Age-standardized	356	Trachoma	2	Percent	2021	6.28509366308e-05	9.98896576698e-05	3.75405913018e-05
5	Prevalence	15	Republic of the Union of Myanmar	3	Both	27	Age-standardized	356	Trachoma	3	Rate	2021	6.11442	9.7307	3.6517364924800004
5	Prevalence	10	Kingdom of Cambodia	3	Both	22	All ages	356	Trachoma	1	Number	1990	4725.85344654134	7018.82215196819	3112.165933446694
5	Prevalence	10	Kingdom of Cambodia	3	Both	22	All ages	356	Trachoma	2	Percent	1990	0.000463042684049	0.0006881387421888	0.0003050258754768
5	Prevalence	10	Kingdom of Cambodia	3	Both	22	All ages	356	Trachoma	3	Rate	1990	46.0034	68.3241	30.295089836650003
5	Prevalence	10	Kingdom of Cambodia	3	Both	22	All ages	356	Trachoma	1	Number	2021	567.5813316796084	886.1483477409231	328.4052316445536
5	Prevalence	10	Kingdom of Cambodia	3	Both	22	All ages	356	Trachoma	2	Percent	2021	3.42435670815e-05	5.33494378257e-05	1.98028585099e-05
5	Prevalence	10	Kingdom of Cambodia	3	Both	22	All ages	356	Trachoma	3	Rate	2021	3.33008	5.19916	1.9268
5	Prevalence	10	Kingdom of Cambodia	3	Both	27	Age-standardized	356	Trachoma	2	Percent	1990	0.0011917391065698	0.0017366149050658	0.0007815581649741
5	Prevalence	10	Kingdom of Cambodia	3	Both	27	Age-standardized	356	Trachoma	3	Rate	1990	118.65858436213	172.88778631797	77.8023
5	Prevalence	10	Kingdom of Cambodia	3	Both	27	Age-standardized	356	Trachoma	2	Percent	2021	5.55390756841e-05	8.68943847978e-05	3.30678978853e-05
5	Prevalence	10	Kingdom of Cambodia	3	Both	27	Age-standardized	356	Trachoma	3	Rate	2021	5.40866	8.46591	3.2151970253499997
5	Prevalence	17	Democratic Socialist Republic of Sri Lanka	3	Both	22	All ages	356	Trachoma	1	Number	1990	0	0	0
5	Prevalence	17	Democratic Socialist Republic of Sri Lanka	3	Both	22	All ages	356	Trachoma	2	Percent	1990	0	0	0
5	Prevalence	17	Democratic Socialist Republic of Sri Lanka	3	Both	22	All ages	356	Trachoma	3	Rate	1990	0	0	0
5	Prevalence	17	Democratic Socialist Republic of Sri Lanka	3	Both	22	All ages	356	Trachoma	1	Number	2021	0	0	0
5	Prevalence	17	Democratic Socialist Republic of Sri Lanka	3	Both	22	All ages	356	Trachoma	2	Percent	2021	0	0	0
5	Prevalence	17	Democratic Socialist Republic of Sri Lanka	3	Both	22	All ages	356	Trachoma	3	Rate	2021	0	0	0
5	Prevalence	17	Democratic Socialist Republic of Sri Lanka	3	Both	27	Age-standardized	356	Trachoma	2	Percent	1990	0	0	0
5	Prevalence	17	Democratic Socialist Republic of Sri Lanka	3	Both	27	Age-standardized	356	Trachoma	3	Rate	1990	0	0	0
5	Prevalence	17	Democratic Socialist Republic of Sri Lanka	3	Both	27	Age-standardized	356	Trachoma	2	Percent	2021	0	0	0
5	Prevalence	17	Democratic Socialist Republic of Sri Lanka	3	Both	27	Age-standardized	356	Trachoma	3	Rate	2021	0	0	0
5	Prevalence	16	Republic of the Philippines	3	Both	22	All ages	356	Trachoma	1	Number	1990	0	0	0
5	Prevalence	16	Republic of the Philippines	3	Both	22	All ages	356	Trachoma	2	Percent	1990	0	0	0
5	Prevalence	16	Republic of the Philippines	3	Both	22	All ages	356	Trachoma	3	Rate	1990	0	0	0
5	Prevalence	16	Republic of the Philippines	3	Both	22	All ages	356	Trachoma	1	Number	2021	0	0	0
5	Prevalence	16	Republic of the Philippines	3	Both	22	All ages	356	Trachoma	2	Percent	2021	0	0	0
5	Prevalence	16	Republic of the Philippines	3	Both	22	All ages	356	Trachoma	3	Rate	2021	0	0	0
5	Prevalence	16	Republic of the Philippines	3	Both	27	Age-standardized	356	Trachoma	2	Percent	1990	0	0	0
5	Prevalence	16	Republic of the Philippines	3	Both	27	Age-standardized	356	Trachoma	3	Rate	1990	0	0	0
5	Prevalence	16	Republic of the Philippines	3	Both	27	Age-standardized	356	Trachoma	2	Percent	2021	0	0	0
5	Prevalence	16	Republic of the Philippines	3	Both	27	Age-standardized	356	Trachoma	3	Rate	2021	0	0	0
5	Prevalence	13	Malaysia	3	Both	22	All ages	356	Trachoma	1	Number	1990	0	0	0
5	Prevalence	13	Malaysia	3	Both	22	All ages	356	Trachoma	2	Percent	1990	0	0	0
5	Prevalence	13	Malaysia	3	Both	22	All ages	356	Trachoma	3	Rate	1990	0	0	0
5	Prevalence	13	Malaysia	3	Both	22	All ages	356	Trachoma	1	Number	2021	0	0	0
5	Prevalence	13	Malaysia	3	Both	22	All ages	356	Trachoma	2	Percent	2021	0	0	0
5	Prevalence	13	Malaysia	3	Both	22	All ages	356	Trachoma	3	Rate	2021	0	0	0
5	Prevalence	13	Malaysia	3	Both	27	Age-standardized	356	Trachoma	2	Percent	1990	0	0	0
5	Prevalence	13	Malaysia	3	Both	27	Age-standardized	356	Trachoma	3	Rate	1990	0	0	0
5	Prevalence	13	Malaysia	3	Both	27	Age-standardized	356	Trachoma	2	Percent	2021	0	0	0
5	Prevalence	13	Malaysia	3	Both	27	Age-standardized	356	Trachoma	3	Rate	2021	0	0	0
5	Prevalence	11	Republic of Indonesia	3	Both	22	All ages	356	Trachoma	1	Number	1990	0	0	0
5	Prevalence	11	Republic of Indonesia	3	Both	22	All ages	356	Trachoma	2	Percent	1990	0	0	0
5	Prevalence	11	Republic of Indonesia	3	Both	22	All ages	356	Trachoma	3	Rate	1990	0	0	0
5	Prevalence	11	Republic of Indonesia	3	Both	22	All ages	356	Trachoma	1	Number	2021	0	0	0
5	Prevalence	11	Republic of Indonesia	3	Both	22	All ages	356	Trachoma	2	Percent	2021	0	0	0
5	Prevalence	11	Republic of Indonesia	3	Both	22	All ages	356	Trachoma	3	Rate	2021	0	0	0
5	Prevalence	11	Republic of Indonesia	3	Both	27	Age-standardized	356	Trachoma	2	Percent	1990	0	0	0
5	Prevalence	11	Republic of Indonesia	3	Both	27	Age-standardized	356	Trachoma	3	Rate	1990	0	0	0
5	Prevalence	11	Republic of Indonesia	3	Both	27	Age-standardized	356	Trachoma	2	Percent	2021	0	0	0
5	Prevalence	11	Republic of Indonesia	3	Both	27	Age-standardized	356	Trachoma	3	Rate	2021	0	0	0
5	Prevalence	30	Republic of Vanuatu	3	Both	22	All ages	356	Trachoma	1	Number	1990	15.131769145382323	21.67061390776677	10.421105431407192
5	Prevalence	30	Republic of Vanuatu	3	Both	22	All ages	356	Trachoma	2	Percent	1990	0.0001003470398465	0.0001436070361527	6.90539439875e-05
5	Prevalence	30	Republic of Vanuatu	3	Both	22	All ages	356	Trachoma	3	Rate	1990	9.940256960900001	14.235709564030001	6.8457603872699995
5	Prevalence	30	Republic of Vanuatu	3	Both	22	All ages	356	Trachoma	1	Number	2021	7.6125175799313745	10.967844859547778	5.278169543823204
5	Prevalence	30	Republic of Vanuatu	3	Both	22	All ages	356	Trachoma	2	Percent	2021	2.48392423306e-05	3.57894369704e-05	1.72423200012e-05
5	Prevalence	30	Republic of Vanuatu	3	Both	22	All ages	356	Trachoma	3	Rate	2021	2.43225	3.5043065866200003	1.6864137425899999
5	Prevalence	30	Republic of Vanuatu	3	Both	27	Age-standardized	356	Trachoma	2	Percent	1990	0.0002276499794909	0.0003215449092155	0.0001594025348288
5	Prevalence	30	Republic of Vanuatu	3	Both	27	Age-standardized	356	Trachoma	3	Rate	1990	22.63	31.9607	15.843774709789999
5	Prevalence	30	Republic of Vanuatu	3	Both	27	Age-standardized	356	Trachoma	2	Percent	2021	4.18716318293e-05	5.95882720572e-05	2.99413402338e-05
5	Prevalence	30	Republic of Vanuatu	3	Both	27	Age-standardized	356	Trachoma	3	Rate	2021	4.11869	5.86142	2.93821
5	Prevalence	14	Republic of Maldives	3	Both	22	All ages	356	Trachoma	1	Number	1990	0	0	0
5	Prevalence	14	Republic of Maldives	3	Both	22	All ages	356	Trachoma	2	Percent	1990	0	0	0
5	Prevalence	14	Republic of Maldives	3	Both	22	All ages	356	Trachoma	3	Rate	1990	0	0	0
5	Prevalence	14	Republic of Maldives	3	Both	22	All ages	356	Trachoma	1	Number	2021	0	0	0
5	Prevalence	14	Republic of Maldives	3	Both	22	All ages	356	Trachoma	2	Percent	2021	0	0	0
5	Prevalence	14	Republic of Maldives	3	Both	22	All ages	356	Trachoma	3	Rate	2021	0	0	0
5	Prevalence	14	Republic of Maldives	3	Both	27	Age-standardized	356	Trachoma	2	Percent	1990	0	0	0
5	Prevalence	14	Republic of Maldives	3	Both	27	Age-standardized	356	Trachoma	3	Rate	1990	0	0	0
5	Prevalence	14	Republic of Maldives	3	Both	27	Age-standardized	356	Trachoma	2	Percent	2021	0	0	0
5	Prevalence	14	Republic of Maldives	3	Both	27	Age-standardized	356	Trachoma	3	Rate	2021	0	0	0
5	Prevalence	12	Lao People's Democratic Republic	3	Both	22	All ages	356	Trachoma	1	Number	1990	2088.6883077116504	2827.4325689674147	1490.2167169408908
5	Prevalence	12	Lao People's Democratic Republic	3	Both	22	All ages	356	Trachoma	2	Percent	1990	0.0005059151278469	0.0006857675972091	0.0003615080513814
5	Prevalence	12	Lao People's Democratic Republic	3	Both	22	All ages	356	Trachoma	3	Rate	1990	50.094534471180005	67.8124	35.740953985670004
5	Prevalence	12	Lao People's Democratic Republic	3	Both	22	All ages	356	Trachoma	1	Number	2021	189.5223460594482	279.3711782328965	125.7092910110789
5	Prevalence	12	Lao People's Democratic Republic	3	Both	22	All ages	356	Trachoma	2	Percent	2021	2.66163268661e-05	3.92123953863e-05	1.76090096633e-05
5	Prevalence	12	Lao People's Democratic Republic	3	Both	22	All ages	356	Trachoma	3	Rate	2021	2.56891	3.7867734218100004	1.7039431378899998
5	Prevalence	12	Lao People's Democratic Republic	3	Both	27	Age-standardized	356	Trachoma	2	Percent	1990	0.0012901996758747	0.0017499486017269	0.0009222404479585
5	Prevalence	12	Lao People's Democratic Republic	3	Both	27	Age-standardized	356	Trachoma	3	Rate	1990	128.13625191742	173.70537009567	91.49412751018001
5	Prevalence	12	Lao People's Democratic Republic	3	Both	27	Age-standardized	356	Trachoma	2	Percent	2021	5.21559414123e-05	7.97841553455e-05	3.39437131622e-05
5	Prevalence	12	Lao People's Democratic Republic	3	Both	27	Age-standardized	356	Trachoma	3	Rate	2021	5.05037	7.71939	3.2847577049099996
5	Prevalence	28	Solomon Islands	3	Both	22	All ages	356	Trachoma	1	Number	1990	196.8058958905885	279.20156409840536	139.97961111956977
5	Prevalence	28	Solomon Islands	3	Both	22	All ages	356	Trachoma	2	Percent	1990	0.0005844619548035	0.0008293181981196	0.0004154090057368
5	Prevalence	28	Solomon Islands	3	Both	22	All ages	356	Trachoma	3	Rate	1990	58.0442	82.34522560906001	41.2843
5	Prevalence	28	Solomon Islands	3	Both	22	All ages	356	Trachoma	1	Number	2021	62.60588280178895	87.73845584259243	42.76525306736928
5	Prevalence	28	Solomon Islands	3	Both	22	All ages	356	Trachoma	2	Percent	2021	9.33268721741e-05	0.0001309188185165	6.37413044185e-05
5	Prevalence	28	Solomon Islands	3	Both	22	All ages	356	Trachoma	3	Rate	2021	9.158740725240001	12.835435469200002	6.25622
5	Prevalence	28	Solomon Islands	3	Both	27	Age-standardized	356	Trachoma	2	Percent	1990	0.0013813198198894	0.001911534850043	0.000992416630608
5	Prevalence	28	Solomon Islands	3	Both	27	Age-standardized	356	Trachoma	3	Rate	1990	137.51175314896	190.34066433796002	98.72368963934001
5	Prevalence	28	Solomon Islands	3	Both	27	Age-standardized	356	Trachoma	2	Percent	2021	0.0001744444060643	0.0002382816116992	0.0001224641529016
5	Prevalence	28	Solomon Islands	3	Both	27	Age-standardized	356	Trachoma	3	Rate	2021	17.1937	23.463873555120003	12.0771
5	Prevalence	29	Kingdom of Tonga	3	Both	22	All ages	356	Trachoma	1	Number	1990	0	0	0
5	Prevalence	29	Kingdom of Tonga	3	Both	22	All ages	356	Trachoma	2	Percent	1990	0	0	0
5	Prevalence	29	Kingdom of Tonga	3	Both	22	All ages	356	Trachoma	3	Rate	1990	0	0	0
5	Prevalence	29	Kingdom of Tonga	3	Both	22	All ages	356	Trachoma	1	Number	2021	0	0	0
5	Prevalence	29	Kingdom of Tonga	3	Both	22	All ages	356	Trachoma	2	Percent	2021	0	0	0
5	Prevalence	29	Kingdom of Tonga	3	Both	22	All ages	356	Trachoma	3	Rate	2021	0	0	0
5	Prevalence	29	Kingdom of Tonga	3	Both	27	Age-standardized	356	Trachoma	2	Percent	1990	0	0	0
5	Prevalence	29	Kingdom of Tonga	3	Both	27	Age-standardized	356	Trachoma	3	Rate	1990	0	0	0
5	Prevalence	29	Kingdom of Tonga	3	Both	27	Age-standardized	356	Trachoma	2	Percent	2021	0	0	0
5	Prevalence	29	Kingdom of Tonga	3	Both	27	Age-standardized	356	Trachoma	3	Rate	2021	0	0	0
5	Prevalence	24	Republic of the Marshall Islands	3	Both	22	All ages	356	Trachoma	1	Number	1990	0	0	0
5	Prevalence	24	Republic of the Marshall Islands	3	Both	22	All ages	356	Trachoma	2	Percent	1990	0	0	0
5	Prevalence	24	Republic of the Marshall Islands	3	Both	22	All ages	356	Trachoma	3	Rate	1990	0	0	0
5	Prevalence	24	Republic of the Marshall Islands	3	Both	22	All ages	356	Trachoma	1	Number	2021	0	0	0
5	Prevalence	24	Republic of the Marshall Islands	3	Both	22	All ages	356	Trachoma	2	Percent	2021	0	0	0
5	Prevalence	24	Republic of the Marshall Islands	3	Both	22	All ages	356	Trachoma	3	Rate	2021	0	0	0
5	Prevalence	24	Republic of the Marshall Islands	3	Both	27	Age-standardized	356	Trachoma	2	Percent	1990	0	0	0
5	Prevalence	24	Republic of the Marshall Islands	3	Both	27	Age-standardized	356	Trachoma	3	Rate	1990	0	0	0
5	Prevalence	24	Republic of the Marshall Islands	3	Both	27	Age-standardized	356	Trachoma	2	Percent	2021	0	0	0
5	Prevalence	24	Republic of the Marshall Islands	3	Both	27	Age-standardized	356	Trachoma	3	Rate	2021	0	0	0
5	Prevalence	25	Federated States of Micronesia	3	Both	22	All ages	356	Trachoma	1	Number	1990	0	0	0
5	Prevalence	25	Federated States of Micronesia	3	Both	22	All ages	356	Trachoma	2	Percent	1990	0	0	0
5	Prevalence	25	Federated States of Micronesia	3	Both	22	All ages	356	Trachoma	3	Rate	1990	0	0	0
5	Prevalence	25	Federated States of Micronesia	3	Both	22	All ages	356	Trachoma	1	Number	2021	0	0	0
5	Prevalence	25	Federated States of Micronesia	3	Both	22	All ages	356	Trachoma	2	Percent	2021	0	0	0
5	Prevalence	25	Federated States of Micronesia	3	Both	22	All ages	356	Trachoma	3	Rate	2021	0	0	0
5	Prevalence	25	Federated States of Micronesia	3	Both	27	Age-standardized	356	Trachoma	2	Percent	1990	0	0	0
5	Prevalence	25	Federated States of Micronesia	3	Both	27	Age-standardized	356	Trachoma	3	Rate	1990	0	0	0
5	Prevalence	25	Federated States of Micronesia	3	Both	27	Age-standardized	356	Trachoma	2	Percent	2021	0	0	0
5	Prevalence	25	Federated States of Micronesia	3	Both	27	Age-standardized	356	Trachoma	3	Rate	2021	0	0	0
5	Prevalence	8	Taiwan (Province of China)	3	Both	22	All ages	356	Trachoma	1	Number	1990	0	0	0
5	Prevalence	8	Taiwan (Province of China)	3	Both	22	All ages	356	Trachoma	2	Percent	1990	0	0	0
5	Prevalence	8	Taiwan (Province of China)	3	Both	22	All ages	356	Trachoma	3	Rate	1990	0	0	0
5	Prevalence	8	Taiwan (Province of China)	3	Both	22	All ages	356	Trachoma	1	Number	2021	0	0	0
5	Prevalence	8	Taiwan (Province of China)	3	Both	22	All ages	356	Trachoma	2	Percent	2021	0	0	0
5	Prevalence	8	Taiwan (Province of China)	3	Both	22	All ages	356	Trachoma	3	Rate	2021	0	0	0
5	Prevalence	8	Taiwan (Province of China)	3	Both	27	Age-standardized	356	Trachoma	2	Percent	1990	0	0	0
5	Prevalence	8	Taiwan (Province of China)	3	Both	27	Age-standardized	356	Trachoma	3	Rate	1990	0	0	0
5	Prevalence	8	Taiwan (Province of China)	3	Both	27	Age-standardized	356	Trachoma	2	Percent	2021	0	0	0
5	Prevalence	8	Taiwan (Province of China)	3	Both	27	Age-standardized	356	Trachoma	3	Rate	2021	0	0	0
5	Prevalence	26	Independent State of Papua New Guinea	3	Both	22	All ages	356	Trachoma	1	Number	1990	2594.450734864383	3897.045953713448	1698.128448372962
5	Prevalence	26	Independent State of Papua New Guinea	3	Both	22	All ages	356	Trachoma	2	Percent	1990	0.0006370604955501	0.00095752140954	0.0004163886678934
5	Prevalence	26	Independent State of Papua New Guinea	3	Both	22	All ages	356	Trachoma	3	Rate	1990	63.23050042415001	94.9766	41.3858
5	Prevalence	26	Independent State of Papua New Guinea	3	Both	22	All ages	356	Trachoma	1	Number	2021	1223.670161891071	1744.1531845859718	826.8713976597483
5	Prevalence	26	Independent State of Papua New Guinea	3	Both	22	All ages	356	Trachoma	2	Percent	2021	0.0001196720399022	0.0001709013004769	8.08935355174e-05
5	Prevalence	26	Independent State of Papua New Guinea	3	Both	22	All ages	356	Trachoma	3	Rate	2021	11.696810136809999	16.671999763469998	7.90389
5	Prevalence	26	Independent State of Papua New Guinea	3	Both	27	Age-standardized	356	Trachoma	2	Percent	1990	0.0012826836007826	0.0018517238709187	0.0008896045430317
5	Prevalence	26	Independent State of Papua New Guinea	3	Both	27	Age-standardized	356	Trachoma	3	Rate	1990	127.61366491234999	184.14840536879	88.4185
5	Prevalence	26	Independent State of Papua New Guinea	3	Both	27	Age-standardized	356	Trachoma	2	Percent	2021	0.0002161930914358	0.0002982503267914	0.000149563266779
5	Prevalence	26	Independent State of Papua New Guinea	3	Both	27	Age-standardized	356	Trachoma	3	Rate	2021	21.2397	29.294575281740002	14.7014
5	Prevalence	22	Republic of Fiji	3	Both	22	All ages	356	Trachoma	1	Number	1990	45.21841319252793	62.67414792623302	30.89570412471528
5	Prevalence	22	Republic of Fiji	3	Both	22	All ages	356	Trachoma	2	Percent	1990	6.12161779078e-05	8.48194983668e-05	4.18058328257e-05
5	Prevalence	22	Republic of Fiji	3	Both	22	All ages	356	Trachoma	3	Rate	1990	5.96253	8.26425	4.07393
5	Prevalence	22	Republic of Fiji	3	Both	22	All ages	356	Trachoma	1	Number	2021	35.488889024818576	51.60567165345012	22.56793104386845
5	Prevalence	22	Republic of Fiji	3	Both	22	All ages	356	Trachoma	2	Percent	2021	3.96270608548e-05	5.74794373765e-05	2.51224889801e-05
5	Prevalence	22	Republic of Fiji	3	Both	22	All ages	356	Trachoma	3	Rate	2021	3.83882	5.58217	2.44116
5	Prevalence	22	Republic of Fiji	3	Both	27	Age-standardized	356	Trachoma	2	Percent	1990	0.0001311878961814	0.000183386634306	9.12816129208e-05
5	Prevalence	22	Republic of Fiji	3	Both	27	Age-standardized	356	Trachoma	3	Rate	1990	12.8473	17.982826293869998	8.94385
5	Prevalence	22	Republic of Fiji	3	Both	27	Age-standardized	356	Trachoma	2	Percent	2021	5.17425835971e-05	7.59272482505e-05	3.28869963425e-05
5	Prevalence	22	Republic of Fiji	3	Both	27	Age-standardized	356	Trachoma	3	Rate	2021	5.01517	7.38021	3.19121
5	Prevalence	7	Democratic People's Republic of Korea	3	Both	22	All ages	356	Trachoma	1	Number	1990	0	0	0
5	Prevalence	7	Democratic People's Republic of Korea	3	Both	22	All ages	356	Trachoma	2	Percent	1990	0	0	0
5	Prevalence	7	Democratic People's Republic of Korea	3	Both	22	All ages	356	Trachoma	3	Rate	1990	0	0	0
5	Prevalence	7	Democratic People's Republic of Korea	3	Both	22	All ages	356	Trachoma	1	Number	2021	0	0	0
5	Prevalence	7	Democratic People's Republic of Korea	3	Both	22	All ages	356	Trachoma	2	Percent	2021	0	0	0
5	Prevalence	7	Democratic People's Republic of Korea	3	Both	22	All ages	356	Trachoma	3	Rate	2021	0	0	0
5	Prevalence	7	Democratic People's Republic of Korea	3	Both	27	Age-standardized	356	Trachoma	2	Percent	1990	0	0	0
5	Prevalence	7	Democratic People's Republic of Korea	3	Both	27	Age-standardized	356	Trachoma	3	Rate	1990	0	0	0
5	Prevalence	7	Democratic People's Republic of Korea	3	Both	27	Age-standardized	356	Trachoma	2	Percent	2021	0	0	0
5	Prevalence	7	Democratic People's Republic of Korea	3	Both	27	Age-standardized	356	Trachoma	3	Rate	2021	0	0	0
5	Prevalence	27	Independent State of Samoa	3	Both	22	All ages	356	Trachoma	1	Number	1990	0	0	0
5	Prevalence	27	Independent State of Samoa	3	Both	22	All ages	356	Trachoma	2	Percent	1990	0	0	0
5	Prevalence	27	Independent State of Samoa	3	Both	22	All ages	356	Trachoma	3	Rate	1990	0	0	0
5	Prevalence	27	Independent State of Samoa	3	Both	22	All ages	356	Trachoma	1	Number	2021	0	0	0
5	Prevalence	27	Independent State of Samoa	3	Both	22	All ages	356	Trachoma	2	Percent	2021	0	0	0
5	Prevalence	27	Independent State of Samoa	3	Both	22	All ages	356	Trachoma	3	Rate	2021	0	0	0
5	Prevalence	27	Independent State of Samoa	3	Both	27	Age-standardized	356	Trachoma	2	Percent	1990	0	0	0
5	Prevalence	27	Independent State of Samoa	3	Both	27	Age-standardized	356	Trachoma	3	Rate	1990	0	0	0
5	Prevalence	27	Independent State of Samoa	3	Both	27	Age-standardized	356	Trachoma	2	Percent	2021	0	0	0
5	Prevalence	27	Independent State of Samoa	3	Both	27	Age-standardized	356	Trachoma	3	Rate	2021	0	0	0
5	Prevalence	19	Democratic Republic of Timor-Leste	3	Both	22	All ages	356	Trachoma	1	Number	1990	0	0	0
5	Prevalence	19	Democratic Republic of Timor-Leste	3	Both	22	All ages	356	Trachoma	2	Percent	1990	0	0	0
5	Prevalence	19	Democratic Republic of Timor-Leste	3	Both	22	All ages	356	Trachoma	3	Rate	1990	0	0	0
5	Prevalence	19	Democratic Republic of Timor-Leste	3	Both	22	All ages	356	Trachoma	1	Number	2021	0	0	0
5	Prevalence	19	Democratic Republic of Timor-Leste	3	Both	22	All ages	356	Trachoma	2	Percent	2021	0	0	0
5	Prevalence	19	Democratic Republic of Timor-Leste	3	Both	22	All ages	356	Trachoma	3	Rate	2021	0	0	0
5	Prevalence	19	Democratic Republic of Timor-Leste	3	Both	27	Age-standardized	356	Trachoma	2	Percent	1990	0	0	0
5	Prevalence	19	Democratic Republic of Timor-Leste	3	Both	27	Age-standardized	356	Trachoma	3	Rate	1990	0	0	0
5	Prevalence	19	Democratic Republic of Timor-Leste	3	Both	27	Age-standardized	356	Trachoma	2	Percent	2021	0	0	0
5	Prevalence	19	Democratic Republic of Timor-Leste	3	Both	27	Age-standardized	356	Trachoma	3	Rate	2021	0	0	0
5	Prevalence	23	Republic of Kiribati	3	Both	22	All ages	356	Trachoma	1	Number	1990	34.15856745046249	48.91051693255895	22.496704602612425
5	Prevalence	23	Republic of Kiribati	3	Both	22	All ages	356	Trachoma	2	Percent	1990	0.0004641337744348	0.0006653782112142	0.0003054034028393
5	Prevalence	23	Republic of Kiribati	3	Both	22	All ages	356	Trachoma	3	Rate	1990	45.9081	65.7342	30.2349
5	Prevalence	23	Republic of Kiribati	3	Both	22	All ages	356	Trachoma	1	Number	2021	13.771486931569148	20.572553204224175	8.905096757313995
5	Prevalence	23	Republic of Kiribati	3	Both	22	All ages	356	Trachoma	2	Percent	2021	0.0001161932429382	0.0001738132204337	7.5071691694e-05
5	Prevalence	23	Republic of Kiribati	3	Both	22	All ages	356	Trachoma	3	Rate	2021	11.3663	16.9795	7.34981
5	Prevalence	23	Republic of Kiribati	3	Both	27	Age-standardized	356	Trachoma	2	Percent	1990	0.0010297664794383	0.0014404722611618	0.0006904370943946
5	Prevalence	23	Republic of Kiribati	3	Both	27	Age-standardized	356	Trachoma	3	Rate	1990	102.17734699607	142.90949686863	68.6019
5	Prevalence	23	Republic of Kiribati	3	Both	27	Age-standardized	356	Trachoma	2	Percent	2021	0.0002141961338584	0.0003156667043331	0.0001376963704674
5	Prevalence	23	Republic of Kiribati	3	Both	27	Age-standardized	356	Trachoma	3	Rate	2021	21.0249	30.9868	13.548612997560001
5	Prevalence	20	Socialist Republic of Viet Nam	3	Both	22	All ages	356	Trachoma	1	Number	1990	62462.85285657105	79581.47303494955	47178.68564308116
5	Prevalence	20	Socialist Republic of Viet Nam	3	Both	22	All ages	356	Trachoma	2	Percent	1990	0.0009257907471819	0.0011794804299991	0.000699241820982
5	Prevalence	20	Socialist Republic of Viet Nam	3	Both	22	All ages	356	Trachoma	3	Rate	1990	91.5518	116.64258862953	69.1498
5	Prevalence	20	Socialist Republic of Viet Nam	3	Both	22	All ages	356	Trachoma	1	Number	2021	26257.256817470727	35200.207987454065	19354.815542440658
5	Prevalence	20	Socialist Republic of Viet Nam	3	Both	22	All ages	356	Trachoma	2	Percent	2021	0.0002716334672827	0.0003646380252223	0.0001998591829639
5	Prevalence	20	Socialist Republic of Viet Nam	3	Both	22	All ages	356	Trachoma	3	Rate	2021	26.1871	35.1062	19.303111336180002
5	Prevalence	20	Socialist Republic of Viet Nam	3	Both	27	Age-standardized	356	Trachoma	2	Percent	1990	0.0016899724521029	0.0021568775649794	0.0012710160976474
5	Prevalence	20	Socialist Republic of Viet Nam	3	Both	27	Age-standardized	356	Trachoma	3	Rate	1990	167.55	213.83141054739002	125.94684364874
5	Prevalence	20	Socialist Republic of Viet Nam	3	Both	27	Age-standardized	356	Trachoma	2	Percent	2021	0.0002835015647549	0.0003671930596143	0.0002129997303952
5	Prevalence	20	Socialist Republic of Viet Nam	3	Both	27	Age-standardized	356	Trachoma	3	Rate	2021	27.173404393029998	35.1238	20.4467
5	Prevalence	44	Bosnia and Herzegovina	3	Both	22	All ages	356	Trachoma	1	Number	1990	0	0	0
5	Prevalence	44	Bosnia and Herzegovina	3	Both	22	All ages	356	Trachoma	2	Percent	1990	0	0	0
5	Prevalence	44	Bosnia and Herzegovina	3	Both	22	All ages	356	Trachoma	3	Rate	1990	0	0	0
5	Prevalence	44	Bosnia and Herzegovina	3	Both	22	All ages	356	Trachoma	1	Number	2021	0	0	0
5	Prevalence	44	Bosnia and Herzegovina	3	Both	22	All ages	356	Trachoma	2	Percent	2021	0	0	0
5	Prevalence	44	Bosnia and Herzegovina	3	Both	22	All ages	356	Trachoma	3	Rate	2021	0	0	0
5	Prevalence	44	Bosnia and Herzegovina	3	Both	27	Age-standardized	356	Trachoma	2	Percent	1990	0	0	0
5	Prevalence	44	Bosnia and Herzegovina	3	Both	27	Age-standardized	356	Trachoma	3	Rate	1990	0	0	0
5	Prevalence	44	Bosnia and Herzegovina	3	Both	27	Age-standardized	356	Trachoma	2	Percent	2021	0	0	0
5	Prevalence	44	Bosnia and Herzegovina	3	Both	27	Age-standardized	356	Trachoma	3	Rate	2021	0	0	0
5	Prevalence	41	Republic of Uzbekistan	3	Both	22	All ages	356	Trachoma	1	Number	1990	0	0	0
5	Prevalence	41	Republic of Uzbekistan	3	Both	22	All ages	356	Trachoma	2	Percent	1990	0	0	0
5	Prevalence	41	Republic of Uzbekistan	3	Both	22	All ages	356	Trachoma	3	Rate	1990	0	0	0
5	Prevalence	41	Republic of Uzbekistan	3	Both	22	All ages	356	Trachoma	1	Number	2021	0	0	0
5	Prevalence	41	Republic of Uzbekistan	3	Both	22	All ages	356	Trachoma	2	Percent	2021	0	0	0
5	Prevalence	41	Republic of Uzbekistan	3	Both	22	All ages	356	Trachoma	3	Rate	2021	0	0	0
5	Prevalence	41	Republic of Uzbekistan	3	Both	27	Age-standardized	356	Trachoma	2	Percent	1990	0	0	0
5	Prevalence	41	Republic of Uzbekistan	3	Both	27	Age-standardized	356	Trachoma	3	Rate	1990	0	0	0
5	Prevalence	41	Republic of Uzbekistan	3	Both	27	Age-standardized	356	Trachoma	2	Percent	2021	0	0	0
5	Prevalence	41	Republic of Uzbekistan	3	Both	27	Age-standardized	356	Trachoma	3	Rate	2021	0	0	0
5	Prevalence	43	Republic of Albania	3	Both	22	All ages	356	Trachoma	1	Number	1990	0	0	0
5	Prevalence	43	Republic of Albania	3	Both	22	All ages	356	Trachoma	2	Percent	1990	0	0	0
5	Prevalence	43	Republic of Albania	3	Both	22	All ages	356	Trachoma	3	Rate	1990	0	0	0
5	Prevalence	43	Republic of Albania	3	Both	22	All ages	356	Trachoma	1	Number	2021	0	0	0
5	Prevalence	43	Republic of Albania	3	Both	22	All ages	356	Trachoma	2	Percent	2021	0	0	0
5	Prevalence	43	Republic of Albania	3	Both	22	All ages	356	Trachoma	3	Rate	2021	0	0	0
5	Prevalence	43	Republic of Albania	3	Both	27	Age-standardized	356	Trachoma	2	Percent	1990	0	0	0
5	Prevalence	43	Republic of Albania	3	Both	27	Age-standardized	356	Trachoma	3	Rate	1990	0	0	0
5	Prevalence	43	Republic of Albania	3	Both	27	Age-standardized	356	Trachoma	2	Percent	2021	0	0	0
5	Prevalence	43	Republic of Albania	3	Both	27	Age-standardized	356	Trachoma	3	Rate	2021	0	0	0
5	Prevalence	40	Turkmenistan	3	Both	22	All ages	356	Trachoma	1	Number	1990	0	0	0
5	Prevalence	40	Turkmenistan	3	Both	22	All ages	356	Trachoma	2	Percent	1990	0	0	0
5	Prevalence	40	Turkmenistan	3	Both	22	All ages	356	Trachoma	3	Rate	1990	0	0	0
5	Prevalence	40	Turkmenistan	3	Both	22	All ages	356	Trachoma	1	Number	2021	0	0	0
5	Prevalence	40	Turkmenistan	3	Both	22	All ages	356	Trachoma	2	Percent	2021	0	0	0
5	Prevalence	40	Turkmenistan	3	Both	22	All ages	356	Trachoma	3	Rate	2021	0	0	0
5	Prevalence	40	Turkmenistan	3	Both	27	Age-standardized	356	Trachoma	2	Percent	1990	0	0	0
5	Prevalence	40	Turkmenistan	3	Both	27	Age-standardized	356	Trachoma	3	Rate	1990	0	0	0
5	Prevalence	40	Turkmenistan	3	Both	27	Age-standardized	356	Trachoma	2	Percent	2021	0	0	0
5	Prevalence	40	Turkmenistan	3	Both	27	Age-standardized	356	Trachoma	3	Rate	2021	0	0	0
5	Prevalence	57	Republic of Belarus	3	Both	22	All ages	356	Trachoma	1	Number	1990	0	0	0
5	Prevalence	57	Republic of Belarus	3	Both	22	All ages	356	Trachoma	2	Percent	1990	0	0	0
5	Prevalence	57	Republic of Belarus	3	Both	22	All ages	356	Trachoma	3	Rate	1990	0	0	0
5	Prevalence	57	Republic of Belarus	3	Both	22	All ages	356	Trachoma	1	Number	2021	0	0	0
5	Prevalence	57	Republic of Belarus	3	Both	22	All ages	356	Trachoma	2	Percent	2021	0	0	0
5	Prevalence	57	Republic of Belarus	3	Both	22	All ages	356	Trachoma	3	Rate	2021	0	0	0
5	Prevalence	57	Republic of Belarus	3	Both	27	Age-standardized	356	Trachoma	2	Percent	1990	0	0	0
5	Prevalence	57	Republic of Belarus	3	Both	27	Age-standardized	356	Trachoma	3	Rate	1990	0	0	0
5	Prevalence	57	Republic of Belarus	3	Both	27	Age-standardized	356	Trachoma	2	Percent	2021	0	0	0
5	Prevalence	57	Republic of Belarus	3	Both	27	Age-standardized	356	Trachoma	3	Rate	2021	0	0	0
5	Prevalence	36	Republic of Kazakhstan	3	Both	22	All ages	356	Trachoma	1	Number	1990	0	0	0
5	Prevalence	36	Republic of Kazakhstan	3	Both	22	All ages	356	Trachoma	2	Percent	1990	0	0	0
5	Prevalence	36	Republic of Kazakhstan	3	Both	22	All ages	356	Trachoma	3	Rate	1990	0	0	0
5	Prevalence	36	Republic of Kazakhstan	3	Both	22	All ages	356	Trachoma	1	Number	2021	0	0	0
5	Prevalence	36	Republic of Kazakhstan	3	Both	22	All ages	356	Trachoma	2	Percent	2021	0	0	0
5	Prevalence	36	Republic of Kazakhstan	3	Both	22	All ages	356	Trachoma	3	Rate	2021	0	0	0
5	Prevalence	36	Republic of Kazakhstan	3	Both	27	Age-standardized	356	Trachoma	2	Percent	1990	0	0	0
5	Prevalence	36	Republic of Kazakhstan	3	Both	27	Age-standardized	356	Trachoma	3	Rate	1990	0	0	0
5	Prevalence	36	Republic of Kazakhstan	3	Both	27	Age-standardized	356	Trachoma	2	Percent	2021	0	0	0
5	Prevalence	36	Republic of Kazakhstan	3	Both	27	Age-standardized	356	Trachoma	3	Rate	2021	0	0	0
5	Prevalence	39	Republic of Tajikistan	3	Both	22	All ages	356	Trachoma	1	Number	1990	0	0	0
5	Prevalence	39	Republic of Tajikistan	3	Both	22	All ages	356	Trachoma	2	Percent	1990	0	0	0
5	Prevalence	39	Republic of Tajikistan	3	Both	22	All ages	356	Trachoma	3	Rate	1990	0	0	0
5	Prevalence	39	Republic of Tajikistan	3	Both	22	All ages	356	Trachoma	1	Number	2021	0	0	0
5	Prevalence	39	Republic of Tajikistan	3	Both	22	All ages	356	Trachoma	2	Percent	2021	0	0	0
5	Prevalence	39	Republic of Tajikistan	3	Both	22	All ages	356	Trachoma	3	Rate	2021	0	0	0
5	Prevalence	39	Republic of Tajikistan	3	Both	27	Age-standardized	356	Trachoma	2	Percent	1990	0	0	0
5	Prevalence	39	Republic of Tajikistan	3	Both	27	Age-standardized	356	Trachoma	3	Rate	1990	0	0	0
5	Prevalence	39	Republic of Tajikistan	3	Both	27	Age-standardized	356	Trachoma	2	Percent	2021	0	0	0
5	Prevalence	39	Republic of Tajikistan	3	Both	27	Age-standardized	356	Trachoma	3	Rate	2021	0	0	0
5	Prevalence	37	Kyrgyz Republic	3	Both	22	All ages	356	Trachoma	1	Number	1990	0	0	0
5	Prevalence	37	Kyrgyz Republic	3	Both	22	All ages	356	Trachoma	2	Percent	1990	0	0	0
5	Prevalence	37	Kyrgyz Republic	3	Both	22	All ages	356	Trachoma	3	Rate	1990	0	0	0
5	Prevalence	37	Kyrgyz Republic	3	Both	22	All ages	356	Trachoma	1	Number	2021	0	0	0
5	Prevalence	37	Kyrgyz Republic	3	Both	22	All ages	356	Trachoma	2	Percent	2021	0	0	0
5	Prevalence	37	Kyrgyz Republic	3	Both	22	All ages	356	Trachoma	3	Rate	2021	0	0	0
5	Prevalence	37	Kyrgyz Republic	3	Both	27	Age-standardized	356	Trachoma	2	Percent	1990	0	0	0
5	Prevalence	37	Kyrgyz Republic	3	Both	27	Age-standardized	356	Trachoma	3	Rate	1990	0	0	0
5	Prevalence	37	Kyrgyz Republic	3	Both	27	Age-standardized	356	Trachoma	2	Percent	2021	0	0	0
5	Prevalence	37	Kyrgyz Republic	3	Both	27	Age-standardized	356	Trachoma	3	Rate	2021	0	0	0
5	Prevalence	38	Mongolia	3	Both	22	All ages	356	Trachoma	1	Number	1990	0	0	0
5	Prevalence	38	Mongolia	3	Both	22	All ages	356	Trachoma	2	Percent	1990	0	0	0
5	Prevalence	38	Mongolia	3	Both	22	All ages	356	Trachoma	3	Rate	1990	0	0	0
5	Prevalence	38	Mongolia	3	Both	22	All ages	356	Trachoma	1	Number	2021	0	0	0
5	Prevalence	38	Mongolia	3	Both	22	All ages	356	Trachoma	2	Percent	2021	0	0	0
5	Prevalence	38	Mongolia	3	Both	22	All ages	356	Trachoma	3	Rate	2021	0	0	0
5	Prevalence	38	Mongolia	3	Both	27	Age-standardized	356	Trachoma	2	Percent	1990	0	0	0
5	Prevalence	38	Mongolia	3	Both	27	Age-standardized	356	Trachoma	3	Rate	1990	0	0	0
5	Prevalence	38	Mongolia	3	Both	27	Age-standardized	356	Trachoma	2	Percent	2021	0	0	0
5	Prevalence	38	Mongolia	3	Both	27	Age-standardized	356	Trachoma	3	Rate	2021	0	0	0
5	Prevalence	33	Republic of Armenia	3	Both	22	All ages	356	Trachoma	1	Number	1990	0	0	0
5	Prevalence	33	Republic of Armenia	3	Both	22	All ages	356	Trachoma	2	Percent	1990	0	0	0
5	Prevalence	33	Republic of Armenia	3	Both	22	All ages	356	Trachoma	3	Rate	1990	0	0	0
5	Prevalence	33	Republic of Armenia	3	Both	22	All ages	356	Trachoma	1	Number	2021	0	0	0
5	Prevalence	33	Republic of Armenia	3	Both	22	All ages	356	Trachoma	2	Percent	2021	0	0	0
5	Prevalence	33	Republic of Armenia	3	Both	22	All ages	356	Trachoma	3	Rate	2021	0	0	0
5	Prevalence	33	Republic of Armenia	3	Both	27	Age-standardized	356	Trachoma	2	Percent	1990	0	0	0
5	Prevalence	33	Republic of Armenia	3	Both	27	Age-standardized	356	Trachoma	3	Rate	1990	0	0	0
5	Prevalence	33	Republic of Armenia	3	Both	27	Age-standardized	356	Trachoma	2	Percent	2021	0	0	0
5	Prevalence	33	Republic of Armenia	3	Both	27	Age-standardized	356	Trachoma	3	Rate	2021	0	0	0
5	Prevalence	35	Georgia	3	Both	22	All ages	356	Trachoma	1	Number	1990	0	0	0
5	Prevalence	35	Georgia	3	Both	22	All ages	356	Trachoma	2	Percent	1990	0	0	0
5	Prevalence	35	Georgia	3	Both	22	All ages	356	Trachoma	3	Rate	1990	0	0	0
5	Prevalence	35	Georgia	3	Both	22	All ages	356	Trachoma	1	Number	2021	0	0	0
5	Prevalence	35	Georgia	3	Both	22	All ages	356	Trachoma	2	Percent	2021	0	0	0
5	Prevalence	35	Georgia	3	Both	22	All ages	356	Trachoma	3	Rate	2021	0	0	0
5	Prevalence	35	Georgia	3	Both	27	Age-standardized	356	Trachoma	2	Percent	1990	0	0	0
5	Prevalence	35	Georgia	3	Both	27	Age-standardized	356	Trachoma	3	Rate	1990	0	0	0
5	Prevalence	35	Georgia	3	Both	27	Age-standardized	356	Trachoma	2	Percent	2021	0	0	0
5	Prevalence	35	Georgia	3	Both	27	Age-standardized	356	Trachoma	3	Rate	2021	0	0	0
5	Prevalence	55	Republic of Slovenia	3	Both	22	All ages	356	Trachoma	1	Number	1990	0	0	0
5	Prevalence	55	Republic of Slovenia	3	Both	22	All ages	356	Trachoma	2	Percent	1990	0	0	0
5	Prevalence	55	Republic of Slovenia	3	Both	22	All ages	356	Trachoma	3	Rate	1990	0	0	0
5	Prevalence	55	Republic of Slovenia	3	Both	22	All ages	356	Trachoma	1	Number	2021	0	0	0
5	Prevalence	55	Republic of Slovenia	3	Both	22	All ages	356	Trachoma	2	Percent	2021	0	0	0
5	Prevalence	55	Republic of Slovenia	3	Both	22	All ages	356	Trachoma	3	Rate	2021	0	0	0
5	Prevalence	55	Republic of Slovenia	3	Both	27	Age-standardized	356	Trachoma	2	Percent	1990	0	0	0
5	Prevalence	55	Republic of Slovenia	3	Both	27	Age-standardized	356	Trachoma	3	Rate	1990	0	0	0
5	Prevalence	55	Republic of Slovenia	3	Both	27	Age-standardized	356	Trachoma	2	Percent	2021	0	0	0
5	Prevalence	55	Republic of Slovenia	3	Both	27	Age-standardized	356	Trachoma	3	Rate	2021	0	0	0
5	Prevalence	52	Romania	3	Both	22	All ages	356	Trachoma	1	Number	1990	0	0	0
5	Prevalence	52	Romania	3	Both	22	All ages	356	Trachoma	2	Percent	1990	0	0	0
5	Prevalence	52	Romania	3	Both	22	All ages	356	Trachoma	3	Rate	1990	0	0	0
5	Prevalence	52	Romania	3	Both	22	All ages	356	Trachoma	1	Number	2021	0	0	0
5	Prevalence	52	Romania	3	Both	22	All ages	356	Trachoma	2	Percent	2021	0	0	0
5	Prevalence	52	Romania	3	Both	22	All ages	356	Trachoma	3	Rate	2021	0	0	0
5	Prevalence	52	Romania	3	Both	27	Age-standardized	356	Trachoma	2	Percent	1990	0	0	0
5	Prevalence	52	Romania	3	Both	27	Age-standardized	356	Trachoma	3	Rate	1990	0	0	0
5	Prevalence	52	Romania	3	Both	27	Age-standardized	356	Trachoma	2	Percent	2021	0	0	0
5	Prevalence	52	Romania	3	Both	27	Age-standardized	356	Trachoma	3	Rate	2021	0	0	0
5	Prevalence	53	Republic of Serbia	3	Both	22	All ages	356	Trachoma	1	Number	1990	0	0	0
5	Prevalence	53	Republic of Serbia	3	Both	22	All ages	356	Trachoma	2	Percent	1990	0	0	0
5	Prevalence	53	Republic of Serbia	3	Both	22	All ages	356	Trachoma	3	Rate	1990	0	0	0
5	Prevalence	53	Republic of Serbia	3	Both	22	All ages	356	Trachoma	1	Number	2021	0	0	0
5	Prevalence	53	Republic of Serbia	3	Both	22	All ages	356	Trachoma	2	Percent	2021	0	0	0
5	Prevalence	53	Republic of Serbia	3	Both	22	All ages	356	Trachoma	3	Rate	2021	0	0	0
5	Prevalence	53	Republic of Serbia	3	Both	27	Age-standardized	356	Trachoma	2	Percent	1990	0	0	0
[truncated: 1,673 more rows]
